# Supplementary material for: 18ï ¢-Glycyrrhetinic acid suppresses glioblastoma by regulating p38 signaling pathway: an integrative approach combining network analysis, transcriptomics, and experimental assessment
Source: Front Pharmacol. 2026 Feb 17;17:1727072. doi: 10.3389/fphar.2026.1727072 (PMC12953517; doi:10.3389/fphar.2026.1727072)
Supplement: Supplementary file 2 [file DataSheet1.zip]

Archive with 11 entries (8 files):
- RNA sequencing/
- RNA sequencing/Figure5A-B_GA_HvsModel_deg_all of valcano.xls
- RNA sequencing/Figure5C_Network Pharmacology and RNA Seq KEGG.xlsx
- RNA sequencing/Figure5D_conpound-target-pathway/
- RNA sequencing/Figure5D_conpound-target-pathway/type-target-compound-pathway.xlsx
- RNA sequencing/Figure5D_conpound-target-pathway/word.xlsx
- RNA sequencing/Figure6C_heatmap.xlsx
- Western blotting/
- Western blotting/ERK_PERK_wb_merge.tif
- Western blotting/MAPK11_wb_merge.tif
- Western blotting/WB data-1.xlsx
