# Supplementary material for: 18ï ¢-Glycyrrhetinic acid suppresses glioblastoma by regulating p38 signaling pathway: an integrative approach combining network analysis, transcriptomics, and experimental assessment
Source: Front Pharmacol. 2026 Feb 17;17:1727072. doi: 10.3389/fphar.2026.1727072 (PMC12953517; doi:10.3389/fphar.2026.1727072)
Supplement: Supplementary file 2 [file DataSheet1.zip › RNA sequencing/Figure5A-B_GA_HvsModel_deg_all of valcano.xls]

gene_id	GA_H1	GA_H2	GA_H3	Model1	Model2	Model3	GA_H	Model	log2FoldChange	pvalue	padj	gene_name	gene_chr	gene_start	gene_end	gene_strand	gene_length	gene_biotype	gene_description	tf_family
ENSMUSG00000034796	90.6253050267414	49.3049496539036	52.0726794934865	8.82970313028484	7.1587177038483	10.6684973005319	64.0009780580438	8.88563937822168	2.84605644709393	5.95216831606927e-07	0.0176797255492206	Cpne7	8	123117374	123135182	+	5268	protein_coding	copine VII [Source:MGI Symbol;Acc:MGI:2142747]	-
ENSMUSG00000020598	1397.05526400774	1080.68399853658	1084.84748944764	348.282734583458	632.012505854035	449.046750013297	1187.52891733065	476.447330150263	1.31778420361678	2.37283333384986e-06	0.0244706535759643	Nrcam	12	44328885	44601964	+	13358	protein_coding	neuronal cell adhesion molecule [Source:MGI Symbol;Acc:MGI:104750]	-
ENSMUSG00000096528	89.6070431725083	37.2302681060089	83.8948725172838	223.685812633883	241.351054015457	327.813826143617	70.244061265267	264.283564264319	-1.91147139304753	2.47153353963885e-06	0.0244706535759643	G430049J08Rik	18	3471630	3474315	+	2686	protein_coding	RIKEN cDNA G430049J08 gene [Source:MGI Symbol;Acc:MGI:3645649]	-
ENSMUSG00000069919	610.95711253983	529.273541182721	3492.72676158163	123.615843823988	176.922594680822	283.200110159574	1544.31913843473	194.579516221461	2.98852642519128	9.15109676789505e-06	0.0597949699732099	Hba-a1	11	32283511	32284465	+	812	protein_coding	hemoglobin alpha, adult chain 1 [Source:MGI Symbol;Acc:MGI:96015]	-
ENSMUSG00000041911	179.214086345017	165.020647821229	256.506161949396	58.8646875352323	87.9499603615648	67.8904373670212	200.246965371881	71.5683617546061	1.4855793846529	1.00654765466804e-05	0.0597949699732099	Dlx1	2	71528113	71533981	+	5396	protein_coding	distal-less homeobox 1 [Source:MGI Symbol;Acc:MGI:94901]	Homeobox
ENSMUSG00000052305	655.760634126084	537.323328881317	3394.36725587171	103.013203186656	200.444095707752	305.506968151595	1529.15040629304	202.988089015335	2.91327106830402	1.68928414218282e-05	0.0836280114587604	Hbb-bs	7	103826534	103828096	-	768	protein_coding	hemoglobin, beta adult s chain [Source:MGI Symbol;Acc:MGI:5474852]	-
ENSMUSG00000022324	160.885372968822	34.2115977190352	249.755999792833	8.82970313028484	16.3627833230818	25.2164481648936	148.284323493563	16.8029782060867	3.14136231028558	2.52254527761919e-05	0.102249900553237	Matn2	15	34306677	34436273	+	6263	protein_coding	matrilin 2 [Source:MGI Symbol;Acc:MGI:109613]	-
ENSMUSG00000023192	137.465350321462	20.1244692464913	7.71447103607207	0	1.02267395769261	0.969863390957445	55.1014302013417	0.664179116216686	6.37895199176877	2.75392790097261e-05	0.102249900553237	Grm2	9	106643095	106656082	-	4894	protein_coding	glutamate receptor, metabotropic 2 [Source:MGI Symbol;Acc:MGI:1351339]	-
ENSMUSG00000003657	30.5478556269915	139.865061263114	5.78585327705405	0	2.04534791538523	0	58.7329233890533	0.681782638461743	6.45528418998175	4.34239020358746e-05	0.143313351352398	Calb2	8	110137502	110168210	-	1743	protein_coding	calbindin 2 [Source:MGI Symbol;Acc:MGI:101914]	-
ENSMUSG00000027220	806.463388552575	98.6098993078073	116.68137442059	10.7918593814592	25.5668489423153	57.2219400664893	340.584887426991	31.1935494634213	3.44808634332437	5.39960620667746e-05	0.160384503156941	Syt13	2	92915098	92956058	+	3761	protein_coding	synaptotagmin XIII [Source:MGI Symbol;Acc:MGI:1933945]	-
ENSMUSG00000042793	84.5157339013431	77.4792065989914	72.3231659631757	422.844672128085	115.562157219265	348.180957353723	78.1060354878367	295.529262233691	-1.92020590905776	8.10518255244867e-05	0.218862033959439	Lgr6	1	134983301	135105276	-	6851	protein_coding	leucine-rich repeat-containing G protein-coupled receptor 6 [Source:MGI Symbol;Acc:MGI:2441805]	-
ENSMUSG00000019232	238.273273890534	37.2302681060089	124.395845456662	1.96215625117441	3.06802187307784	24.2465847739361	133.299795817735	9.7589209660628	3.76868128604111	0.000104448941068442	0.25853724137966	Etnppl	3	130617448	130637521	+	8262	protein_coding	ethanolamine phosphate phospholyase [Source:MGI Symbol;Acc:MGI:1919010]	-
ENSMUSG00000022103	344.172506730771	10.0622346232456	84.8591813967928	0.981078125587204	4.09069583077046	15.5178142553191	146.364640916936	6.86319607055893	4.4123132307863	0.000136751824301688	0.312456879787156	Gfra2	14	70890120	70979838	+	3539	protein_coding	glial cell line derived neurotrophic factor family receptor alpha 2 [Source:MGI Symbol;Acc:MGI:1195462]	-
ENSMUSG00000021721	53.9678782743516	5.03111731162282	8.67877991558108	0	0	0	22.5592585005185	0	6.95081379359069	0.000158046167030312	0.335317521378668	Htr1a	13	105443639	105448122	+	4484	protein_coding	5-hydroxytryptamine (serotonin) receptor 1A [Source:MGI Symbol;Acc:MGI:96273]	-
ENSMUSG00000067750	849.230386430363	1035.40394273198	606.550285211167	2515.48431400559	2139.43391949295	1229.78677973404	830.394871457836	1961.56833774419	-1.24019759439722	0.000195349825008066	0.386831723480972	Khdc1a	1	21349641	21352200	+	1987	protein_coding	KH domain containing 1A [Source:MGI Symbol;Acc:MGI:2676610]	-
ENSMUSG00000031906	968.36702337563	809.003663708949	881.378315871234	1359.77428206387	1249.70757630037	1344.23065986702	886.249667651938	1317.90417274375	-0.572551680284199	0.000240290279542595	0.411181281640675	Smpd3	8	106252548	106337988	-	5232	protein_coding	sphingomyelin phosphodiesterase 3, neutral [Source:MGI Symbol;Acc:MGI:1927578]	-
ENSMUSG00000020866	422.578669506716	60.3734077394738	95.4665790713919	10.7918593814592	6.13604374615568	43.643852593085	192.806218772527	20.1905852402333	3.25354396175769	0.00025345899931706	0.411181281640675	Cacna1g	11	94408391	94474198	-	10137	protein_coding	calcium channel, voltage-dependent, T type, alpha 1G subunit [Source:MGI Symbol;Acc:MGI:1201678]	-
ENSMUSG00000053977	349.263816001936	588.64072545987	659.587273584162	178.556218856871	238.283032142379	279.320656595744	532.497271681989	232.053302531665	1.19845295555221	0.000269470124252709	0.411181281640675	Cd8a	6	71373427	71379173	+	3637	protein_coding	CD8 antigen, alpha chain [Source:MGI Symbol;Acc:MGI:88346]	-
ENSMUSG00000038151	477.5648096353	583.609608148247	620.050609524293	1056.62114125742	988.925717088758	804.98661449468	560.408342435947	950.177824280285	-0.76149579080396	0.000270451850050171	0.411181281640675	Prdm1	10	44437177	44528501	-	5579	protein_coding	PR domain containing 1, with ZNF domain [Source:MGI Symbol;Acc:MGI:99655]	zf-C2H2
ENSMUSG00000114926	212.816727534707	267.655440978334	202.504864696892	505.25523467741	340.55042791164	469.413881223404	227.659011069978	438.406514604151	-0.945787637170076	0.000288523464765245	0.411181281640675	Gm2379	13	97511204	97515730	+	463	lincRNA	predicted gene 2379 [Source:MGI Symbol;Acc:MGI:3780547]	-
ENSMUSG00000031558	103.862709131771	35.2178211813597	81.9662547582658	5.88646875352323	6.13604374615568	22.3068579920212	73.6822616904655	11.4431234972334	2.68392702583997	0.000290704875415082	0.411181281640675	Slit2	5	47983138	48307733	+	25433	protein_coding	slit guidance ligand 2 [Source:MGI Symbol;Acc:MGI:1315205]	-
ENSMUSG00000073940	92.6618287352075	73.4543127496932	386.687860683113	17.6594062605697	30.6802187307784	46.5534427659574	184.268000722671	31.6310225857685	2.54251280033924	0.000348005328065517	0.451503070562086	Hbb-bt	7	103812524	103813996	-	703	protein_coding	hemoglobin, beta adult t chain [Source:MGI Symbol;Acc:MGI:5474850]	-
ENSMUSG00000029561	2965.17851952664	2855.66218607711	2973.92858440578	4295.16003382078	5078.59887390152	3866.84533974733	2931.58976333651	4413.53474915655	-0.590205147886903	0.000359117994349262	0.451503070562086	Oasl2	5	114896936	114912234	+	6374	protein_coding	2'-5' oligoadenylate synthetase-like 2 [Source:MGI Symbol;Acc:MGI:1344390]	-
ENSMUSG00000051998	119.136636945267	67.4169719757458	93.5379613123739	27.4701875164417	30.6802187307784	40.7342624202127	93.3638567444622	32.9615562224776	1.50135937533157	0.000392049981307711	0.451503070562086	Lax1	1	133679091	133690108	-	2309	protein_coding	lymphocyte transmembrane adaptor 1 [Source:MGI Symbol;Acc:MGI:2443362]	-
ENSMUSG00000057143	616.048421810995	555.435351203159	550.620370199644	950.664703694001	896.885060896422	781.709893111701	574.0347144046	876.419885900708	-0.610527592849602	0.000395602638863462	0.451503070562086	Trim12c	7	104338754	104353362	-	3740	protein_coding	tripartite motif-containing 12C [Source:MGI Symbol;Acc:MGI:4821183]	-
ENSMUSG00000032690	640.486706312588	500.093060775308	512.048015019284	1415.69573522234	1275.27442524269	734.186586954786	550.87592736906	1141.7189158066	-1.05141624324945	0.000408166601972219	0.451503070562086	Oas2	5	120730333	120749853	-	4451	protein_coding	2'-5' oligoadenylate synthetase 2 [Source:MGI Symbol;Acc:MGI:2180852]	-
ENSMUSG00000022206	43.7852597320211	16.099575397193	31.8221930237973	3.92431250234882	0	3.87945356382978	30.5690093843371	2.60125535539287	3.54519266227772	0.000425616468900058	0.451503070562086	Npr3	15	11839896	11907287	-	9389	protein_coding	natriuretic peptide receptor 3 [Source:MGI Symbol;Acc:MGI:97373]	-
ENSMUSG00000095700	3.05478556269915	5.03111731162282	59.7871505295586	0	0	0	22.6243511346268	0	6.95649596472771	0.000446776947848694	0.457607437308613	Ighv10-3	12	114523441	114523905	-	377	IG_V_gene	immunoglobulin heavy variable V10-3 [Source:MGI Symbol;Acc:MGI:3648785]	-
ENSMUSG00000017400	486.729166323398	13.0809050102193	145.61064080586	1.96215625117441	14.3174354076966	30.0657651196808	215.140237379826	15.4484522595173	3.79917938578546	0.000510680324986079	0.492878317664527	Stac2	11	98036623	98053462	-	3139	protein_coding	SH3 and cysteine rich domain 2 [Source:MGI Symbol;Acc:MGI:2144518]	-
ENSMUSG00000040569	5.09130927116525	6.03734077394738	40.5009729393784	0	0	0	17.2098743281637	0	6.56208149162446	0.000527489782073855	0.492878317664527	Slc26a7	4	14502430	14621805	-	5431	protein_coding	solute carrier family 26, member 7 [Source:MGI Symbol;Acc:MGI:2384791]	-
ENSMUSG00000052026	195.506276012745	28.1742569450878	20.2504864696892	0.981078125587204	4.09069583077046	12.6082240824468	81.3103398091742	5.89333267960148	3.78371303844037	0.000561159006117702	0.492878317664527	Slc6a7	18	60995381	61014199	-	3342	protein_coding	solute carrier family 6 (neurotransmitter transporter, L-proline), member 7 [Source:MGI Symbol;Acc:MGI:2147363]	-
ENSMUSG00000048562	2.0365237084661	14.0871284725439	37.6080463008514	0	0	0	17.9105661606205	0	6.6194286451903	0.000566825368015197	0.492878317664527	Sp8	12	118846329	118852576	+	4558	protein_coding	trans-acting transcription factor 8 [Source:MGI Symbol;Acc:MGI:2443471]	zf-C2H2
ENSMUSG00000051985	97.7531380063727	0	31.8221930237973	0	1.02267395769261	0	43.1917770100567	0.340891319230871	6.92651668885338	0.000580774370206997	0.492878317664527	Igfn1	1	135953578	136006342	-	8996	protein_coding	immunoglobulin-like and fibronectin type III domain containing 1 [Source:MGI Symbol;Acc:MGI:3045352]	-
ENSMUSG00000070570	3560.86170425297	183.132670143071	54.0012972525045	4.90539062793602	5.11336978846307	53.3424865026595	1265.99855721618	21.1204156396862	5.90494088496417	0.00063161421679941	0.52113436337758	Slc17a7	7	45163949	45176142	+	5392	protein_coding	solute carrier family 17 (sodium-dependent inorganic phosphate cotransporter), member 7 [Source:MGI Symbol;Acc:MGI:1920211]	-
ENSMUSG00000041120	190.41496674158	190.176234379343	263.256324105959	88.2970313028484	80.7912426577165	129.961694388298	214.615841742294	99.6833227829542	1.10597424856599	0.000684713995044827	0.549677291751797	Nbl1	4	139082284	139092993	-	2033	protein_coding	neuroblastoma, suppression of tumorigenicity 1 [Source:MGI Symbol;Acc:MGI:104591]	-
ENSMUSG00000026463	1103.79584998863	177.095329369123	656.694346945635	67.6943906655171	81.8139166154091	249.254891476063	645.861842101128	132.92106625233	2.28035314828854	0.000731371354941874	0.571682193574697	Atp2b4	1	133699457	133801041	-	12248	protein_coding	ATPase, Ca++ transporting, plasma membrane 4 [Source:MGI Symbol;Acc:MGI:88111]	-
ENSMUSG00000022032	26.4748082100593	40.2489384929826	41.4652818188874	1.96215625117441	2.04534791538523	10.6684973005319	36.0630095073097	4.89200048903051	2.87639128639986	0.000806250259647975	0.598799029106476	Scara5	14	65666403	65764826	+	6093	protein_coding	scavenger receptor class A, member 5 [Source:MGI Symbol;Acc:MGI:1918395]	-
ENSMUSG00000031762	35.6391648981567	60.3734077394738	91.6093435533559	19.6215625117441	18.408131238467	12.6082240824468	62.5406387303288	16.8793059442193	1.89117624319826	0.000872108866989283	0.631810967711773	Mt2	8	94172664	94173568	+	588	protein_coding	metallothionein 2 [Source:MGI Symbol;Acc:MGI:97172]	-
ENSMUSG00000027335	72.2965916505465	2.01244692464913	6.75016215656306	0	0	0.969863390957445	27.0197335772529	0.323287796985815	6.24935844483121	0.000963630046708223	0.68149293517558	Adra1d	2	131545850	131562283	-	1899	protein_coding	adrenergic receptor, alpha 1d [Source:MGI Symbol;Acc:MGI:106673]	-
ENSMUSG00000037362	270.857653225991	35.2178211813597	27.0006486262523	5.88646875352323	11.2494135346188	21.3369946010638	111.025374344534	12.8242922964019	3.11289531784021	0.00102309021648342	0.683661825889583	Nov	15	54745702	54754039	+	2869	protein_coding	nephroblastoma overexpressed gene [Source:MGI Symbol;Acc:MGI:109185]	-
ENSMUSG00000039364	74.3331153590126	47.2925027292545	50.1440617344685	122.634765698401	252.600467550076	110.564426569149	57.2565599409119	161.933219939208	-1.49980940255919	0.00102721112063526	0.683661825889583	Sectm1b	11	121053458	121063569	-	2780	protein_coding	secreted and transmembrane 1B [Source:MGI Symbol;Acc:MGI:1929083]	-
ENSMUSG00000031654	22.4017607931271	26.1618100204387	15.4289420721441	0.981078125587204	0	3.87945356382978	21.33083762857	1.62017722980566	3.70439859642705	0.00105815983452084	0.683661825889583	Cbln1	8	87468405	87472609	-	3037	protein_coding	cerebellin 1 precursor protein [Source:MGI Symbol;Acc:MGI:88281]	-
ENSMUSG00000040128	2153.6238217029	2047.66474583049	1706.82671673095	2890.2561579799	2681.45111707003	2964.87238615691	1969.37176142144	2845.52655373562	-0.53107103948152	0.00112075421324633	0.683661825889583	Pnrc1	4	33245423	33290163	-	2095	protein_coding	proline-rich nuclear receptor coactivator 1 [Source:MGI Symbol;Acc:MGI:1917838]	-
ENSMUSG00000031451	2032.45066104917	1908.8059080297	1471.53535013075	3573.0865333886	2487.14306510844	2932.86689425531	1804.26397306987	2997.69883091745	-0.732542903599723	0.00112579528225261	0.683661825889583	Gas6	8	13465374	13494490	-	2548	protein_coding	growth arrest specific 6 [Source:MGI Symbol;Acc:MGI:95660]	-
ENSMUSG00000015653	74.3331153590126	77.4792065989914	184.182995986221	34.3377343955521	35.7935885192415	38.7945356382978	111.998439314742	36.3086195176971	1.62578070814683	0.00112781299762952	0.683661825889583	Steap2	5	5664829	5694578	-	12144	protein_coding	six transmembrane epithelial antigen of prostate 2 [Source:MGI Symbol;Acc:MGI:1921301]	-
ENSMUSG00000032532	424.615193215182	19.1182457841667	2.89292663852703	1.96215625117441	0	2.90959017287234	148.875455212625	1.62391547468225	6.51380026578268	0.0012795958775425	0.746420782213518	Cck	9	121489824	121495694	-	1305	protein_coding	cholecystokinin [Source:MGI Symbol;Acc:MGI:88297]	-
ENSMUSG00000104315	2.0365237084661	3.01867038697369	2.89292663852703	23.5458750140929	26.589522900008	11.6383606914893	2.64937357798894	20.5912528685301	-2.95585207177606	0.00128160320145741	0.746420782213518	Gm37906	1	30865504	30868538	-	3035	TEC	predicted gene, 37906 [Source:MGI Symbol;Acc:MGI:5611134]	-
ENSMUSG00000076672	36.6574267523898	3.01867038697369	208.290717973946	0	5.11336978846307	6.78904373670212	82.6556050377698	3.96747117505506	4.38146541687358	0.00137697866989142	0.771705611920471	Ighv3-6	12	114288152	114288582	-	350	IG_V_gene	immunoglobulin heavy variable 3-6 [Source:MGI Symbol;Acc:MGI:4439856]	-
ENSMUSG00000034825	268.821129517525	122.759262403597	43.3938995779054	5.88646875352323	0	31.0356285106383	144.991430499676	12.3073657547205	3.55576357994132	0.00143237779446329	0.774737132522912	Nrip3	7	109758055	109782025	-	4012	protein_coding	nuclear receptor interacting protein 3 [Source:MGI Symbol;Acc:MGI:1925843]	-
ENSMUSG00000032224	592.628399163635	24.1493630957895	140.789096408315	25.5080312652673	7.1587177038483	53.3424865026595	252.52228622258	28.6697451572584	3.13774691394632	0.0014345534891681	0.774737132522912	Fam81a	9	70088511	70142560	-	4397	protein_coding	family with sequence similarity 81, member A [Source:MGI Symbol;Acc:MGI:1924136]	-
ENSMUSG00000023169	1303.3751734183	837.177920654037	1349.0681224331	665.170969148125	722.007814130985	657.567379069148	1163.20707216848	681.582054116086	0.771247211645015	0.00147186444206802	0.780692670049041	Slc38a1	15	96571418	96642913	-	17236	protein_coding	solute carrier family 38, member 1 [Source:MGI Symbol;Acc:MGI:2145895]	-
ENSMUSG00000029385	857.376481264228	772.779619065265	914.164817774541	1453.95778212024	1223.11805340037	1128.92098707447	848.106972701344	1268.66560753169	-0.580925367245349	0.00156975334556408	0.803356938525977	Ccng2	5	93267257	93276231	+	5458	protein_coding	cyclin G2 [Source:MGI Symbol;Acc:MGI:1095734]	-
ENSMUSG00000048332	177.177562636551	125.777932790571	147.539258564878	87.3159531772612	50.1110239269381	71.769890930851	150.164917997333	69.7322893450167	1.10564090710003	0.00158087801594527	0.803356938525977	Lhfp	3	53041528	53261679	+	5108	protein_coding	lipoma HMGIC fusion partner [Source:MGI Symbol;Acc:MGI:1920048]	-
ENSMUSG00000030107	1198.4942024323	1296.01581947404	920.914979931104	1928.79959490444	1710.93353121974	1649.73762801861	1138.47500061248	1763.1569180476	-0.63118941439446	0.0015957330698257	0.803356938525977	Usp18	6	121245906	121270917	+	2790	protein_coding	ubiquitin specific peptidase 18 [Source:MGI Symbol;Acc:MGI:1344364]	-
ENSMUSG00000105096	1884.80269218537	1647.18780782531	1951.76117212623	2289.83634512053	4456.81310762441	3221.88618476063	1827.91722404564	3322.84521250186	-0.862167921402393	0.00167963018052689	0.817205137660824	Gbp10	5	105215699	105239533	-	3873	protein_coding	guanylate-binding protein 10 [Source:MGI Symbol;Acc:MGI:4359647]	-
ENSMUSG00000076564	13.2374041050296	1.00622346232456	332.686563430608	0.981078125587204	0	1.93972678191489	115.643396999321	0.973601635834032	6.88572473010714	0.00171051150719885	0.817205137660824	Igkv12-46	6	69764523	69765022	-	377	IG_V_gene	immunoglobulin kappa variable 12-46 [Source:MGI Symbol;Acc:MGI:4439773]	-
ENSMUSG00000050014	937.819167748639	1216.5241659504	974.916277183608	1295.02312577511	2047.39326330061	2185.10221982712	1043.08653696088	1842.50620296762	-0.820811628915806	0.00172828769449301	0.817205137660824	Apol10b	15	77583819	77596125	-	2325	protein_coding	apolipoprotein L 10B [Source:MGI Symbol;Acc:MGI:3043522]	-
ENSMUSG00000039313	25.4565463558262	9.05601116092108	2.89292663852703	0	0	0	12.4684947184248	0	6.09502617170249	0.00173329036368825	0.817205137660824	AF529169	9	89587216	89623125	-	7268	protein_coding	cDNA sequence AF529169 [Source:MGI Symbol;Acc:MGI:2667167]	-
ENSMUSG00000067279	723.984178359698	600.715407007765	514.940941657811	1034.05634436891	839.615319265636	1077.51822735372	613.213509008425	983.729963662757	-0.682175867637495	0.00182137770651182	0.839472213808482	Ppp1r3c	19	36731737	36736653	-	2719	protein_coding	protein phosphatase 1, regulatory subunit 3C [Source:MGI Symbol;Acc:MGI:1858229]	-
ENSMUSG00000028909	146.629707009559	6.03734077394738	46.2868262164324	2.94323437676161	1.02267395769261	11.6383606914893	66.3179579999797	5.20142300864786	3.66819465626776	0.00184255178042732	0.839472213808482	Ptpru	4	131768457	131838288	-	7113	protein_coding	protein tyrosine phosphatase, receptor type, U [Source:MGI Symbol;Acc:MGI:1321151]	-
ENSMUSG00000022212	427.669978777881	58.3609608148247	11.5717065541081	1.96215625117441	3.06802187307784	30.0657651196808	165.867548715605	11.6986477479777	3.82369805455016	0.00190718223768714	0.839472213808482	Cpne6	14	55510445	55517431	+	4257	protein_coding	copine VI [Source:MGI Symbol;Acc:MGI:1334445]	-
ENSMUSG00000063767	67.2052823793813	103.64101661943	78.1090192402297	228.591203261819	146.242375950044	151.298688989361	82.9851060796804	175.377422733741	-1.07972577046296	0.0019206347433183	0.839472213808482	S100a7a	3	90654017	90658669	+	1377	protein_coding	S100 calcium binding protein A7A [Source:MGI Symbol;Acc:MGI:2687194]	-
ENSMUSG00000024713	36.6574267523898	20.1244692464913	16.3932509516532	3.92431250234882	0	3.87945356382978	24.3917156501781	2.60125535539287	3.2193907761139	0.00192182979964909	0.839472213808482	Pcsk5	19	17432832	17837632	-	9346	protein_coding	proprotein convertase subtilisin/kexin type 5 [Source:MGI Symbol;Acc:MGI:97515]	-
ENSMUSG00000055866	738.239844318961	495.061943463686	598.835814175095	392.431250234882	368.162624769341	374.367268909574	610.712533985914	378.320381304599	0.690775973026896	0.00197679244461138	0.846984759532308	Per2	1	91415982	91459324	-	5856	protein_coding	period circadian clock 2 [Source:MGI Symbol;Acc:MGI:1195265]	-
ENSMUSG00000007594	302.423770707216	14.0871284725439	46.2868262164324	0.981078125587204	1.02267395769261	21.3369946010638	120.932575132064	7.78024889478121	3.95531100675513	0.00200616619138006	0.846984759532308	Hapln4	8	70083457	70090862	+	3924	protein_coding	hyaluronan and proteoglycan link protein 4 [Source:MGI Symbol;Acc:MGI:2679531]	-
ENSMUSG00000086549	82.479210192877	75.4667596743423	77.1447103607207	175.61298448011	115.562157219265	162.937049680851	78.36356007598	151.370730460075	-0.950461529779373	0.00202457387896151	0.846984759532308	Gm13648	4	156052715	156059802	-	1536	processed_transcript	predicted gene 13648 [Source:MGI Symbol;Acc:MGI:3652033]	-
ENSMUSG00000020423	883.851289474287	934.78159649952	864.020756040072	1374.49045394767	1108.57857013879	1378.17587855053	894.217880671293	1287.08163421233	-0.525555706586632	0.0020631986563787	0.851155412366895	Btg2	1	134075170	134079120	-	2743	protein_coding	B cell translocation gene 2, anti-proliferative [Source:MGI Symbol;Acc:MGI:108384]	-
ENSMUSG00000058488	9.16435668809745	1.00622346232456	114.752756661572	2.94323437676161	1.02267395769261	0.969863390957445	41.6411122706647	1.64525724180389	4.66066197334299	0.00215048928556789	0.875013469167437	Kl	5	150952607	150993817	+	9328	protein_coding	klotho [Source:MGI Symbol;Acc:MGI:1101771]	-
ENSMUSG00000039058	400.176908713588	3.01867038697369	28.9292663852703	6.86754687911043	4.09069583077046	18.4274044281915	144.041615161944	9.79521571269078	3.87670590241623	0.00226368196906099	0.908436596030352	Ak5	3	152462815	152668360	-	3404	protein_coding	adenylate kinase 5 [Source:MGI Symbol;Acc:MGI:2677491]	-
ENSMUSG00000022687	106.91749469447	17.1057988595176	54.0012972525045	5.88646875352323	7.1587177038483	17.457541037234	59.3415302688308	10.1675758315352	2.54305290748211	0.00229380011117653	0.908436596030352	Boc	16	44485049	44558897	-	4451	protein_coding	biregional cell adhesion molecule-related/down-regulated by oncogenes (Cdon) binding protein [Source:MGI Symbol;Acc:MGI:2151153]	-
ENSMUSG00000000120	549.861401285847	899.56377531816	627.765080560365	1671.7571260006	867.227516123336	1645.85817445478	692.396752388124	1394.94760552624	-1.01063031200994	0.00234266221830096	0.915580208818333	Ngfr	11	95568818	95587735	-	3446	protein_coding	nerve growth factor receptor (TNFR superfamily, member 16) [Source:MGI Symbol;Acc:MGI:97323]	-
ENSMUSG00000037997	1701.51555842343	2067.78921507698	1771.43541165805	2457.60070459595	2920.7568231701	2512.91604597074	1846.91339505282	2630.42452457893	-0.510143501361021	0.00242112965510995	0.915777395322389	Parp11	6	127446840	127494261	+	7026	protein_coding	poly (ADP-ribose) polymerase family, member 11 [Source:MGI Symbol;Acc:MGI:2141505]	-
ENSMUSG00000055980	2611.84165610777	2481.34705809237	3003.82215967056	4270.6330806811	4561.12585130906	3325.66156759308	2699.00362462357	4052.47349986108	-0.586310461728581	0.00245685204292872	0.915777395322389	Irs1	1	82233101	82291416	-	9144	protein_coding	insulin receptor substrate 1 [Source:MGI Symbol;Acc:MGI:99454]	-
ENSMUSG00000058022	586.518828038237	528.267317720396	492.761837429104	854.519047386455	703.599682892518	786.559210066488	535.849327729245	781.559313448487	-0.544811210278623	0.00250155492647407	0.915777395322389	Adtrp	13	41763148	41847684	-	2866	protein_coding	androgen dependent TFPI regulating protein [Source:MGI Symbol;Acc:MGI:1924596]	-
ENSMUSG00000018339	121.173160653733	575.559820449651	3690.41008188098	147.161718838081	93.0633301500279	115.413743523936	1462.38102099479	118.546264170681	3.62477455038442	0.0025072022947566	0.915777395322389	Gpx3	11	54902453	54910377	+	1813	protein_coding	glutathione peroxidase 3 [Source:MGI Symbol;Acc:MGI:105102]	-
ENSMUSG00000032564	170.049729656919	48.2987261915791	24.1077219877252	2.94323437676161	6.13604374615568	23.2767213829787	80.8187259454078	10.785333168632	2.90325423900266	0.00250778987912243	0.915777395322389	Cpne4	9	104547286	105034544	+	5499	protein_coding	copine IV [Source:MGI Symbol;Acc:MGI:1921270]	-
ENSMUSG00000042345	32.5843793354576	38.2364915683334	55.9299150115225	11.7729375070465	14.3174354076966	14.5479508643617	42.2502619717712	13.5461079263682	1.64229122837515	0.00255566076664285	0.915777395322389	Ubash3a	17	31207873	31242202	+	3328	protein_coding	ubiquitin associated and SH3 domain containing, A [Source:MGI Symbol;Acc:MGI:1926074]	-
ENSMUSG00000031673	285.113319185254	196.21357515329	133.074625372243	88.2970313028484	68.5191551654051	111.534289960106	204.800506570262	89.4501588094532	1.19407019021501	0.00257199791809374	0.915777395322389	Cdh11	8	102632095	102785642	-	8904	protein_coding	cadherin 11 [Source:MGI Symbol;Acc:MGI:99217]	-
ENSMUSG00000048915	175.141038928084	10.0622346232456	22.1791042287072	6.86754687911043	6.13604374615568	10.6684973005319	69.1274592600124	7.890695975266	3.12962306924113	0.00269261534016404	0.915777395322389	Efna5	17	62604184	62881317	-	4032	protein_coding	ephrin A5 [Source:MGI Symbol;Acc:MGI:107444]	-
ENSMUSG00000054662	134.410564758763	228.412725947676	103.181050107464	448.352703393352	311.915557096247	275.441203031914	155.334780271301	345.236487840505	-1.15258481916056	0.00269995347420001	0.915777395322389	Ano9	7	141101212	141117806	-	4410	protein_coding	anoctamin 9 [Source:MGI Symbol;Acc:MGI:1918595]	-
ENSMUSG00000029843	9.16435668809745	3.01867038697369	104.145358986973	0.981078125587204	3.06802187307784	2.90959017287234	38.776128687348	2.31956339051246	4.06553613105065	0.00271389170204595	0.915777395322389	Slc13a4	6	35267957	35308131	-	4528	protein_coding	solute carrier family 13 (sodium/sulfate symporters), member 4 [Source:MGI Symbol;Acc:MGI:2442367]	-
ENSMUSG00000016918	213.83498938894	165.020647821229	612.336138488221	117.729375070465	86.9272864038722	129.961694388298	330.39725856613	111.539451954211	1.56670847176465	0.00272904571247959	0.915777395322389	Sulf1	1	12692277	12861192	+	11294	protein_coding	sulfatase 1 [Source:MGI Symbol;Acc:MGI:2138563]	-
ENSMUSG00000064065	537.64225903505	61.3796312017984	81.0019458787568	7.84862500469763	27.6121968577006	64.9808471941489	226.674612038535	33.4805563521824	2.75865713154511	0.00274377426116522	0.915777395322389	Ipcef1	10	6885796	7052478	-	9003	protein_coding	interaction protein for cytohesin exchange factors 1 [Source:MGI Symbol;Acc:MGI:2444159]	-
ENSMUSG00000042589	307.515079978381	47.2925027292545	35.6794285418333	16.6783281349825	7.1587177038483	34.915082074468	130.162337083156	19.5840426377663	2.73086823797953	0.00274397159154606	0.915777395322389	Cux2	5	121856366	122050102	-	10082	protein_coding	cut-like homeobox 2 [Source:MGI Symbol;Acc:MGI:107321]	CUT
ENSMUSG00000042724	146.629707009559	11.0684580855702	33.7508107828153	1.96215625117441	3.06802187307784	14.5479508643617	63.8163252926482	6.52604299620464	3.28651513544144	0.00285147619558518	0.931030165681325	Map3k9	12	81721010	81781175	-	5902	protein_coding	mitogen-activated protein kinase kinase kinase 9 [Source:MGI Symbol;Acc:MGI:2449952]	-
ENSMUSG00000053930	46.8400452947203	32.199150794386	138.860478649297	0	0	13.5780874734042	72.6332249128012	4.52602915780141	3.99974058915263	0.00300728099413835	0.931030165681325	Shisa6	11	66211725	66525964	-	7449	protein_coding	shisa family member 6 [Source:MGI Symbol;Acc:MGI:2685725]	-
ENSMUSG00000027340	1073.24799436163	486.005932302764	975.880586063117	403.223109616341	397.820169542427	480.082378523936	845.044837575839	427.041885894234	0.984613389766593	0.00301264114176819	0.931030165681325	Slc23a2	2	132052496	132145108	-	7951	protein_coding	solute carrier family 23 (nucleobase transporters), member 2 [Source:MGI Symbol;Acc:MGI:1859682]	-
ENSMUSG00000042804	39.7122123150889	44.2738323422808	39.5366640598694	8.82970313028484	14.3174354076966	17.457541037234	41.1742362390797	13.5348931917385	1.60484433546845	0.00301304647091737	0.931030165681325	Gpr153	4	152274232	152285337	+	3909	protein_coding	G protein-coupled receptor 153 [Source:MGI Symbol;Acc:MGI:1916157]	-
ENSMUSG00000085139	117.100113236801	122.759262403597	191.897467022293	349.263812709045	211.693509242371	303.56724136968	143.91894755423	288.174854440365	-1.00128305682962	0.00301350859711108	0.931030165681325	A730046J19Rik	X	144153695	144166274	+	4707	protein_coding	RIKEN cDNA A730046J19 gene [Source:MGI Symbol;Acc:MGI:2442684]	-
ENSMUSG00000052981	346.209030439237	25.1555865581141	76.1804014812117	0.981078125587204	1.02267395769261	32.0054919015957	149.181672826188	11.3364146616252	3.71580938375834	0.00301772675281276	0.931030165681325	Ube2ql1	13	69702832	69739889	-	2674	protein_coding	ubiquitin-conjugating enzyme E2Q family-like 1 [Source:MGI Symbol;Acc:MGI:1924230]	-
ENSMUSG00000043301	75.3513772132457	1.00622346232456	11.5717065541081	0	0	1.93972678191489	29.3097690765594	0.64657559397163	5.48739960049951	0.00304771610532996	0.931030165681325	Kcnj6	16	94748636	94997701	-	7633	protein_coding	potassium inwardly-rectifying channel, subfamily J, member 6 [Source:MGI Symbol;Acc:MGI:104781]	-
ENSMUSG00000033633	45.8217834404872	2.01244692464913	5.78585327705405	0.981078125587204	0	0	17.8733612140635	0.327026041862401	5.65296583369541	0.00308309934841685	0.931030165681325	Clec18a	8	111058920	111092426	-	3653	protein_coding	C-type lectin domain family 18, member A [Source:MGI Symbol;Acc:MGI:2672935]	-
ENSMUSG00000060206	1432.6944289059	1157.15698167325	1242.99414568711	1961.17517304882	1615.82485315433	1945.54596226064	1277.61518542209	1840.84866282126	-0.527025916733114	0.00310312043909542	0.931030165681325	Zfp462	4	54945048	55083563	+	10702	protein_coding	zinc finger protein 462 [Source:MGI Symbol;Acc:MGI:107690]	-
ENSMUSG00000024533	946.983524436736	389.408479919606	642.229713753	262.928937657371	235.215010269301	400.553580465425	659.540572703114	299.565842797366	1.13835567473732	0.00319779108042134	0.944638795653157	Spire1	18	67488209	67610790	-	7766	protein_coding	spire type actin nucleation factor 1 [Source:MGI Symbol;Acc:MGI:1915416]	-
ENSMUSG00000021536	324.825531500343	30.1867038697369	35.6794285418333	10.7918593814592	7.1587177038483	33.9452186835106	130.230554637304	17.298598589606	2.91073051528734	0.00321208357273571	0.944638795653157	Adcy2	13	68620043	68999541	-	4211	protein_coding	adenylate cyclase 2 [Source:MGI Symbol;Acc:MGI:99676]	-
ENSMUSG00000000275	3556.78865683604	3818.61803952172	3887.12909330082	6436.85358197765	5977.52928271333	4420.63733598404	3754.17859655286	5611.673400225	-0.579908730650171	0.00328241053496309	0.945694202166264	Trim25	11	88999376	89020293	+	5754	protein_coding	tripartite motif-containing 25 [Source:MGI Symbol;Acc:MGI:102749]	-
ENSMUSG00000028926	686.308489753075	84.5227708352634	148.503567444387	43.167437525837	37.8389364346267	111.534289960106	306.444942677575	64.1802213068566	2.25484515940989	0.0032889711189732	0.945694202166264	Cdk14	5	4803391	5420312	-	18877	protein_coding	cyclin-dependent kinase 14 [Source:MGI Symbol;Acc:MGI:894318]	-
ENSMUSG00000061013	134.410564758763	12.0746815478948	22.1791042287072	1.96215625117441	2.04534791538523	12.6082240824468	56.2214501784548	5.53857608300214	3.33964238065106	0.00333094480655292	0.945694202166264	Mkx	18	6910459	7004780	-	3925	protein_coding	mohawk homeobox [Source:MGI Symbol;Acc:MGI:2687286]	-
ENSMUSG00000029798	1099.72280257169	1103.82713817005	943.094084159811	1500.06845402284	1749.79514161206	1334.53202595744	1048.88134163385	1528.13187386411	-0.542911000837909	0.00334302566163208	0.945694202166264	Herc6	6	57581000	57664632	+	9292	protein_coding	hect domain and RLD 6 [Source:MGI Symbol;Acc:MGI:1914388]	-
ENSMUSG00000050272	245.401106870165	26.1618100204387	51.1083706139775	2.94323437676161	3.06802187307784	30.0657651196808	107.55709583486	12.0256737898401	3.15851915884346	0.00341703981078148	0.949867199657226	Dscam	16	96590840	97170752	-	8800	protein_coding	DS cell adhesion molecule [Source:MGI Symbol;Acc:MGI:1196281]	-
ENSMUSG00000038738	1937.75230860549	347.147094501975	502.404926224194	303.153140806446	273.053946703928	290.959017287234	929.101443110554	289.055368265869	1.68440122232437	0.00343556629035246	0.949867199657226	Shank1	7	44310253	44360572	+	10514	protein_coding	SH3 and multiple ankyrin repeat domains 1 [Source:MGI Symbol;Acc:MGI:3613677]	-
ENSMUSG00000108218	738.239844318961	832.146803342415	833.162871895784	1344.07703205447	1434.81156264274	963.074347220743	801.18317318572	1247.32098063932	-0.638484006053431	0.00345371368423999	0.949867199657226	Olfr1372-ps1	11	52154722	52168159	-	9812	transcribed_unprocessed_pseudogene	olfactory receptor 1372, pseudogene 1 [Source:MGI Symbol;Acc:MGI:3031206]	-
ENSMUSG00000105703	179.214086345017	130.809050102193	103.181050107464	17.6594062605697	16.3627833230818	75.6493444946807	137.734728851558	36.5571780261107	1.91206178177473	0.00353443248903432	0.955200525709298	Gm43305	14	54292443	54297456	-	5014	processed_transcript	predicted gene 43305 [Source:MGI Symbol;Acc:MGI:5663442]	-
ENSMUSG00000048852	865.522576098092	634.9270047268	648.979875909563	1116.46690691824	1571.84987297355	972.772981130318	716.476485578152	1220.36325367403	-0.768292804580226	0.00353742240945436	0.955200525709298	Gm12185	11	48904656	48992226	-	5587	protein_coding	predicted gene 12185 [Source:MGI Symbol;Acc:MGI:3652173]	-
ENSMUSG00000046442	975.494856355261	111.690804318027	367.401683092932	3.92431250234882	6.13604374615568	78.5589346675531	484.862447922073	29.5397636386859	4.03622194436767	0.00382785328262747	0.999992828852981	Ppm1e	11	87226906	87359023	-	6702	protein_coding	protein phosphatase 1E (PP2C domain containing) [Source:MGI Symbol;Acc:MGI:2444096]	-
ENSMUSG00000030729	1786.03129232477	492.043273076712	634.515242716928	266.85325015972	373.275994557804	450.986476795212	970.863269372803	363.705240504245	1.41641384382931	0.00383336548892013	0.999992828852981	Pgm2l1	7	100227394	100278868	+	9583	protein_coding	phosphoglucomutase 2-like 1 [Source:MGI Symbol;Acc:MGI:1918224]	-
ENSMUSG00000032368	50.9130927116525	117.728145091974	429.117451381509	29.4323437676161	30.6802187307784	70.8000275398935	199.252896395045	43.6375300127627	2.19079423258288	0.00389807112747717	0.999992828852981	Zic1	9	91358058	91365810	-	5693	protein_coding	zinc finger protein of the cerebellum 1 [Source:MGI Symbol;Acc:MGI:106683]	zf-C2H2
ENSMUSG00000021732	33.6026411896906	2.01244692464913	8.67877991558108	0	0	0.969863390957445	14.7646226766403	0.323287796985815	5.37737928305614	0.00395910579638973	0.999992828852981	Fgf10	13	118669791	118792115	+	4601	protein_coding	fibroblast growth factor 10 [Source:MGI Symbol;Acc:MGI:1099809]	-
ENSMUSG00000054435	388.976028317025	405.508055316799	522.655412693883	165.802203224238	252.600467550076	302.597377978723	439.046498775902	240.333349584345	0.869470806905739	0.00399414292873657	0.999992828852981	Gimap4	6	48684549	48692060	+	1837	protein_coding	GTPase, IMAP family member 4 [Source:MGI Symbol;Acc:MGI:1349656]	-
ENSMUSG00000018166	529.496164201186	487.012155765089	380.902007406059	942.816078689303	737.347923496375	623.622160385637	465.803442457444	767.928720857105	-0.721454073956121	0.00407708901523513	0.999992828852981	Erbb3	10	128567523	128589652	-	6016	protein_coding	erb-b2 receptor tyrosine kinase 3 [Source:MGI Symbol;Acc:MGI:95411]	-
ENSMUSG00000028876	212.816727534707	2.01244692464913	40.5009729393784	0	2.04534791538523	11.6383606914893	85.1100491329116	4.56123620229152	4.21910680227487	0.00411275219147302	0.999992828852981	Epha10	4	124880899	124917800	+	7204	protein_coding	Eph receptor A10 [Source:MGI Symbol;Acc:MGI:3586824]	-
ENSMUSG00000025328	23.4200226473601	39.242715030658	83.8948725172838	12.7540156326337	13.294761450004	12.6082240824468	48.8525367317673	12.8856670550281	1.92403753346924	0.00411888293912361	0.999992828852981	Padi3	4	140785365	140810648	-	3447	protein_coding	peptidyl arginine deiminase, type III [Source:MGI Symbol;Acc:MGI:1338891]	-
ENSMUSG00000084803	262.711558392127	247.530971731843	208.290717973946	344.358422081109	364.071928938571	366.608361781914	239.511082699305	358.346237600531	-0.581682605129066	0.00414249824334846	0.999992828852981	5830444B04Rik	4	155398763	155421704	-	5410	processed_transcript	RIKEN cDNA 5830444B04 gene [Source:MGI Symbol;Acc:MGI:3603170]	-
ENSMUSG00000047730	77.3879009217118	39.242715030658	7.71447103607207	364.96106271844	106.358091600032	117.353470305851	41.4483623294806	196.224208208108	-2.24433975685041	0.00424957300678634	0.999992828852981	Fcgbp	7	28071236	28120862	+	10497	protein_coding	Fc fragment of IgG binding protein [Source:MGI Symbol;Acc:MGI:2444336]	-
ENSMUSG00000022865	4109.70484368459	4449.52015039922	3240.07783515027	6912.67647288744	5490.73647885164	5326.48974313829	3933.10094307803	5909.96756495913	-0.587519841157619	0.00431437509924668	0.999992828852981	Cxadr	16	78301489	78359774	+	7400	protein_coding	coxsackie virus and adenovirus receptor [Source:MGI Symbol;Acc:MGI:1201679]	-
ENSMUSG00000068735	310.56986554108	265.642994053685	249.755999792833	154.029265717191	113.51680930388	194.942541582447	275.322953129199	154.162872201173	0.835826725059573	0.00434451535927113	0.999992828852981	Trp53i11	2	93187548	93201759	+	3690	protein_coding	transformation related protein 53 inducible protein 11 [Source:MGI Symbol;Acc:MGI:2670995]	-
ENSMUSG00000056174	12.2191422507966	23.143139633465	85.8234902763018	1.96215625117441	3.06802187307784	10.6684973005319	40.3952573868545	5.23289180826138	2.94636735480119	0.00446642292665972	0.999992828852981	Col8a2	4	126286793	126314330	+	4489	protein_coding	collagen, type VIII, alpha 2 [Source:MGI Symbol;Acc:MGI:88464]	-
ENSMUSG00000008734	911.344359538579	725.487116336011	1282.53080974698	466.993187779509	666.783420415584	533.424865026595	973.120761873857	555.733824407229	0.808473024930577	0.00453384631397283	0.999992828852981	Gprc5b	7	118972047	118995211	-	4630	protein_coding	G protein-coupled receptor, family C, group 5, member B [Source:MGI Symbol;Acc:MGI:1927596]	-
ENSMUSG00000047735	3809.31759668584	3389.96684457146	3716.44642162772	4555.14573710139	6198.42685757493	4881.32244668882	3638.57695429501	5211.63168045505	-0.518326343670165	0.00465320767288754	0.999992828852981	Samd9l	6	3372257	3399572	-	5427	protein_coding	sterile alpha motif domain containing 9-like [Source:MGI Symbol;Acc:MGI:1343184]	-
ENSMUSG00000074731	183.287133761949	177.095329369123	171.646980552604	319.831468941429	258.736511296231	249.254891476063	177.343147894559	275.940957237908	-0.638015584833949	0.00467774094237946	0.999992828852981	Zfp345	2	150470991	150485091	-	2734	protein_coding	zinc finger protein 345 [Source:MGI Symbol;Acc:MGI:3652219]	zf-C2H2
ENSMUSG00000034382	469.418714801436	436.700982648861	392.473713960167	913.383734921687	814.048470323321	507.238553470744	432.864470470154	744.890252905251	-0.783123314712584	0.00471178384756693	0.999992828852981	AI661453	17	47436615	47470638	+	5056	protein_coding	expressed sequence AI661453 [Source:MGI Symbol;Acc:MGI:2146908]	-
ENSMUSG00000022376	75.3513772132457	23.143139633465	10.6073976745991	0	1.02267395769261	7.75890712765956	36.3673048404366	2.92719369511739	3.6289760846966	0.00479321820769696	0.999992828852981	Adcy8	15	64697084	64922296	-	8152	protein_coding	adenylate cyclase 8 [Source:MGI Symbol;Acc:MGI:1341110]	-
ENSMUSG00000041722	260.675034683661	276.711452139255	232.398439961671	708.338406673961	514.405000719385	298.717924414893	256.594975594862	507.153777269413	-0.982961484160824	0.00481942326287655	0.999992828852981	Khdc1c	1	21368331	21370845	+	1946	protein_coding	KH domain containing 1C [Source:MGI Symbol;Acc:MGI:3583007]	-
ENSMUSG00000053044	94.6983524436736	145.902402037062	206.362100214928	36.2998906467266	60.3377635038642	82.4383882313829	148.987618231888	59.6920141273245	1.31982438721736	0.00485216587102433	0.999992828852981	Cd8b1	6	71322788	71337494	+	1483	protein_coding	CD8 antigen, beta chain 1 [Source:MGI Symbol;Acc:MGI:88347]	-
ENSMUSG00000043004	717.8746072343	120.746815478948	358.722903177351	54.9403750328834	92.0406561923352	187.183634454787	399.114775296866	111.388221893335	1.84094348641487	0.00485950818672214	0.999992828852981	Gng2	14	19872559	19977627	-	4390	protein_coding	guanine nucleotide binding protein (G protein), gamma 2 [Source:MGI Symbol;Acc:MGI:102705]	-
ENSMUSG00000023232	31.5661174812245	3.01867038697369	46.2868262164324	0	2.04534791538523	3.87945356382978	26.9572046948769	1.974933826405	3.76974827275319	0.00488719865110734	0.999992828852981	Serinc2	4	130253495	130279205	-	2319	protein_coding	serine incorporator 2 [Source:MGI Symbol;Acc:MGI:1919132]	-
ENSMUSG00000023927	789.152937030613	88.5476646845616	138.860478649297	30.4134218932033	47.0430020538602	127.052104215425	338.853693454824	68.1695093874963	2.31301622828123	0.00489021922562972	0.999992828852981	Satb1	17	51736187	51833290	-	19027	protein_coding	special AT-rich sequence binding protein 1 [Source:MGI Symbol;Acc:MGI:105084]	CUT
ENSMUSG00000115388	518.295283804622	453.806781508378	573.76378330786	682.830375408694	744.506641200223	782.679756502659	515.288616206954	736.672257703858	-0.515470578752	0.0049081086637883	0.999992828852981	Eppk1	15	76101481	76120195	-	12332	protein_coding	epiplakin 1 [Source:MGI Symbol;Acc:MGI:2386306]	-
ENSMUSG00000042845	13.2374041050296	9.05601116092108	8.67877991558108	74.5619375446275	20.4534791538523	32.0054919015957	10.3240650605106	42.3403028666918	-2.03777046495053	0.0049842893923882	0.999992828852981	Wfdc12	2	164189231	164190608	-	775	protein_coding	WAP four-disulfide core domain 12 [Source:MGI Symbol;Acc:MGI:2183434]	-
ENSMUSG00000020061	384.902980900093	185.14511706772	133.074625372243	1058.58329750859	164.650507188511	1366.53751785904	234.374241113352	863.257107518715	-1.88120962757726	0.00501998393449626	0.999992828852981	Mybpc1	10	88518279	88605152	-	4527	protein_coding	myosin binding protein C, slow-type [Source:MGI Symbol;Acc:MGI:1336213]	-
ENSMUSG00000047496	123.209684362199	38.2364915683334	62.6800771680856	21.5837187629185	29.6575447730858	21.3369946010638	74.7087510328727	24.192752712356	1.62712095962105	0.00502389529131242	0.999992828852981	Rnf152	1	105276914	105356710	-	8532	protein_coding	ring finger protein 152 [Source:MGI Symbol;Acc:MGI:2443787]	-
ENSMUSG00000049630	166.99494409422	1.00622346232456	14.4646331926351	0	0	5.81918034574467	60.8219335830599	1.93972678191489	4.96413893465494	0.00503288785026194	0.999992828852981	C1ql3	2	13003457	13011806	-	2535	protein_coding	C1q-like 3 [Source:MGI Symbol;Acc:MGI:2387350]	-
ENSMUSG00000034917	127.282731779131	196.21357515329	94.5022701918829	427.750062756021	359.9812331078	179.424727327127	139.332859041435	322.385341063649	-1.2104538629347	0.00526916174805721	0.999992828852981	Tjp3	10	81273207	81291581	-	3714	protein_coding	tight junction protein 3 [Source:MGI Symbol;Acc:MGI:1351650]	-
ENSMUSG00000040797	608.920588831363	89.5538881468862	97.3951968304099	3.92431250234882	9.20406561923352	89.227431968085	265.289891269553	34.1186033632224	2.9580071270437	0.0053057817500986	0.999992828852981	Iqsec3	6	121372933	121473678	-	13577	protein_coding	IQ motif and Sec7 domain 3 [Source:MGI Symbol;Acc:MGI:2677208]	-
ENSMUSG00000076609	471.455238509902	386.389809532633	2354.842283761	155.991421968365	277.144642534698	447.107023231382	1070.89577726784	293.414362578149	1.86784169529737	0.00531167989375108	0.999992828852981	Igkc	6	70726435	70726966	+	532	IG_C_gene	immunoglobulin kappa constant [Source:MGI Symbol;Acc:MGI:96495]	-
ENSMUSG00000036422	73.3148535047796	0	45.3225173369234	0	0	2.90959017287234	39.5457902805677	0.969863390957445	5.33955040438777	0.00531538594603627	0.999992828852981	Pcdh8	14	79766775	79771312	-	4538	protein_coding	protocadherin 8 [Source:MGI Symbol;Acc:MGI:1306800]	-
ENSMUSG00000027004	58.0409256912838	25.1555865581141	16.3932509516532	0	2.04534791538523	8.72877051861701	33.1965877336837	3.59137281133408	3.20368138145604	0.00533932987193305	0.999992828852981	Frzb	2	80411970	80447625	-	3237	protein_coding	frizzled-related protein [Source:MGI Symbol;Acc:MGI:892032]	-
ENSMUSG00000062190	736.203320610495	669.138602445835	815.805312064622	438.54192213748	581.901481927097	481.052241914893	740.382411706984	500.498548659823	0.565231087867163	0.00534123144950959	0.999992828852981	Lancl2	6	57702540	57739439	+	3020	protein_coding	LanC (bacterial lantibiotic synthetase component C)-like 2 [Source:MGI Symbol;Acc:MGI:1919085]	-
ENSMUSG00000068246	510.149188970758	610.77764163101	580.513945464424	945.759313066065	1016.53791394646	679.874237061169	567.146925355397	880.723821357897	-0.634786591041719	0.00541740504899988	0.999992828852981	Apol9b	15	77729039	77736382	+	1821	protein_coding	apolipoprotein L 9b [Source:MGI Symbol;Acc:MGI:1919148]	-
ENSMUSG00000023032	680.198918627677	237.468737108597	367.401683092932	225.647968885057	159.537137400048	190.093224627659	428.356446276402	191.759443637588	1.15925862777875	0.00541910721366605	0.999992828852981	Slc4a8	15	100761747	100823968	+	13021	protein_coding	solute carrier family 4 (anion exchanger), member 8 [Source:MGI Symbol;Acc:MGI:1928745]	-
ENSMUSG00000046719	73.3148535047796	1.00622346232456	15.4289420721441	0.981078125587204	2.04534791538523	2.90959017287234	29.9166730130828	1.97867207128159	3.91725223358079	0.00543272917922742	0.999992828852981	Nxph3	11	95509845	95514570	-	2099	protein_coding	neurexophilin 3 [Source:MGI Symbol;Acc:MGI:1336188]	-
ENSMUSG00000103928	237.255012036301	170.051765132851	176.468524950149	308.058531434382	299.643469603936	312.296011888297	194.5917673731	306.666004308872	-0.65665537306693	0.00552608996735967	0.999992828852981	Gm37893	1	151445305	151447741	+	2437	TEC	predicted gene, 37893 [Source:MGI Symbol;Acc:MGI:5611121]	-
ENSMUSG00000090061	112.008803965635	5.03111731162282	12.5360154336171	0	0	5.81918034574467	43.1919789036251	1.93972678191489	4.46904552803312	0.00555951398236132	0.999992828852981	Nwd2	5	63649102	63810546	+	10428	protein_coding	NACHT and WD repeat domain containing 2 [Source:MGI Symbol;Acc:MGI:1920464]	-
ENSMUSG00000076612	128.300993633364	64.3983015887721	1721.29134992358	30.4134218932033	62.3831114192494	65.9507105851063	637.996881715239	52.915747965853	3.59185111115216	0.0058088567629078	0.999992828852981	Ighg2c	12	113285325	113288932	-	1326	IG_C_gene	immunoglobulin heavy constant gamma 2C [Source:MGI Symbol;Acc:MGI:2686979]	-
ENSMUSG00000038521	9915.83393652143	11945.8849447172	12323.8674801251	17793.8139637751	21169.3509242371	13435.5175549335	11395.1954537879	17466.2274809819	-0.616128177587772	0.00595348293557713	0.999992828852981	C1s1	6	124530345	124542359	-	3129	protein_coding	complement component 1, s subcomponent 1 [Source:MGI Symbol;Acc:MGI:1355312]	-
ENSMUSG00000090272	783.043365905215	858.308613362853	895.842949063869	1248.91245387251	1387.76856058888	1019.32642389628	845.731642777313	1218.66914611922	-0.526848628003114	0.00598028565194739	0.999992828852981	Mndal	1	173849126	173942491	-	3628	protein_coding	myeloid nuclear differentiation antigen like [Source:MGI Symbol;Acc:MGI:3780953]	-
ENSMUSG00000050541	101.826185423305	3.01867038697369	7.71447103607207	0	1.02267395769261	4.84931695478723	37.5197756154502	1.95733030415995	4.25570059538182	0.00610563179554874	0.999992828852981	Adra1b	11	43774606	43901210	-	3382	protein_coding	adrenergic receptor, alpha 1b [Source:MGI Symbol;Acc:MGI:104774]	-
ENSMUSG00000028977	451.090001425241	408.526725703773	518.798177175847	701.470859794851	753.710706819456	583.857761356382	459.471634768287	679.67977599023	-0.564546179873182	0.00616383324476202	0.999992828852981	Casz1	4	148804429	148954889	+	12224	protein_coding	castor zinc finger 1 [Source:MGI Symbol;Acc:MGI:1196251]	-
ENSMUSG00000090556	43.7852597320211	26.1618100204387	26.0363397467432	50.0349844049474	86.9272864038722	108.624699787234	31.9944698330677	81.8623235320178	-1.3564039353921	0.00620291393618373	0.999992828852981	Olfr753-ps1	17	37168313	37185730	-	3385	polymorphic_pseudogene	olfactory receptor 753, pseudogene 1 [Source:MGI Symbol;Acc:MGI:3030587]	-
ENSMUSG00000011171	8.1460948338644	15.0933519348685	13.5003243131261	0.981078125587204	1.02267395769261	1.93972678191489	12.2465903606197	1.3144929550649	3.21630849159586	0.00623290370650506	0.999992828852981	Vipr2	12	116077726	116146261	+	4463	protein_coding	vasoactive intestinal peptide receptor 2 [Source:MGI Symbol;Acc:MGI:107166]	-
ENSMUSG00000024827	147.647968863792	172.0642120575	206.362100214928	37.2809687723138	92.0406561923352	99.8959292686169	175.358093712074	76.4058514110886	1.19895994767215	0.00627886368759325	0.999992828852981	Gldc	19	30098449	30175418	-	3754	protein_coding	glycine decarboxylase [Source:MGI Symbol;Acc:MGI:1341155]	-
ENSMUSG00000048376	151.721016280724	133.827720489167	189.968849263275	86.334875051674	64.4284593346347	103.775382832447	158.505862011055	84.8462390729184	0.90109739331246	0.00641101782368359	0.999992828852981	F2r	13	95601803	95618487	-	3336	protein_coding	coagulation factor II (thrombin) receptor [Source:MGI Symbol;Acc:MGI:101802]	-
ENSMUSG00000074607	80.4426864844109	21.1306927088158	46.2868262164324	2.94323437676161	1.02267395769261	17.457541037234	49.2867351365531	7.14114979056275	2.78253596074476	0.00641207182161862	0.999992828852981	Tox2	2	163203125	163324170	+	3401	protein_coding	TOX high mobility group box family member 2 [Source:MGI Symbol;Acc:MGI:3611233]	HMG
ENSMUSG00000002033	180.23234819925	208.288256701185	265.184941864977	81.4294844237379	142.151680119273	125.11237743351	217.901848921804	116.231180658841	0.907422177526859	0.00641388657755581	0.999992828852981	Cd3g	9	44969572	44980431	-	3269	protein_coding	CD3 antigen, gamma polypeptide [Source:MGI Symbol;Acc:MGI:88333]	-
ENSMUSG00000005045	1000.95140271109	112.697027780351	123.431536577153	33.3566562699649	39.8842843500119	160.997322898936	412.359989022864	78.0794211729709	2.40043479996517	0.00641662661387337	0.999992828852981	Chd5	4	152338651	152390194	+	9583	protein_coding	chromodomain helicase DNA binding protein 5 [Source:MGI Symbol;Acc:MGI:3036258]	-
ENSMUSG00000028197	22.4017607931271	21.1306927088158	5.78585327705405	0.981078125587204	3.06802187307784	1.93972678191489	16.439435592999	1.99627559352665	3.04526409133547	0.00651897410425037	0.999992828852981	Col24a1	3	145292472	145552011	+	7621	protein_coding	collagen, type XXIV, alpha 1 [Source:MGI Symbol;Acc:MGI:1918605]	-
ENSMUSG00000025020	231.145440910902	24.1493630957895	127.288772095189	29.4323437676161	30.6802187307784	36.8548088563829	127.527858700627	32.3224571182592	1.97996199780805	0.00663423968518384	0.999992828852981	Slit1	19	41600257	41743665	-	5921	protein_coding	slit guidance ligand 1 [Source:MGI Symbol;Acc:MGI:1315203]	-
ENSMUSG00000049791	366.574267523898	313.941720245264	548.691752440626	168.745437600999	265.89522900008	236.646667393617	409.735913403263	223.762444664898	0.873176126544446	0.00669517569965684	0.999992828852981	Fzd4	7	89404355	89413134	+	6720	protein_coding	frizzled class receptor 4 [Source:MGI Symbol;Acc:MGI:108520]	-
ENSMUSG00000027514	2474.37630578631	3736.10771561111	2581.45487044562	5460.68084701838	4587.71537420906	3853.26725227393	2930.64629728101	4633.88782450046	-0.66101287556772	0.00687665147821251	0.999992828852981	Zbp1	2	173206612	173218923	-	3529	protein_coding	Z-DNA binding protein 1 [Source:MGI Symbol;Acc:MGI:1927449]	-
ENSMUSG00000073433	81.460948338644	8.04978769859651	13.5003243131261	0.981078125587204	0	6.78904373670212	34.3370201167889	2.59004062076311	3.72108804979483	0.00691168842229141	0.999992828852981	Arhgdig	17	26196226	26207786	-	3252	protein_coding	Rho GDP dissociation inhibitor (GDI) gamma [Source:MGI Symbol;Acc:MGI:108430]	-
ENSMUSG00000039114	241.328059453233	53.3298435032019	204.43348245591	83.3916406749124	30.6802187307784	32.0054919015957	166.363795137448	48.6924504357622	1.77225225076392	0.00703721683390647	0.999992828852981	Nrn1	13	36725361	36735131	-	2249	protein_coding	neuritin 1 [Source:MGI Symbol;Acc:MGI:1915654]	-
ENSMUSG00000050663	112.008803965635	9.05601116092108	24.1077219877252	0	0	8.72877051861701	48.3908457047606	2.90959017287234	4.04971579496442	0.00712734068545172	0.999992828852981	Trhde	10	114398823	114802307	-	8065	protein_coding	TRH-degrading enzyme [Source:MGI Symbol;Acc:MGI:2384311]	-
ENSMUSG00000030276	314.642912958012	230.425172872325	261.327706346941	482.690437788904	353.845189361644	428.679618803191	268.798597392426	421.738415317913	-0.650146410302127	0.00716795434480023	0.999992828852981	Ttll3	6	113389260	113414587	+	5041	protein_coding	tubulin tyrosine ligase-like family, member 3 [Source:MGI Symbol;Acc:MGI:2141418]	-
ENSMUSG00000028753	14.2556659592627	0	43.3938995779054	0	0	0.969863390957445	19.2165218457227	0.323287796985815	5.75885236047256	0.00741211286739622	0.999992828852981	Vwa5b1	4	138565360	138635884	-	7805	protein_coding	von Willebrand factor A domain containing 5B1 [Source:MGI Symbol;Acc:MGI:1922968]	-
ENSMUSG00000073418	10156.1437341204	6959.04146543669	5092.51519268708	12892.3476483415	12685.2477712192	11415.2921115691	7402.56679741473	12330.9625103766	-0.736207809241081	0.00741851379358596	0.999992828852981	C4b	17	34728380	34743882	-	5695	protein_coding	complement component 4B (Chido blood group) [Source:MGI Symbol;Acc:MGI:88228]	-
ENSMUSG00000036766	432.761288049046	135.840167413816	162.968200637023	17.6594062605697	11.2494135346188	122.202787260638	243.856552033295	50.3705356852755	2.27441522955243	0.00744910729262208	0.999992828852981	Dner	1	84369839	84696221	-	4784	protein_coding	delta/notch-like EGF repeat containing [Source:MGI Symbol;Acc:MGI:2152889]	-
ENSMUSG00000056071	29.5295937727584	32.199150794386	150.432185203405	24.5269531396801	13.294761450004	7.75890712765956	70.7203099235166	15.1935405724479	2.2194669073534	0.00745722817272344	0.999992828852981	S100a9	3	90692632	90695721	-	522	protein_coding	S100 calcium binding protein A9 (calgranulin B) [Source:MGI Symbol;Acc:MGI:1338947]	-
ENSMUSG00000039137	94.6983524436736	28.1742569450878	158.146656239477	0	1.02267395769261	25.2164481648936	93.6730885427463	8.74637404086207	3.41841908084179	0.00751283407530848	0.999992828852981	Whrn	4	63414910	63495991	-	7337	protein_coding	whirlin [Source:MGI Symbol;Acc:MGI:2682003]	-
ENSMUSG00000096768	66.1870205251482	57.3547373525002	48.2154439754505	97.1267344331332	93.0633301500279	174.57541037234	57.2524006176996	121.588491651834	-1.08768031885018	0.00751726247345321	0.999992828852981	Gm47283	Y	90784738	90816464	+	1124	protein_coding	predicted gene, 47283 [Source:MGI Symbol;Acc:MGI:6096131]	-
ENSMUSG00000025316	384.902980900093	399.470714542852	247.827382033815	733.846437939229	532.813131957852	496.570056170212	344.067025825587	587.743208689098	-0.772826450631513	0.00770470736154587	0.999992828852981	Banp	8	121949750	122029258	+	6632	protein_coding	BTG3 associated nuclear protein [Source:MGI Symbol;Acc:MGI:1889023]	-
ENSMUSG00000081137	39.7122123150889	35.2178211813597	45.3225173369234	8.82970313028484	5.11336978846307	20.3671312101064	40.084183611124	11.4367347096181	1.80592236566664	0.00783524517921582	0.999992828852981	BC022960	X	169368189	169370003	+	1815	transcribed_processed_pseudogene	cDNA sequence BC022960 [Source:MGI Symbol;Acc:MGI:2670977]	-
ENSMUSG00000037613	49.8948308574194	47.2925027292545	80.0376369992478	25.5080312652673	28.6348708153932	19.3972678191489	59.0749901953072	24.5133899666031	1.2709009192962	0.00792142824619802	0.999992828852981	Tnfrsf23	7	143665809	143685872	-	3962	protein_coding	tumor necrosis factor receptor superfamily, member 23 [Source:MGI Symbol;Acc:MGI:1930269]	-
ENSMUSG00000025934	612.993636248296	263.630547129036	738.660601703901	247.231687647975	200.444095707752	311.32614849734	538.428261693744	253.000643951023	1.08954137095465	0.00799031153455372	0.999992828852981	Gsta3	1	21240589	21265661	+	4344	protein_coding	glutathione S-transferase, alpha 3 [Source:MGI Symbol;Acc:MGI:95856]	-
ENSMUSG00000045348	732.130273193563	582.603384685923	457.08240888727	1242.0449069934	900.975756727193	804.98661449468	590.605355588918	982.669092738424	-0.734705091045109	0.00801739058790804	0.999992828852981	Nyap1	5	137729899	137741607	-	5244	protein_coding	neuronal tyrosine-phosphorylated phosphoinositide 3-kinase adaptor 1 [Source:MGI Symbol;Acc:MGI:2443880]	-
ENSMUSG00000047428	127.282731779131	20.1244692464913	33.7508107828153	11.7729375070465	2.04534791538523	17.457541037234	60.3860039361459	10.4252754865552	2.53101196952977	0.00806212543618747	0.999992828852981	Dlk2	17	46297421	46303271	+	2113	protein_coding	delta like non-canonical Notch ligand 2 [Source:MGI Symbol;Acc:MGI:2146838]	-
ENSMUSG00000039997	878.759980203122	784.85430061316	989.380910376243	1295.02312577511	1905.24158318134	1099.82508534574	884.331730397508	1433.3632647674	-0.696579799061916	0.00806574997573108	0.999992828852981	Ifi203	1	173920407	173942672	-	6706	protein_coding	interferon activated gene 203 [Source:MGI Symbol;Acc:MGI:96428]	-
ENSMUSG00000078247	260.675034683661	248.537195194167	228.541204443635	386.544781481358	336.45973208087	335.572733271276	245.917811440488	352.859082277835	-0.521237683454053	0.00809601211346235	0.999992828852981	Airn	17	12741311	12860136	+	3597	antisense	antisense Igf2r RNA [Source:MGI Symbol;Acc:MGI:1353471]	-
ENSMUSG00000030616	535.605735326584	94.585005458509	234.327057720689	26.4891093908545	28.6348708153932	148.389098816489	288.172599501927	67.837693007579	2.08611857485289	0.00815614171712884	0.999992828852981	Sytl2	7	90302252	90410719	+	13941	protein_coding	synaptotagmin-like 2 [Source:MGI Symbol;Acc:MGI:1933366]	-
ENSMUSG00000036480	3.05478556269915	8.04978769859651	19.2861775901802	0	0	0.969863390957445	10.1302502838253	0.323287796985815	4.8361019967301	0.00817597102851737	0.999992828852981	Prss56	1	87183313	87188405	+	2180	protein_coding	protease, serine 56 [Source:MGI Symbol;Acc:MGI:1916703]	-
ENSMUSG00000038248	305.478556269915	23.143139633465	74.2517837221937	7.84862500469763	7.1587177038483	48.4931695478723	134.291159875191	21.1668374188061	2.66404006195926	0.00817721074182363	0.999992828852981	Sobp	10	43002500	43174530	-	5529	protein_coding	sine oculis binding protein [Source:MGI Symbol;Acc:MGI:1924427]	-
ENSMUSG00000030500	53.9678782743516	78.485430061316	48.2154439754505	22.5647968885057	29.6575447730858	27.1561749468085	60.2229174370394	26.4595055361333	1.18665201350177	0.00833258760854084	0.999992828852981	Slc17a6	7	51622006	51671119	+	5399	protein_coding	solute carrier family 17 (sodium-dependent inorganic phosphate cotransporter), member 6 [Source:MGI Symbol;Acc:MGI:2156052]	-
ENSMUSG00000054196	25.4565463558262	55.342290427851	40.5009729393784	17.6594062605697	9.20406561923352	12.6082240824468	40.4332699076852	13.1572319874167	1.61843228853728	0.00834242581185484	0.999992828852981	Cthrc1	15	39076932	39087121	+	1593	protein_coding	collagen triple helix repeat containing 1 [Source:MGI Symbol;Acc:MGI:1915838]	-
ENSMUSG00000076614	11.2008803965635	11.0684580855702	72.3231659631757	0.981078125587204	7.1587177038483	3.87945356382978	31.5308348151031	4.00641646442176	2.98138606641974	0.00837746266051865	0.999992828852981	Ighg1	12	113325240	113330523	-	2592	IG_C_gene	immunoglobulin heavy constant gamma 1 (G1m marker) [Source:MGI Symbol;Acc:MGI:96446]	-
ENSMUSG00000055653	158.848849260356	104.647240081755	204.43348245591	311.982843936731	203.51211758083	491.720739215425	155.976523932673	335.738566910995	-1.10594974894286	0.00843849791186957	0.999992828852981	Gpc3	X	52272426	52613950	-	2690	protein_coding	glypican 3 [Source:MGI Symbol;Acc:MGI:104903]	-
ENSMUSG00000024670	92.6618287352075	76.4729831366669	183.218687106712	45.1295937770114	57.2697416307864	50.4328963297872	117.451166326195	50.9440772458616	1.20612230400111	0.00845071163726276	0.999992828852981	Cd6	19	10789341	10830058	-	3404	protein_coding	CD6 antigen [Source:MGI Symbol;Acc:MGI:103566]	-
ENSMUSG00000034810	12.2191422507966	8.04978769859651	40.5009729393784	0	0	3.87945356382978	20.2566342962572	1.29315118794326	3.95845027677844	0.00846205928602431	0.999992828852981	Scn7a	2	66673425	66784914	-	7338	protein_coding	sodium channel, voltage-gated, type VII, alpha [Source:MGI Symbol;Acc:MGI:102965]	-
ENSMUSG00000045875	45.8217834404872	4.02489384929826	9.64308879509009	0	0	2.90959017287234	19.8299220282919	0.969863390957445	4.34032102255535	0.00852755110575718	0.999992828852981	Adra1a	14	66635251	66771168	+	8728	protein_coding	adrenergic receptor, alpha 1a [Source:MGI Symbol;Acc:MGI:104773]	-
ENSMUSG00000008318	145.611445155326	91.5663350715353	157.182347359968	49.0539062793602	62.3831114192494	82.4383882313829	131.453375862277	64.6251353099975	1.02432485114223	0.00859304556846439	0.999992828852981	Relt	7	100845847	100863446	-	3280	protein_coding	RELT tumor necrosis factor receptor [Source:MGI Symbol;Acc:MGI:2443373]	-
ENSMUSG00000004328	175.141038928084	25.1555865581141	249.755999792833	6.86754687911043	9.20406561923352	61.1013936303191	150.017541759677	25.724335376221	2.54290700783105	0.00859995062930175	0.999992828852981	Hif3a	7	17031507	17062427	-	6710	protein_coding	hypoxia inducible factor 3, alpha subunit [Source:MGI Symbol;Acc:MGI:1859778]	-
ENSMUSG00000023886	57.0226638370508	35.2178211813597	1.92861775901802	4.90539062793602	0	0	31.3897009258095	1.63513020931201	4.25830313255639	0.00869710488616535	0.999992828852981	Smoc2	17	14279506	14404790	+	6951	protein_coding	SPARC related modular calcium binding 2 [Source:MGI Symbol;Acc:MGI:1929881]	-
ENSMUSG00000057596	679.180656773444	549.398010429212	517.833868296338	797.616516102397	905.066452557963	782.679756502659	582.137511832998	828.454241721006	-0.509165498125266	0.00886964294521427	0.999992828852981	Trim30d	7	104470014	104507849	-	3758	protein_coding	tripartite motif-containing 30D [Source:MGI Symbol;Acc:MGI:3035181]	-
ENSMUSG00000031827	1084.4488747582	791.897864849432	1257.45877887975	648.492641013142	640.193897515576	755.52358155585	1044.60183949579	681.403373361523	0.616399838042264	0.00908278672921749	0.999992828852981	Cotl1	8	119809222	119840544	-	1596	protein_coding	coactosin-like 1 (Dictyostelium) [Source:MGI Symbol;Acc:MGI:1919292]	-
ENSMUSG00000016756	23.4200226473601	20.1244692464913	53.0369883729955	6.86754687911043	12.2720874923114	5.81918034574467	32.1938267556156	8.31960490572216	1.95641941059344	0.00914085700589534	0.999992828852981	Cmah	13	24327404	24477377	+	10660	protein_coding	cytidine monophospho-N-acetylneuraminic acid hydroxylase [Source:MGI Symbol;Acc:MGI:103227]	-
ENSMUSG00000031758	37.6756886066228	11.0684580855702	18.3218687106712	5.88646875352323	4.09069583077046	3.87945356382978	22.3553384676214	4.61887271604115	2.27379431589603	0.00921395224232329	0.999992828852981	Cdyl2	8	116574400	116732991	-	2411	protein_coding	chromodomain protein, Y chromosome-like 2 [Source:MGI Symbol;Acc:MGI:1923046]	-
ENSMUSG00000042333	113.027065819868	87.5414412222371	152.360802962423	171.688671977761	240.328380057764	222.098716529255	117.643103334843	211.371922854927	-0.844536327049781	0.00935730511426427	0.999992828852981	Tnfrsf14	4	154921933	154928563	-	1438	protein_coding	tumor necrosis factor receptor superfamily, member 14 (herpesvirus entry mediator) [Source:MGI Symbol;Acc:MGI:2675303]	-
ENSMUSG00000029765	468.400452947203	249.543418656492	486.011675272541	84.3727188004996	280.212664407776	136.750738125	401.318515625412	167.112040444425	1.26448221551741	0.0094223529211816	0.999992828852981	Plxna4	6	32144268	32588192	-	14103	protein_coding	plexin A4 [Source:MGI Symbol;Acc:MGI:2179061]	-
ENSMUSG00000047414	309.551603686847	81.5041004482897	174.539907191131	45.1295937770114	25.5668489423153	104.745246223404	188.531870442089	58.4805629809103	1.68783099036052	0.00944481944375936	0.999992828852981	Flrt2	12	95692226	95785215	+	7721	protein_coding	fibronectin leucine rich transmembrane protein 2 [Source:MGI Symbol;Acc:MGI:3603594]	-
ENSMUSG00000019899	86.5522576098092	43.2676088799563	79.0733281197387	15.6972500093953	11.2494135346188	39.7643990292553	69.6310648698347	22.2370208577564	1.64475978102006	0.00954918778793436	0.999992828852981	Lama2	10	26980036	27619758	-	16338	protein_coding	laminin, alpha 2 [Source:MGI Symbol;Acc:MGI:99912]	-
ENSMUSG00000000690	99.7896617148388	136.846390876141	182.254378227203	516.047094058869	127.834244711577	418.011121502659	139.630143606061	353.964153424368	-1.34191077860545	0.00962564735490666	0.999992828852981	Hoxb6	11	96292476	96301569	+	1964	protein_coding	homeobox B6 [Source:MGI Symbol;Acc:MGI:96187]	Homeobox
ENSMUSG00000035456	62.113973108216	1.00622346232456	0	0	0	0	21.0400655235135	0	6.85045457277199	0.00963183102774686	0.999992828852981	Prdm8	5	98167198	98188991	+	4855	protein_coding	PR domain containing 8 [Source:MGI Symbol;Acc:MGI:1924880]	zf-C2H2
ENSMUSG00000027748	47.8583071489533	3.01867038697369	80.0376369992478	0	0	7.75890712765956	43.6382048450583	2.58630237588652	4.07081805324466	0.00963854586152387	0.999992828852981	Trpc4	3	54156035	54318471	+	8032	protein_coding	transient receptor potential cation channel, subfamily C, member 4 [Source:MGI Symbol;Acc:MGI:109525]	-
ENSMUSG00000043518	39.7122123150889	3.01867038697369	13.5003243131261	0	0	2.90959017287234	18.7437356717296	0.969863390957445	4.25922824614578	0.00987647358540128	0.999992828852981	Rai2	X	161717069	161779496	+	2403	protein_coding	retinoic acid induced 2 [Source:MGI Symbol;Acc:MGI:1344378]	-
ENSMUSG00000050822	6.1095711253983	7.04356423627195	67.5016215656306	0	1.02267395769261	4.84931695478723	26.884918975767	1.95733030415995	3.77580812063697	0.00994000248296914	0.999992828852981	Slc29a4	5	142692512	142722490	+	2862	protein_coding	solute carrier family 29 (nucleoside transporters), member 4 [Source:MGI Symbol;Acc:MGI:2385330]	-
ENSMUSG00000032093	110.990542111402	107.665910468728	174.539907191131	66.7133125399299	68.5191551654051	76.6192078856382	131.065453257087	70.6172251969911	0.892723460187305	0.00994183401070879	0.999992828852981	Cd3e	9	44998740	45009627	-	4080	protein_coding	CD3 antigen, epsilon polypeptide [Source:MGI Symbol;Acc:MGI:88332]	-
ENSMUSG00000103755	8.1460948338644	3.01867038697369	10.6073976745991	0	0	0	7.2573876318124	0	5.31579263352192	0.0100250212150689	0.999992828852981	Gm37805	9	95407461	95408554	+	1094	TEC	predicted gene, 37805 [Source:MGI Symbol;Acc:MGI:5611033]	-
ENSMUSG00000023484	416.469098381317	468.900133443247	171.646980552604	929.080984931082	408.046909119353	1151.22784506649	352.338737459056	829.451913038974	-1.23547814835558	0.0101939704342755	0.999992828852981	Prph	15	99055174	99058978	+	1999	protein_coding	peripherin [Source:MGI Symbol;Acc:MGI:97774]	-
ENSMUSG00000078903	3.05478556269915	10.0622346232456	6.75016215656306	9.81078125587204	76.700546826946	24.2465847739361	6.62239411416928	36.9193042855847	-2.47718803546018	0.0102017313252647	0.999992828852981	Gm14391	2	175191065	175206917	-	7822	protein_coding	predicted gene 14391 [Source:MGI Symbol;Acc:MGI:3709324]	zf-C2H2
ENSMUSG00000026175	3955.9473036954	3258.15157100694	2380.87862350774	5408.68370636226	3947.52147669349	6161.54212275265	3198.32583273669	5172.58243526947	-0.693628209389405	0.010203116882041	0.999992828852981	Vil1	1	74409376	74435559	+	3551	protein_coding	villin 1 [Source:MGI Symbol;Acc:MGI:98930]	-
ENSMUSG00000000392	34.6209030439237	60.3734077394738	29.8935752647793	19.6215625117441	12.2720874923114	6.78904373670212	41.6292953493923	12.8942312469192	1.69084412453024	0.0103900517095888	0.999992828852981	Fap	2	62500943	62574075	-	5662	protein_coding	fibroblast activation protein [Source:MGI Symbol;Acc:MGI:109608]	-
ENSMUSG00000030862	12.2191422507966	32.199150794386	33.7508107828153	4.90539062793602	7.1587177038483	7.75890712765956	26.056367942666	6.60767181981463	1.98056240262864	0.0104488430778848	0.999992828852981	Cpxm2	7	132032687	132154739	-	4622	protein_coding	carboxypeptidase X 2 (M14 family) [Source:MGI Symbol;Acc:MGI:1926006]	-
ENSMUSG00000020181	476.546547781067	280.736345988553	607.514594090676	256.06139077826	272.031272746235	235.676804002659	454.932495953432	254.589822509052	0.837751810568091	0.0106578798898548	0.999992828852981	Nav3	10	109681259	110456204	-	15207	protein_coding	neuron navigator 3 [Source:MGI Symbol;Acc:MGI:2183703]	-
ENSMUSG00000045763	1769.73910265704	274.699005214606	549.656061320135	168.745437600999	196.353399876982	459.715247313829	864.69805639726	274.938028263937	1.65292456518335	0.0108878408003468	0.999992828852981	Basp1	15	25363277	25413764	-	2009	protein_coding	brain abundant, membrane attached signal protein 1 [Source:MGI Symbol;Acc:MGI:1917600]	-
ENSMUSG00000028037	320.752484083411	250.549642118816	296.042826009266	407.14742211869	382.480060177038	541.183772154255	289.114984070498	443.603751483327	-0.617852633705405	0.0108915282966412	0.999992828852981	Ifi44	3	151730922	151749960	-	6129	protein_coding	interferon-induced protein 44 [Source:MGI Symbol;Acc:MGI:2443016]	-
ENSMUSG00000043439	229.108917202436	14.0871284725439	30.8578841442883	5.88646875352323	4.09069583077046	29.0959017287234	91.3513099397561	13.0243554376723	2.80821175606949	0.0110755776957699	0.999992828852981	Epop	11	97627389	97629702	-	2314	protein_coding	elongin BC and polycomb repressive complex 2 associated protein [Source:MGI Symbol;Acc:MGI:2143991]	-
ENSMUSG00000037463	49.8948308574194	7.04356423627195	7.71447103607207	0.981078125587204	1.02267395769261	4.84931695478723	21.5509553765878	2.28435634602235	3.23144715010333	0.0111940080176784	0.999992828852981	Fbxo27	7	28692849	28699338	+	3062	protein_coding	F-box protein 27 [Source:MGI Symbol;Acc:MGI:2685007]	-
ENSMUSG00000040247	500.98483228266	448.775664196756	402.116802755257	591.590109729084	748.597337030993	598.405712220744	450.625766411558	646.197719660274	-0.520065999717573	0.0112310810424978	0.999992828852981	Tbc1d10c	19	4184358	4191047	-	1758	protein_coding	TBC1 domain family, member 10c [Source:MGI Symbol;Acc:MGI:1922072]	-
ENSMUSG00000038119	2350.14835956988	2065.77676815233	1949.83255436722	3542.67311149539	3519.02108842028	2362.58722037234	2121.91922736314	3141.42714009601	-0.566046964265935	0.0113155735279334	0.999992828852981	Cdon	9	35421128	35507652	+	7715	protein_coding	cell adhesion molecule-related/down-regulated by oncogenes [Source:MGI Symbol;Acc:MGI:1926387]	-
ENSMUSG00000034310	173.104515219618	11.0684580855702	17.3575598311622	0	0	12.6082240824468	67.1768443787836	4.2027413608156	3.99450803492846	0.0114231179011394	0.999992828852981	Tmem132d	5	127781630	128433077	-	6481	protein_coding	transmembrane protein 132D [Source:MGI Symbol;Acc:MGI:3044963]	-
ENSMUSG00000040747	928.654811060541	1184.32501515601	1074.24009177304	676.943906655171	867.227516123336	706.06054861702	1062.40663932986	750.077323798509	0.50241609385451	0.0115171107955644	0.999992828852981	Cd53	3	106759921	106790149	-	1742	protein_coding	CD53 antigen [Source:MGI Symbol;Acc:MGI:88341]	-
ENSMUSG00000048482	45.8217834404872	11.0684580855702	7.71447103607207	3.92431250234882	4.09069583077046	0.969863390957445	21.5349041873765	2.99495724135891	2.84835903749438	0.0115320764999417	0.999992828852981	Bdnf	2	109674700	109727007	+	6217	protein_coding	brain derived neurotrophic factor [Source:MGI Symbol;Acc:MGI:88145]	-
ENSMUSG00000047507	56.0044019828177	38.2364915683334	89.6807257943378	19.6215625117441	21.4761531115449	31.0356285106383	61.3072064484963	24.0444480446424	1.35047555374017	0.0116133477596965	0.999992828852981	Baiap3	17	25242659	25256364	-	5112	protein_coding	BAI1-associated protein 3 [Source:MGI Symbol;Acc:MGI:2685783]	-
ENSMUSG00000046593	73.3148535047796	3.01867038697369	4.82154439754505	0.981078125587204	2.04534791538523	3.87945356382978	27.0516894297661	2.3019598682674	3.55239164441025	0.0116232895734367	0.999992828852981	Tmem215	4	40472180	40477168	+	4741	protein_coding	transmembrane protein 215 [Source:MGI Symbol;Acc:MGI:2444167]	-
ENSMUSG00000027397	1025.38968721268	851.265049126581	765.661250330153	434.617609635131	349.754493530874	725.457816436169	880.771995556472	503.276639867392	0.807133841454744	0.011652058423304	0.999992828852981	Slc20a1	2	129198764	129211616	+	5580	protein_coding	solute carrier family 20, member 1 [Source:MGI Symbol;Acc:MGI:108392]	-
ENSMUSG00000106734	768.787699945952	670.14482590816	733.839057306356	1222.42334448166	1131.07739720803	825.353745704786	724.257194386823	1059.61816246482	-0.548903487310058	0.0116605635613514	0.999992828852981	Gm20559	6	3333194	3346128	-	4690	processed_transcript	predicted gene, 20559 [Source:MGI Symbol;Acc:MGI:5295666]	-
ENSMUSG00000110523	117.100113236801	4.02489384929826	15.4289420721441	0	0	7.75890712765956	45.5179830527477	2.58630237588652	4.13160368120005	0.0118593429316195	0.999992828852981	C230057M02Rik	8	122724948	122752325	-	3556	lincRNA	RIKEN cDNA C230057M02 gene [Source:MGI Symbol;Acc:MGI:2442079]	-
ENSMUSG00000101356	39.7122123150889	27.1680334827632	21.2147953491982	64.7511562887555	57.2697416307864	67.8904373670212	29.3650137156835	63.3037784288543	-1.11021524219664	0.0118679468111698	0.999992828852981	Gm28876	15	103096151	103102111	-	703	lincRNA	predicted gene 28876 [Source:MGI Symbol;Acc:MGI:5579582]	-
ENSMUSG00000110605	358.428172690033	318.972837556887	305.685914804356	534.687578445026	499.064891353996	396.674126901595	327.695641683759	476.808865566872	-0.541108539278287	0.0118681703479979	0.999992828852981	Gm32856	8	129263641	129282844	+	4824	lincRNA	predicted gene, 32856 [Source:MGI Symbol;Acc:MGI:5592015]	-
ENSMUSG00000004872	107.935756548703	108.672133931053	81.0019458787568	154.029265717191	176.922594680822	151.298688989361	99.203278786171	160.750183129125	-0.696831504171507	0.0120553770836341	0.999992828852981	Pax3	1	78101267	78197134	-	6187	protein_coding	paired box 3 [Source:MGI Symbol;Acc:MGI:97487]	PAX
ENSMUSG00000049744	106.91749469447	51.3173965785528	76.1804014812117	17.6594062605697	31.702892688471	43.643852593085	78.1384309180782	31.0020505140419	1.33322766196679	0.0121335257880253	0.999992828852981	Arhgap15	2	43748824	44395953	+	8818	protein_coding	Rho GTPase activating protein 15 [Source:MGI Symbol;Acc:MGI:1923367]	-
ENSMUSG00000033316	256.601987266728	2.01244692464913	15.4289420721441	0	2.04534791538523	15.5178142553191	91.3477920878406	5.85438739023478	3.96160039684653	0.0121798326010358	0.999992828852981	Galnt9	5	110544355	110621380	+	3006	protein_coding	polypeptide N-acetylgalactosaminyltransferase 9 [Source:MGI Symbol;Acc:MGI:2677965]	-
ENSMUSG00000031026	188.378443033114	6.03734077394738	15.4289420721441	2.94323437676161	4.09069583077046	17.457541037234	69.9482419597352	8.16382374825536	3.09690944985352	0.0122924002357554	0.999992828852981	Trim66	7	109449006	109508134	-	10125	protein_coding	tripartite motif-containing 66 [Source:MGI Symbol;Acc:MGI:2152406]	-
ENSMUSG00000024365	17.3104515219618	77.4792065989914	31.8221930237973	317.869312690254	102.267395769261	55.2822132845744	42.2039503815835	158.472973914697	-1.90892850775828	0.0123237093031398	0.999992828852981	Cyp21a1	17	34801348	34804561	-	2140	protein_coding	cytochrome P450, family 21, subfamily a, polypeptide 1 [Source:MGI Symbol;Acc:MGI:88591]	-
ENSMUSG00000022935	52.9496164201186	10.0622346232456	17.3575598311622	0.981078125587204	4.09069583077046	7.75890712765956	26.7898036248421	4.27689369467241	2.64500149858934	0.0123383339393461	0.999992828852981	Grik1	16	87895900	88290265	-	6721	protein_coding	glutamate receptor, ionotropic, kainate 1 [Source:MGI Symbol;Acc:MGI:95814]	-
ENSMUSG00000045731	7.12783297963135	1.00622346232456	17.3575598311622	0	0	0	8.49720542437269	0	5.54376366688764	0.0124060593016006	0.999992828852981	Pnoc	14	65400673	65425472	-	2157	protein_coding	prepronociceptin [Source:MGI Symbol;Acc:MGI:105308]	-
ENSMUSG00000076617	262.711558392127	30.1867038697369	444.546393453653	19.6215625117441	21.4761531115449	110.564426569149	245.814885238506	50.5540473974793	2.2811954831743	0.0124241118468532	0.999992828852981	Ighm	12	113418558	113422730	-	1886	IG_C_gene	immunoglobulin heavy constant mu [Source:MGI Symbol;Acc:MGI:96448]	-
ENSMUSG00000104719	5.09130927116525	4.02489384929826	3.85723551803604	13.7350937582209	18.408131238467	20.3671312101064	4.32447954616651	17.5034520689314	-2.01835424907001	0.0124246200415478	0.999992828852981	4933437G19Rik	5	121847667	121848844	-	1178	TEC	RIKEN cDNA 4933437G19 gene [Source:MGI Symbol;Acc:MGI:1918553]	-
ENSMUSG00000069917	71.2783297963135	67.4169719757458	48.2154439754505	9.81078125587204	23.5215010269301	34.915082074468	62.3035819158366	22.7491214524234	1.45274705924033	0.0125091112135979	0.999992828852981	Hba-a2	11	32296489	32297298	+	667	protein_coding	hemoglobin alpha, adult chain 2 [Source:MGI Symbol;Acc:MGI:96016]	-
ENSMUSG00000026872	1238.20641474739	506.130401549256	971.059041665572	346.320578332283	432.591084103976	618.77284343085	905.131952654072	465.894835289036	0.958051559588804	0.0125095729960283	0.999992828852981	Zeb2	2	44983632	45117395	-	19942	protein_coding	zinc finger E-box binding homeobox 2 [Source:MGI Symbol;Acc:MGI:1344407]	zf-C2H2
ENSMUSG00000028294	13.2374041050296	2.01244692464913	18.3218687106712	0.981078125587204	0	0.969863390957445	11.1905732467833	0.650313838848217	4.09304796761977	0.0129120943306243	0.999992828852981	Cfap206	4	34688559	34730206	-	2484	protein_coding	cilia and flagella associated protein 206 [Source:MGI Symbol;Acc:MGI:1916579]	-
ENSMUSG00000055805	594.664922872101	248.537195194167	511.083706139775	145.199562586906	192.262704046211	310.356285106383	451.428608068681	215.9395172465	1.06372532396875	0.0129282750900596	0.999992828852981	Fmnl1	11	103171107	103198901	+	4886	protein_coding	formin-like 1 [Source:MGI Symbol;Acc:MGI:1888994]	-
ENSMUSG00000046321	107.935756548703	6.03734077394738	27.9649575057613	0	0	9.69863390957445	47.312684942804	3.23287796985815	3.86610239258321	0.013030797448221	0.999992828852981	Hs3st2	7	121391859	121501770	+	3049	protein_coding	heparan sulfate (glucosamine) 3-O-sulfotransferase 2 [Source:MGI Symbol;Acc:MGI:1333802]	-
ENSMUSG00000048521	100.807923569072	128.796603177544	158.146656239477	42.1863594002498	82.8365905731017	70.8000275398935	129.250394328698	65.2743258377483	0.986625227982355	0.013114656982959	0.999992828852981	Cxcr6	9	123806475	123811760	+	1931	protein_coding	chemokine (C-X-C motif) receptor 6 [Source:MGI Symbol;Acc:MGI:1934582]	-
ENSMUSG00000029228	84.5157339013431	14.0871284725439	24.1077219877252	7.84862500469763	9.20406561923352	11.6383606914893	40.9035281205374	9.56368377180683	2.0954793546353	0.0132719333568865	0.999992828852981	Lnx1	5	74592447	74702912	-	3829	protein_coding	ligand of numb-protein X 1 [Source:MGI Symbol;Acc:MGI:1278335]	-
ENSMUSG00000015314	75.3513772132457	54.3360669655265	71.3588570836667	24.5269531396801	36.8162624769341	36.8548088563829	67.0154337541463	32.7326748243324	1.03424677845105	0.0134245358918193	0.999992828852981	Slamf6	1	171917515	171953170	+	10832	protein_coding	SLAM family member 6 [Source:MGI Symbol;Acc:MGI:1353620]	-
ENSMUSG00000043664	44.8035215862542	25.1555865581141	32.7865019033063	103.994281312244	68.5191551654051	56.2520766755318	34.2485366825582	76.2551710510602	-1.15531171276091	0.0134776135430185	0.999992828852981	Tmem221	8	71554238	71558871	-	1604	protein_coding	transmembrane protein 221 [Source:MGI Symbol;Acc:MGI:3525074]	-
ENSMUSG00000035969	648.632801146452	413.557843015396	748.303690498991	384.582625230184	391.684125796271	352.060410917553	603.498111553613	376.109053981336	0.682387845841201	0.0135375025667113	0.999992828852981	Rusc2	4	43381979	43427088	+	7923	protein_coding	RUN and SH3 domain containing 2 [Source:MGI Symbol;Acc:MGI:2140371]	-
ENSMUSG00000010660	80.4426864844109	47.2925027292545	58.8228416500496	22.5647968885057	25.5668489423153	35.8849454654255	62.186010287905	28.0055304320822	1.14987052602932	0.0135409054660119	0.999992828852981	Plcd1	9	119071527	119093502	-	3093	protein_coding	phospholipase C, delta 1 [Source:MGI Symbol;Acc:MGI:97614]	-
ENSMUSG00000057346	610.95711253983	841.202814503336	755.053852655554	1330.34193829625	1475.71852095044	804.98661449468	735.73792656624	1203.68235791379	-0.710068636642798	0.0135613479694767	0.999992828852981	Apol9a	15	77403789	77411135	-	5953	protein_coding	apolipoprotein L 9a [Source:MGI Symbol;Acc:MGI:3606001]	-
ENSMUSG00000028546	346.209030439237	13.0809050102193	61.7157682885766	0.981078125587204	4.09069583077046	42.6739892021276	140.335234579344	15.9152543861618	3.13900213576624	0.0135694167667609	0.999992828852981	Elavl4	4	110203722	110351909	-	5387	protein_coding	ELAV like RNA binding protein 4 [Source:MGI Symbol;Acc:MGI:107427]	-
ENSMUSG00000067616	10.1826185423305	10.0622346232456	10.6073976745991	77.5051719213891	37.8389364346267	10.6684973005319	10.2840836133917	42.0042018855159	-2.02988483026988	0.0138475513433922	0.999992828852981	Klk11	7	43774604	43779263	+	1467	protein_coding	kallikrein related-peptidase 11 [Source:MGI Symbol;Acc:MGI:1929977]	-
ENSMUSG00000039717	187.360181178881	31.1929273320615	36.6437374213423	1.96215625117441	0	26.186311555851	85.0656153107616	9.38282260234181	3.17776036243934	0.0138714258685161	0.999992828852981	Ralyl	3	13471655	14182287	+	3672	protein_coding	RALY RNA binding protein-like [Source:MGI Symbol;Acc:MGI:1924147]	-
ENSMUSG00000024696	104.880970986004	102.634793157106	125.360154336171	35.3188125211393	64.4284593346347	70.8000275398935	110.958639493094	56.8490997985558	0.96526255836801	0.0139195545467096	0.999992828852981	Lpxn	19	12798606	12833807	+	1675	protein_coding	leupaxin [Source:MGI Symbol;Acc:MGI:2147677]	-
ENSMUSG00000059173	1088.52192217513	177.095329369123	252.64892643136	118.710453196052	153.401093653892	233.737077220744	506.088725991871	168.616208023563	1.58545724884512	0.0140280295381981	0.999992828852981	Pde1a	2	79834453	80129458	-	6012	protein_coding	phosphodiesterase 1A, calmodulin-dependent [Source:MGI Symbol;Acc:MGI:1201792]	-
ENSMUSG00000078956	9.16435668809745	10.0622346232456	19.2861775901802	1.96215625117441	3.06802187307784	0.969863390957445	12.8375896338411	2.00001383840323	2.68994152033782	0.0141981030079843	0.999992828852981	Gm14221	2	160568379	160619971	-	1667	lincRNA	predicted gene 14221 [Source:MGI Symbol;Acc:MGI:3650696]	-
ENSMUSG00000031786	13.2374041050296	1.00622346232456	59.7871505295586	0.981078125587204	0	3.87945356382978	24.6769260323043	1.62017722980566	3.92184228315035	0.0142629773589307	0.999992828852981	Drc7	8	95055103	95078141	+	2988	protein_coding	dynein regulatory complex subunit 7 [Source:MGI Symbol;Acc:MGI:2685616]	-
ENSMUSG00000019880	48.8765690031864	12.0746815478948	5.78585327705405	0	2.04534791538523	4.84931695478723	22.2457012760451	2.29822162339082	3.27161078964351	0.0142841530293418	0.999992828852981	Rspo3	10	29452416	29535867	-	3090	protein_coding	R-spondin 3 [Source:MGI Symbol;Acc:MGI:1920030]	-
ENSMUSG00000050621	883.851289474287	586.628278535221	634.515242716928	389.48801585812	549.175915280934	273.50147625	701.664936908812	404.055135796351	0.796452562956255	0.0143756320138877	0.999992828852981	Rps27rt	9	114982366	114982739	-	374	protein_coding	ribosomal protein S27, retrogene [Source:MGI Symbol;Acc:MGI:3704345]	-
ENSMUSG00000027030	228.090655348203	166.026871283553	281.578192816631	77.5051719213891	68.5191551654051	170.69595680851	225.231906482796	105.573427965102	1.09265017320259	0.0144293356345039	0.999992828852981	Stk39	2	68210445	68472268	-	4955	protein_coding	serine/threonine kinase 39 [Source:MGI Symbol;Acc:MGI:1858416]	-
ENSMUSG00000054640	164.958420385754	21.1306927088158	104.145358986973	9.81078125587204	15.3401093653892	44.6137159840425	96.7448240271809	23.2548688684346	2.05563480679039	0.0145569682167741	0.999992828852981	Slc8a1	17	81388691	81649607	-	2934	protein_coding	solute carrier family 8 (sodium/calcium exchanger), member 1 [Source:MGI Symbol;Acc:MGI:107956]	-
ENSMUSG00000068615	10.1826185423305	14.0871284725439	1.92861775901802	0	0	0.969863390957445	8.73278825796414	0.323287796985815	4.61927300646182	0.0146583249622375	0.999992828852981	Gjd2	2	114009601	114013619	-	2879	protein_coding	gap junction protein, delta 2 [Source:MGI Symbol;Acc:MGI:1334209]	-
ENSMUSG00000053137	219.944560514339	52.3236200408773	34.7151196623243	29.4323437676161	20.4534791538523	36.8548088563829	102.32776673918	28.9135439259504	1.82226494528259	0.0146894609179265	0.999992828852981	Mapk11	15	89142486	89149628	-	2887	protein_coding	mitogen-activated protein kinase 11 [Source:MGI Symbol;Acc:MGI:1338024]	-
ENSMUSG00000005364	124.227946216432	85.5289942975879	56.8942238910315	35.3188125211393	50.1110239269381	38.7945356382978	88.8837214683505	41.4081240287917	1.10195326544286	0.0147935063686722	0.999992828852981	Il5ra	6	106710357	106749037	-	3575	protein_coding	interleukin 5 receptor, alpha [Source:MGI Symbol;Acc:MGI:96558]	-
ENSMUSG00000029074	26.4748082100593	31.1929273320615	21.2147953491982	68.6754687911043	59.3150895461716	42.6739892021276	26.294176963773	56.8881825131345	-1.1140455086598	0.0148121737915982	0.999992828852981	Ttll10	4	156034840	156059414	-	3985	protein_coding	tubulin tyrosine ligase-like family, member 10 [Source:MGI Symbol;Acc:MGI:1921855]	-
ENSMUSG00000058153	881.814765765821	16.099575397193	284.471119455158	1.96215625117441	1.02267395769261	51.4027597207446	394.128486872724	18.1291966432039	4.44158148604966	0.0148305036726059	0.999992828852981	Sez6l	5	112419151	112577185	-	6070	protein_coding	seizure related 6 homolog like [Source:MGI Symbol;Acc:MGI:1935121]	-
ENSMUSG00000104713	1290.13776931327	1249.72954020711	1345.21088691507	1434.33621960849	2207.95307465835	1929.05828461436	1295.02606547848	1857.11585962707	-0.520005457372918	0.0149190079020039	0.999992828852981	Gbp6	5	105270702	105293698	-	5954	protein_coding	guanylate binding protein 6 [Source:MGI Symbol;Acc:MGI:2140937]	-
ENSMUSG00000063388	473.491762218368	360.227999512194	414.652818188874	514.084937807695	621.785766277109	644.959154986701	416.124193306479	593.609953023835	-0.512540013126602	0.0151170792467604	0.999992828852981	BC023105	18	60441753	60442983	+	1227	pseudogene	cDNA sequence BC023105 [Source:MGI Symbol;Acc:MGI:2384767]	-
ENSMUSG00000003746	576.336209495906	445.756993809782	751.196617137518	347.30165645787	395.774821627042	403.463170638297	591.096606814402	382.179882907736	0.629361630793374	0.0151396816209728	0.999992828852981	Man1a	10	53904785	54076609	-	9647	protein_coding	mannosidase 1, alpha [Source:MGI Symbol;Acc:MGI:104677]	-
ENSMUSG00000092083	151.721016280724	10.0622346232456	9.64308879509009	4.90539062793602	1.02267395769261	14.5479508643617	57.14211323302	6.82533848333011	3.06236115487647	0.015205527572352	0.999992828852981	Kcnb2	1	15287254	15723750	+	15165	protein_coding	potassium voltage gated channel, Shab-related subfamily, member 2 [Source:MGI Symbol;Acc:MGI:99632]	-
ENSMUSG00000067149	202.634108992377	203.257139389562	619.086300644784	66.7133125399299	129.879592626962	197.852131755319	341.659183008908	131.48167897407	1.37783615247291	0.0152985221342032	0.999992828852981	Jchain	5	88519809	88527891	-	2517	protein_coding	immunoglobulin joining chain [Source:MGI Symbol;Acc:MGI:96493]	-
ENSMUSG00000090124	46.8400452947203	16.099575397193	83.8948725172838	1.96215625117441	9.20406561923352	19.3972678191489	48.9448310697324	10.1878298965189	2.26381054104411	0.0154917575684807	0.999992828852981	Ugt1a7c	1	88095062	88220002	+	4219	protein_coding	UDP glucuronosyltransferase 1 family, polypeptide A7C [Source:MGI Symbol;Acc:MGI:3032636]	-
ENSMUSG00000024353	6.1095711253983	12.0746815478948	42.4295906983964	0.981078125587204	4.09069583077046	3.87945356382978	20.2046144572298	2.98374250672915	2.76288849426838	0.0155530316117886	0.999992828852981	Mzb1	18	35647266	35649367	-	905	protein_coding	marginal zone B and B1 cell-specific protein 1 [Source:MGI Symbol;Acc:MGI:1917066]	-
ENSMUSG00000074001	34.6209030439237	2.01244692464913	0.964308879509009	0	1.02267395769261	0	12.5325529493606	0.340891319230871	5.14059754056163	0.0156646981651987	0.999992828852981	Klhl40	9	121777607	121783818	+	2501	protein_coding	kelch-like 40 [Source:MGI Symbol;Acc:MGI:1919580]	-
ENSMUSG00000021534	28.5113319185254	2.01244692464913	6.75016215656306	0.981078125587204	1.02267395769261	0.969863390957445	12.4246469999125	0.991205158079088	3.6470870957044	0.0157179069228223	0.999992828852981	1700001L19Rik	13	68597421	68614231	+	1826	protein_coding	RIKEN cDNA 1700001L19 gene [Source:MGI Symbol;Acc:MGI:1916565]	-
ENSMUSG00000035860	13.2374041050296	4.02489384929826	34.7151196623243	0.981078125587204	0	3.87945356382978	17.3258058722174	1.62017722980566	3.40996646252389	0.0157616506406657	0.999992828852981	Cdhr3	12	33033796	33092875	-	4569	protein_coding	cadherin-related family member 3 [Source:MGI Symbol;Acc:MGI:1916014]	-
ENSMUSG00000021186	45.8217834404872	16.099575397193	136.931860890279	9.81078125587204	8.18139166154091	27.1561749468085	66.2844065759865	15.0494492880738	2.13809346203711	0.0157962945673199	0.999992828852981	Fbln5	12	101746565	101819055	-	6911	protein_coding	fibulin 5 [Source:MGI Symbol;Acc:MGI:1346091]	-
ENSMUSG00000030124	242.346321307466	218.35049132443	322.079165756009	120.672609447226	176.922594680822	177.485000545213	260.925326129302	158.36006822442	0.720901617112923	0.0159380524376487	0.999992828852981	Lag3	6	124904361	124911705	-	2109	protein_coding	lymphocyte-activation gene 3 [Source:MGI Symbol;Acc:MGI:106588]	-
ENSMUSG00000041272	114.045327674102	75.4667596743423	73.2874748426847	24.5269531396801	17.3854572807744	59.1616668484042	87.5998540637095	33.6913590896196	1.3766264067955	0.0159827581879019	0.999992828852981	Tox	4	6686353	6991557	-	7609	protein_coding	thymocyte selection-associated high mobility group box [Source:MGI Symbol;Acc:MGI:2181659]	HMG
ENSMUSG00000036972	5.09130927116525	17.1057988595176	150.432185203405	10.7918593814592	6.13604374615568	9.69863390957445	57.5430977780294	8.8755123457298	2.69671159094166	0.0163248713401327	0.999992828852981	Zic4	9	91362413	91389348	+	10335	protein_coding	zinc finger protein of the cerebellum 4 [Source:MGI Symbol;Acc:MGI:107201]	zf-C2H2
ENSMUSG00000045777	68.2235442336143	13.0809050102193	48.2154439754505	3.92431250234882	1.02267395769261	17.457541037234	43.1732977397614	7.46817583242515	2.52745135694388	0.0163352014525251	0.999992828852981	Ifitm10	7	142325837	142373753	-	4789	protein_coding	interferon induced transmembrane protein 10 [Source:MGI Symbol;Acc:MGI:2444776]	-
ENSMUSG00000020151	194.488014158512	239.481184033246	570.870856669333	105.956437563418	174.877246765437	177.485000545213	334.946684953697	152.772894958023	1.13293546729216	0.0164051981614058	0.999992828852981	Ptprr	10	116018213	116274932	+	5929	protein_coding	protein tyrosine phosphatase, receptor type, R [Source:MGI Symbol;Acc:MGI:109559]	-
ENSMUSG00000060735	13.2374041050296	3.01867038697369	3.85723551803604	0	0	0	6.70443667001312	0	5.20004597895349	0.016688763836381	0.999992828852981	Rxfp3	15	11033717	11037991	-	4275	protein_coding	relaxin family peptide receptor 3 [Source:MGI Symbol;Acc:MGI:2441827]	-
ENSMUSG00000028001	10.1826185423305	3.01867038697369	41.4652818188874	0	3.06802187307784	1.93972678191489	18.2221902493972	1.66924955166424	3.45502853017945	0.016694242197675	0.999992828852981	Fga	3	83026076	83033627	+	3010	protein_coding	fibrinogen alpha chain [Source:MGI Symbol;Acc:MGI:1316726]	-
ENSMUSG00000048163	507.094403408059	293.817250998773	483.118748634014	163.840046973063	198.398747792367	332.663143098404	428.010134346948	231.633979287945	0.885608105762955	0.016827262837425	0.999992828852981	Selplg	5	113818536	113832644	-	4272	protein_coding	selectin, platelet (p-selectin) ligand [Source:MGI Symbol;Acc:MGI:106689]	-
ENSMUSG00000037573	1357.34305169265	1420.78752880228	1500.46461651602	2385.98200142808	2155.79670281603	1560.51019605053	1426.19839900365	2034.09630009821	-0.512148900519529	0.0168656785026053	0.999992828852981	Tob1	11	94211454	94215495	+	2288	protein_coding	transducer of ErbB-2.1 [Source:MGI Symbol;Acc:MGI:1349721]	-
ENSMUSG00000021795	47.8583071489533	65.4045250510967	20.2504864696892	211.912875126836	184.08131238467	35.8849454654255	44.5044395565797	143.959710992311	-1.69415056698111	0.0168957196929351	0.999992828852981	Sftpd	14	41172214	41185149	-	2417	protein_coding	surfactant associated protein D [Source:MGI Symbol;Acc:MGI:109515]	-
ENSMUSG00000009633	15.2739278134957	26.1618100204387	79.0733281197387	7.84862500469763	11.2494135346188	12.6082240824468	40.1696886512244	10.5687542072544	1.92766581661829	0.016903105555735	0.999992828852981	G0s2	1	193272161	193273217	-	871	protein_coding	G0/G1 switch gene 2 [Source:MGI Symbol;Acc:MGI:1316737]	-
ENSMUSG00000067586	201.615847138144	110.684580855702	513.012323898793	111.842906316941	71.587177038483	136.750738125	275.10425063088	106.726940493475	1.36603044399004	0.0169905966484365	0.999992828852981	S1pr3	13	51408639	51422797	+	4463	protein_coding	sphingosine-1-phosphate receptor 3 [Source:MGI Symbol;Acc:MGI:1339365]	-
ENSMUSG00000036856	38.6939504608559	3.01867038697369	10.6073976745991	1.96215625117441	0	2.90959017287234	17.4400061741429	1.62391547468225	3.4157105832212	0.0170533335817153	0.999992828852981	Wnt4	4	137277489	137299726	+	4194	protein_coding	wingless-type MMTV integration site family, member 4 [Source:MGI Symbol;Acc:MGI:98957]	-
ENSMUSG00000002020	59.0591875455169	141.877508187764	81.0019458787568	45.1295937770114	46.0203280961676	40.7342624202127	93.9795472040124	43.9613947644639	1.09625320249946	0.017222820222389	0.999992828852981	Ltbp2	12	84783212	84876532	-	8184	protein_coding	latent transforming growth factor beta binding protein 2 [Source:MGI Symbol;Acc:MGI:99502]	-
ENSMUSG00000107894	21.383498938894	23.143139633465	16.3932509516532	37.2809687723138	40.9069583077045	61.1013936303191	20.3066298413374	46.4297735701125	-1.19468806921142	0.0172318869679291	0.999992828852981	Gm10388	6	149283838	149286773	-	2936	TEC	predicted gene 10388 [Source:MGI Symbol;Acc:MGI:3641777]	-
ENSMUSG00000037490	22.4017607931271	0	85.8234902763018	4.90539062793602	1.02267395769261	2.90959017287234	36.0750836898096	2.94588491950032	3.61235257676186	0.0173023041194604	0.999992828852981	Slc2a12	10	22645011	22704285	+	4237	protein_coding	solute carrier family 2 (facilitated glucose transporter), member 12 [Source:MGI Symbol;Acc:MGI:3052471]	-
ENSMUSG00000048503	352.318601564635	312.935496782939	223.71966004609	518.009250310044	476.566064284758	384.065902819148	296.324586131222	459.547072471317	-0.633358952016336	0.017332400190357	0.999992828852981	Tmem136	9	43108650	43116570	-	3578	protein_coding	transmembrane protein 136 [Source:MGI Symbol;Acc:MGI:2685030]	-
ENSMUSG00000000385	4200.33014871133	4171.80247479764	2699.10055374572	7109.87317613047	6341.6012116519	4206.29752658244	3690.4110590849	5885.92397145494	-0.673507837495623	0.0173893105920666	0.999992828852981	Tmprss2	16	97564682	97611195	-	7302	protein_coding	transmembrane protease, serine 2 [Source:MGI Symbol;Acc:MGI:1354381]	-
ENSMUSG00000109136	18.3287133761949	23.143139633465	25.0720308672342	41.2052812746626	44.997654138475	56.2520766755318	22.1812946256314	47.4850040295565	-1.09744269449274	0.0174172675926526	0.999992828852981	Gm45114	7	19760906	19762254	-	1349	TEC	predicted gene 45114 [Source:MGI Symbol;Acc:MGI:5753690]	-
ENSMUSG00000044258	136.447088467229	180.113999756097	150.432185203405	79.4673281725635	65.4511332923273	118.323333696808	155.664424475577	87.7472650538997	0.826130107098677	0.0174369800155924	0.999992828852981	Ctla2a	13	60934155	60936625	-	2108	protein_coding	cytotoxic T lymphocyte-associated protein 2 alpha [Source:MGI Symbol;Acc:MGI:88554]	-
ENSMUSG00000051735	212.816727534707	212.313150550483	203.469173576401	70.6376250422787	116.584831176958	160.027459507979	209.53301722053	115.749971909072	0.855955866832089	0.01752248831535	0.999992828852981	Rinl	7	28788969	28798963	+	3624	protein_coding	Ras and Rab interactor-like [Source:MGI Symbol;Acc:MGI:2444024]	-
ENSMUSG00000056752	23.4200226473601	3.01867038697369	67.5016215656306	0.981078125587204	1.02267395769261	8.72877051861701	31.3134381999882	3.57750753396561	3.12597282917896	0.0175254576887228	0.999992828852981	Dnah9	11	65831282	66168551	-	15949	protein_coding	dynein, axonemal, heavy chain 9 [Source:MGI Symbol;Acc:MGI:1289279]	-
ENSMUSG00000035429	287.14984289372	298.848368310396	338.472416707662	558.233453459119	629.96715793865	328.783689534574	308.156875970593	505.661433644114	-0.714181646841802	0.0176164196034099	0.999992828852981	Ptprh	7	4548612	4604041	-	4187	protein_coding	protein tyrosine phosphatase, receptor type, H [Source:MGI Symbol;Acc:MGI:3026877]	-
ENSMUSG00000054099	333.98988818844	297.842144848071	336.543798948644	193.272390740679	227.03361860776	255.074071821808	322.791943995052	225.126693723416	0.51985804049984	0.0177500683377328	0.999992828852981	Slc25a40	5	8422850	8454797	+	8386	protein_coding	solute carrier family 25, member 40 [Source:MGI Symbol;Acc:MGI:2442486]	-
ENSMUSG00000000544	206.707156409309	250.549642118816	118.609992179608	705.3951722972	337.482406038563	226.948033484042	191.955596902578	423.275203939935	-1.14109786496564	0.0178555501706723	0.999992828852981	Gpa33	1	166130238	166166510	+	2742	protein_coding	glycoprotein A33 (transmembrane) [Source:MGI Symbol;Acc:MGI:1891703]	-
ENSMUSG00000020681	56.0044019828177	49.3049496539036	431.046069140527	12.7540156326337	13.294761450004	81.4685248404254	178.785140259083	35.839100641021	2.31810913139592	0.0179275087101227	0.999992828852981	Ace	11	105967945	105989964	+	5287	protein_coding	angiotensin I converting enzyme (peptidyl-dipeptidase A) 1 [Source:MGI Symbol;Acc:MGI:87874]	-
ENSMUSG00000095526	18.3287133761949	29.1804804074124	24.1077219877252	99.0888906843076	36.8162624769341	47.5233061569148	23.8723052571108	61.1428197727189	-1.35707864150463	0.0181121308728359	0.999992828852981	Gm10243	6	48523518	48523850	+	333	processed_pseudogene	predicted gene 10243 [Source:MGI Symbol;Acc:MGI:3704266]	-
ENSMUSG00000029925	274.930700642923	153.952189735658	318.221930237973	83.3916406749124	162.605159273126	138.690464906915	249.034940205518	128.229088284984	0.958114419807776	0.0181473544605413	0.999992828852981	Tbxas1	6	38875404	39084585	+	9094	protein_coding	thromboxane A synthase 1, platelet [Source:MGI Symbol;Acc:MGI:98497]	-
ENSMUSG00000018819	406.286479838987	587.634501997545	505.297852862721	223.685812633883	415.205626823201	253.134345039893	499.739611566418	297.341928165659	0.749488400386163	0.0184336729504614	0.999992828852981	Lsp1	7	142460809	142494867	+	5174	protein_coding	lymphocyte specific 1 [Source:MGI Symbol;Acc:MGI:96832]	-
ENSMUSG00000029330	340.099459313839	42.2613854176317	105.109667866482	1.96215625117441	8.18139166154091	70.8000275398935	162.490170865984	26.9811918175363	2.58927439544141	0.0185224658832135	0.999992828852981	Cds1	5	101765130	101823858	+	3939	protein_coding	CDP-diacylglycerol synthase 1 [Source:MGI Symbol;Acc:MGI:1921846]	-
ENSMUSG00000021356	49.8948308574194	48.2987261915791	78.1090192402297	14.7161718838081	31.702892688471	29.0959017287234	58.7675254297427	25.1716554336675	1.22474558966166	0.0186078448930458	0.999992828852981	Irf4	13	30749226	30766976	+	4903	protein_coding	interferon regulatory factor 4 [Source:MGI Symbol;Acc:MGI:1096873]	IRF
ENSMUSG00000056290	232.163702765135	217.344267862106	279.649575057613	81.4294844237379	152.378419696199	174.57541037234	243.052515228285	136.127771497426	0.836523504658753	0.0191682798539903	0.999992828852981	Ms4a4b	19	11443553	11463549	+	5274	protein_coding	membrane-spanning 4-domains, subfamily A, member 4B [Source:MGI Symbol;Acc:MGI:1913083]	-
ENSMUSG00000020053	155.794063697657	93.5787819961845	130.181698733716	72.5997812934531	67.4964812077125	79.5287980585105	126.518181475852	73.2083535198921	0.788862456696434	0.0191990052577882	0.999992828852981	Igf1	10	87858265	87937042	+	9904	protein_coding	insulin-like growth factor 1 [Source:MGI Symbol;Acc:MGI:96432]	-
ENSMUSG00000028370	15.2739278134957	6.03734077394738	24.1077219877252	1.96215625117441	0	3.87945356382978	15.1396635250561	1.94720327166806	2.95031952719806	0.0195215028695034	0.999992828852981	Pappa	4	65124174	65357509	+	11027	protein_coding	pregnancy-associated plasma protein A [Source:MGI Symbol;Acc:MGI:97479]	-
ENSMUSG00000019892	15.2739278134957	0	23.1434131082162	0.981078125587204	0	0	12.8057803072373	0.327026041862401	5.17316937108556	0.0195292218959782	0.999992828852981	Lrriq1	10	103046031	103236322	-	6449	protein_coding	leucine-rich repeats and IQ motif containing 1 [Source:MGI Symbol;Acc:MGI:1922228]	-
ENSMUSG00000020042	144.593183301093	9.05601116092108	27.0006486262523	3.92431250234882	1.02267395769261	20.3671312101064	60.2166143627554	8.4380392233826	2.83217804505518	0.0195683453591412	0.999992828852981	Btbd11	10	85386814	85660292	+	10033	protein_coding	BTB (POZ) domain containing 11 [Source:MGI Symbol;Acc:MGI:1921257]	-
ENSMUSG00000046318	36.6574267523898	22.1369161711404	53.0369883729955	6.86754687911043	17.3854572807744	13.5780874734042	37.2771104321752	12.610363877763	1.56606694596519	0.0196189102520231	0.999992828852981	Ccbe1	18	66045302	66302739	-	9511	protein_coding	collagen and calcium binding EGF domains 1 [Source:MGI Symbol;Acc:MGI:2445053]	-
ENSMUSG00000039809	1064.08363767354	30.1867038697369	95.4665790713919	7.84862500469763	20.4534791538523	77.5890712765956	396.578973538222	35.2970584783818	3.4896722260986	0.0196397461909241	0.999992828852981	Gabbr2	4	46662305	46991873	-	6686	protein_coding	gamma-aminobutyric acid (GABA) B receptor, 2 [Source:MGI Symbol;Acc:MGI:2386030]	-
ENSMUSG00000094006	11.2008803965635	12.0746815478948	32.7865019033063	1.96215625117441	2.04534791538523	6.78904373670212	18.6873546159215	3.59884930108725	2.37360036039057	0.0197222621628788	0.999992828852981	Igkv4-59	6	69438218	69438757	-	368	IG_V_gene	immunoglobulin kappa variable 4-59 [Source:MGI Symbol;Acc:MGI:3646808]	-
ENSMUSG00000030707	800.353817427177	727.49956326066	963.3445706295	270.777562662068	520.54104446554	640.109838031914	830.399317105779	477.142815053174	0.79943182955032	0.0198645520067263	0.999992828852981	Coro1a	7	126699773	126707787	-	2783	protein_coding	coronin, actin binding protein 1A [Source:MGI Symbol;Acc:MGI:1345961]	-
ENSMUSG00000068323	4.0730474169322	9.05601116092108	123.431536577153	9.81078125587204	4.09069583077046	4.84931695478723	45.5201983850021	6.25026468047658	2.86458004268954	0.0199782860100444	0.999992828852981	Slc4a5	6	83219828	83304945	+	5804	protein_coding	solute carrier family 4, sodium bicarbonate cotransporter, member 5 [Source:MGI Symbol;Acc:MGI:2443220]	-
ENSMUSG00000086624	89.6070431725083	98.6098993078073	56.8942238910315	151.086031340429	164.650507188511	116.383606914893	81.7037221237824	144.040048481278	-0.818574454267477	0.0202705259625813	0.999992828852981	Gm16130	9	58032274	58048997	+	2799	antisense	predicted gene 16130 [Source:MGI Symbol;Acc:MGI:3801718]	-
ENSMUSG00000099673	2.0365237084661	4.02489384929826	0	11.7729375070465	6.13604374615568	31.0356285106383	2.02047251925479	16.3148699212801	-3.02152322935896	0.0203433513948071	0.999992828852981	Scgb2b30	7	32146243	32148031	-	336	unprocessed_pseudogene	secretoglobin, family 2B, member 30 [Source:MGI Symbol;Acc:MGI:3646832]	-
ENSMUSG00000037962	54.9861401285847	47.2925027292545	79.0733281197387	28.4512656420289	26.589522900008	33.9452186835106	60.450656992526	29.6620024085158	1.02734031702933	0.0203852001972321	0.999992828852981	Rflna	5	125003221	125012547	+	1940	protein_coding	refilin A [Source:MGI Symbol;Acc:MGI:1920371]	-
ENSMUSG00000038692	60.0774493997499	80.4978769859651	74.2517837221937	97.1267344331332	118.630179092343	161.967186289893	71.6090367026362	125.90803327179	-0.814152699922822	0.020460142291559	0.999992828852981	Hoxb4	11	96318267	96321638	+	2566	protein_coding	homeobox B4 [Source:MGI Symbol;Acc:MGI:96185]	Homeobox
ENSMUSG00000030098	100.807923569072	28.1742569450878	12.5360154336171	0.981078125587204	1.02267395769261	17.457541037234	47.1727319825923	6.48709770683795	2.85843083218428	0.0205227486218893	0.999992828852981	Grip2	6	91761509	91827250	-	9359	protein_coding	glutamate receptor interacting protein 2 [Source:MGI Symbol;Acc:MGI:2681173]	-
ENSMUSG00000016194	48.8765690031864	19.1182457841667	32.7865019033063	3.92431250234882	5.11336978846307	17.457541037234	33.5937722302198	8.83174110934863	1.92435052768001	0.0205590031386751	0.999992828852981	Hsd11b1	1	193221634	193264075	-	4251	protein_coding	hydroxysteroid 11-beta dehydrogenase 1 [Source:MGI Symbol;Acc:MGI:103562]	-
ENSMUSG00000037206	72.2965916505465	67.4169719757458	98.3595057099189	17.6594062605697	11.2494135346188	54.3123498936169	79.3576897787371	27.7403898962685	1.51469033319584	0.0205966821721707	0.999992828852981	Islr	9	58156268	58204306	-	2686	protein_coding	immunoglobulin superfamily containing leucine-rich repeat [Source:MGI Symbol;Acc:MGI:1349645]	-
ENSMUSG00000039264	460.254358113338	345.134647577325	332.686563430608	186.404843861569	255.668489423153	288.049427114361	379.358523040424	243.374253466361	0.64020660258525	0.0207642750185725	0.999992828852981	Gimap3	6	48764464	48770851	-	2577	protein_coding	GTPase, IMAP family member 3 [Source:MGI Symbol;Acc:MGI:1932723]	-
ENSMUSG00000024256	35.6391648981567	3.01867038697369	0	0	0	0	12.8859450950435	0	6.14291606617132	0.0207873338064362	0.999992828852981	Adcyap1	17	93199422	93205485	+	2088	protein_coding	adenylate cyclase activating polypeptide 1 [Source:MGI Symbol;Acc:MGI:105094]	-
ENSMUSG00000076431	1002.98792641955	800.953876010353	1262.28032327729	1660.96526661914	1450.15167200813	1335.5018893484	1022.0740419024	1482.20627599189	-0.536123230522014	0.020850104848487	0.999992828852981	Sox4	13	28948919	28953713	-	4795	protein_coding	SRY (sex determining region Y)-box 4 [Source:MGI Symbol;Acc:MGI:98366]	HMG
ENSMUSG00000036356	68.2235442336143	43.2676088799563	35.6794285418333	7.84862500469763	9.20406561923352	30.0657651196808	49.0568605518013	15.7061519145373	1.64048161463619	0.0209248487666005	0.999992828852981	Csgalnact1	8	68356781	68735146	-	5093	protein_coding	chondroitin sulfate N-acetylgalactosaminyltransferase 1 [Source:MGI Symbol;Acc:MGI:2442354]	-
ENSMUSG00000024867	45.8217834404872	9.05601116092108	48.2154439754505	0.981078125587204	0	11.6383606914893	34.3644128589529	4.20647960569218	3.02518156538422	0.0210518169625249	0.999992828852981	Pip5k1b	19	24294794	24555872	-	4035	protein_coding	phosphatidylinositol-4-phosphate 5-kinase, type 1 beta [Source:MGI Symbol;Acc:MGI:107930]	-
ENSMUSG00000018470	185.323657470415	33.2053742567106	9.64308879509009	0.981078125587204	7.1587177038483	25.2164481648936	76.0573735074052	11.1187479981097	2.77258257589105	0.0210554952412006	0.999992828852981	Kcnab3	11	69326258	69333042	+	2865	protein_coding	potassium voltage-gated channel, shaker-related subfamily, beta member 3 [Source:MGI Symbol;Acc:MGI:1336208]	-
ENSMUSG00000096215	12.2191422507966	27.1680334827632	11.5717065541081	69.6565469166915	25.5668489423153	50.4328963297872	16.9862940958893	48.5520973962647	-1.5166998283891	0.0212646403129416	0.999992828852981	Smim22	16	5007288	5008309	+	561	protein_coding	small integral membrane protein 22 [Source:MGI Symbol;Acc:MGI:3643379]	-
ENSMUSG00000032094	67.2052823793813	105.653463544079	108.002594505009	40.2242031490754	51.1336978846307	59.1616668484042	93.6204468094898	50.1731892940367	0.900282377772616	0.0212746096772534	0.999992828852981	Cd3d	9	44981786	44987339	+	1815	protein_coding	CD3 antigen, delta polypeptide [Source:MGI Symbol;Acc:MGI:88331]	-
ENSMUSG00000004698	151.721016280724	103.64101661943	94.5022701918829	66.7133125399299	68.5191551654051	67.8904373670212	116.621434364012	67.7076350241187	0.783886531730605	0.0212882464828381	0.999992828852981	Hdac9	12	34047580	34917095	-	14665	protein_coding	histone deacetylase 9 [Source:MGI Symbol;Acc:MGI:1931221]	-
ENSMUSG00000026822	430.72476434058	131.815273564518	1595.93119558741	248.212765773563	96.1313520231057	303.56724136968	719.490411164169	215.97045305545	1.73607984679149	0.0213236552073072	0.999992828852981	Lcn2	2	32384633	32388252	-	2623	protein_coding	lipocalin 2 [Source:MGI Symbol;Acc:MGI:96757]	-
ENSMUSG00000032355	102.844447277538	7.04356423627195	0	0	0	3.87945356382978	36.62933717127	1.29315118794326	4.8170035949993	0.0213784546521341	0.999992828852981	Mlip	9	77102081	77352969	-	8916	protein_coding	muscular LMNA-interacting protein [Source:MGI Symbol;Acc:MGI:1916892]	-
ENSMUSG00000021266	5815.29344952495	7873.69859268971	5835.99733878852	8188.07803615081	11312.8193199957	8410.65532638297	6508.32979366773	9303.85089417649	-0.515532757482628	0.0214169357682222	0.999992828852981	Wars	12	108860030	108894174	-	3447	protein_coding	tryptophanyl-tRNA synthetase [Source:MGI Symbol;Acc:MGI:104630]	-
ENSMUSG00000026390	12.2191422507966	25.1555865581141	304.721605924847	1.96215625117441	13.294761450004	34.915082074468	114.032111577919	16.7239999252155	2.7692168062951	0.0214667642005105	0.999992828852981	Marco	1	120474538	120505024	-	1925	protein_coding	macrophage receptor with collagenous structure [Source:MGI Symbol;Acc:MGI:1309998]	-
ENSMUSG00000032988	2.0365237084661	5.03111731162282	9.64308879509009	24.5269531396801	18.408131238467	20.3671312101064	5.57024327172634	21.1007385294178	-1.91594078641468	0.0218642085745811	0.999992828852981	Slc16a8	15	79251014	79254761	-	2276	protein_coding	solute carrier family 16 (monocarboxylic acid transporters), member 8 [Source:MGI Symbol;Acc:MGI:1929519]	-
ENSMUSG00000026347	46.8400452947203	27.1680334827632	20.2504864696892	7.84862500469763	11.2494135346188	13.5780874734042	31.4195217490576	10.8920420042402	1.52710643852287	0.0219646592493773	0.999992828852981	Tmem163	1	127486546	127679548	-	4292	protein_coding	transmembrane protein 163 [Source:MGI Symbol;Acc:MGI:1919410]	-
ENSMUSG00000023906	10.1826185423305	52.3236200408773	8.67877991558108	190.329156363918	32.7255666461636	67.8904373670212	23.7283394995963	96.9817201257008	-2.03200554845678	0.0221042540529455	0.999992828852981	Cldn6	17	23679249	23682446	+	1721	protein_coding	claudin 6 [Source:MGI Symbol;Acc:MGI:1859284]	-
ENSMUSG00000024371	284.095057331021	296.835921385746	245.898764274797	390.469093983707	535.88115383093	331.693279707446	275.609914330522	419.347842507361	-0.605367286205193	0.0221570559729028	0.999992828852981	C2	17	34862604	34898265	-	3872	protein_coding	complement component 2 (within H-2S) [Source:MGI Symbol;Acc:MGI:88226]	-
ENSMUSG00000039385	175.141038928084	64.3983015887721	44.3582084574144	13.7350937582209	32.7255666461636	47.5233061569148	94.632516324757	31.3279888537664	1.59422728316518	0.0222926066263053	0.999992828852981	Cdh6	15	13028701	13173675	-	9024	protein_coding	cadherin 6 [Source:MGI Symbol;Acc:MGI:107435]	-
ENSMUSG00000034422	2808.36619397475	2582.97562778716	3906.415270891	4089.13362744747	5388.46908308238	4066.63719828457	3099.25236421763	4514.74663627147	-0.542655096860615	0.0222947857835244	0.999992828852981	Parp14	16	35832874	35871544	-	9306	protein_coding	poly (ADP-ribose) polymerase family, member 14 [Source:MGI Symbol;Acc:MGI:1919489]	-
ENSMUSG00000022583	140.520135884161	155.964636660307	113.788447782063	73.5808594190403	102.267395769261	53.3424865026595	136.757740108844	76.3969138969871	0.840856127096913	0.0223098987455579	0.999992828852981	Ly6f	15	75268421	75272235	+	878	protein_coding	lymphocyte antigen 6 complex, locus F [Source:MGI Symbol;Acc:MGI:109441]	-
ENSMUSG00000026094	743.331153590126	968.993194218555	1164.88512644688	588.646875352323	779.277555761772	517.907050771276	959.069824751855	628.61049396179	0.609761160745383	0.0223100826032107	0.999992828852981	Stk17b	1	53755506	53785224	-	5185	protein_coding	serine/threonine kinase 17b (apoptosis-inducing) [Source:MGI Symbol;Acc:MGI:2138162]	-
ENSMUSG00000033361	207.725418263542	34.2115977190352	27.9649575057613	11.7729375070465	2.04534791538523	36.8548088563829	89.9673244961128	16.8910314262715	2.41111888579683	0.0223270754574006	0.999992828852981	Prrg3	X	71962624	71972722	+	6087	protein_coding	proline rich Gla (G-carboxyglutamic acid) 3 (transmembrane) [Source:MGI Symbol;Acc:MGI:2685214]	-
ENSMUSG00000076514	10.1826185423305	5.03111731162282	24.1077219877252	1.96215625117441	3.06802187307784	0.969863390957445	13.1071526138928	2.00001383840323	2.71943620827476	0.0224847131587817	0.999992828852981	Igkv17-121	6	68036812	68037318	+	363	IG_V_gene	immunoglobulin kappa variable 17-121 [Source:MGI Symbol;Acc:MGI:3647671]	-
ENSMUSG00000074480	820.719054511838	821.078345256844	510.119397260266	1054.65898500624	975.630955638754	1168.68538610372	717.305599009649	1066.32510891624	-0.572237759725511	0.0225168351877361	0.999992828852981	Mex3a	3	88532395	88541396	+	5778	protein_coding	mex3 RNA binding family member A [Source:MGI Symbol;Acc:MGI:1919890]	-
ENSMUSG00000053889	17.3104515219618	28.1742569450878	25.0720308672342	84.3727188004996	32.7255666461636	53.3424865026595	23.518913111428	56.8135906497742	-1.27257791690954	0.0225445344841009	0.999992828852981	Kirrel3os	9	34918233	34929509	-	3799	antisense	kirre like nephrin family adhesion molecule 3, opposite strand [Source:MGI Symbol;Acc:MGI:3045250]	-
ENSMUSG00000020836	255.583725412495	137.852614338465	94.5022701918829	92.2213438051972	60.3377635038642	83.4082516223403	162.646203314281	78.6557863104672	1.04721723908129	0.0225501002725896	0.999992828852981	Coro6	11	77462411	77470484	+	3011	protein_coding	coronin 6 [Source:MGI Symbol;Acc:MGI:2183448]	-
ENSMUSG00000037621	437.852597320211	554.429127740835	443.582084574144	817.238078614141	601.332287123257	629.441340731382	478.621269878397	682.670568822927	-0.51244094991357	0.022563961402898	0.999992828852981	Atoh8	6	72206177	72235577	-	2507	protein_coding	atonal bHLH transcription factor 8 [Source:MGI Symbol;Acc:MGI:1918343]	bHLH
ENSMUSG00000018427	452.108263279474	222.375385173729	226.612586684617	493.482297170364	423.387018484742	712.849592353722	300.365411712607	543.239636002943	-0.855238848747129	0.0225830567438656	0.999992828852981	Ypel2	11	86936425	86993707	-	4847	protein_coding	yippee like 2 [Source:MGI Symbol;Acc:MGI:1925114]	-
ENSMUSG00000025270	47.8583071489533	29.1804804074124	299.900061527302	32.3755781443777	36.8162624769341	32.9753552925531	125.646283027889	34.0557319712883	1.88402043033888	0.022624203793062	0.999992828852981	Alas2	X	150547375	150570638	+	2403	protein_coding	aminolevulinic acid synthase 2, erythroid [Source:MGI Symbol;Acc:MGI:87990]	-
ENSMUSG00000086861	6.1095711253983	5.03111731162282	2.89292663852703	21.5837187629185	10.2267395769261	22.3068579920212	4.67787169184938	18.0391054439553	-1.95177339100575	0.022756132367049	0.999992828852981	Gm15325	13	111850316	111852622	-	697	lincRNA	predicted gene 15325 [Source:MGI Symbol;Acc:MGI:3705151]	-
ENSMUSG00000021219	281.040271768322	6.03734077394738	31.8221930237973	0.981078125587204	5.11336978846307	32.9753552925531	106.299935188689	13.0232677355345	3.02759037217277	0.0228169391264503	0.999992828852981	Rgs6	12	82588292	83162056	+	10023	protein_coding	regulator of G-protein signaling 6 [Source:MGI Symbol;Acc:MGI:1354730]	-
ENSMUSG00000013584	76.3696390674787	122.759262403597	38.5723551803604	9.81078125587204	41.9296322653972	29.0959017287234	79.2337522171453	26.9454384166642	1.55681133422193	0.0229557272912306	0.999992828852981	Aldh1a2	9	71215789	71296243	+	2264	protein_coding	aldehyde dehydrogenase family 1, subfamily A2 [Source:MGI Symbol;Acc:MGI:107928]	-
ENSMUSG00000063160	416.469098381317	219.356714786755	316.293312478955	148.142796963668	151.355745738507	242.465847739361	317.373041882342	180.654796813845	0.812576210579952	0.0229623071681412	0.999992828852981	Numbl	7	27258433	27282144	+	8673	protein_coding	numb-like [Source:MGI Symbol;Acc:MGI:894702]	-
ENSMUSG00000034684	1712.71643881999	1578.76461238724	949.844246316374	2629.28937657371	1793.77012179284	2237.47484293883	1413.77509917453	2220.17811376846	-0.65124642865089	0.0229698042967337	0.999992828852981	Sema3f	9	107681500	107710475	-	5197	protein_coding	sema domain, immunoglobulin domain (Ig), short basic domain, secreted, (semaphorin) 3F [Source:MGI Symbol;Acc:MGI:1096347]	-
ENSMUSG00000049881	133.392302904529	169.045541670527	150.432185203405	78.4862500469763	94.0860041077205	112.504153351064	150.956676592821	95.0254691685868	0.667618139346402	0.0230581373509913	0.999992828852981	2810025M15Rik	1	157412352	157420236	+	1410	transcribed_processed_pseudogene	RIKEN cDNA 2810025M15 gene [Source:MGI Symbol;Acc:MGI:1917203]	-
ENSMUSG00000038156	407.30474169322	193.194904766316	393.438022839676	72.5997812934531	127.834244711577	248.285028085106	331.312556433071	149.573018030045	1.14715027215484	0.023452823913516	0.999992828852981	Spon1	7	113765998	114043370	+	10382	protein_coding	spondin 1, (f-spondin) extracellular matrix protein [Source:MGI Symbol;Acc:MGI:2385287]	-
ENSMUSG00000102202	16.2921896677288	13.0809050102193	16.3932509516532	38.262046897901	42.9523062230898	26.186311555851	15.2554485432004	35.8002215589473	-1.22954176693805	0.0235845575893554	0.999992828852981	Gm33280	1	36132042	36138746	+	4340	lincRNA	predicted gene, 33280 [Source:MGI Symbol;Acc:MGI:5592439]	-
ENSMUSG00000070565	549.861401285847	264.63677059136	485.047366393032	199.158859494202	220.897574861605	319.085055625	433.18184609008	246.380496660269	0.813947517295699	0.023598562234027	0.999992828852981	Rasal2	1	157135182	157412595	-	13740	protein_coding	RAS protein activator like 2 [Source:MGI Symbol;Acc:MGI:2443881]	-
ENSMUSG00000028634	410.359527255919	77.4792065989914	152.360802962423	27.4701875164417	51.1336978846307	127.052104215425	213.399845605778	68.5519965388326	1.63777666116661	0.0236505864075573	0.999992828852981	Hivep3	4	119733784	120138045	+	17627	protein_coding	human immunodeficiency virus type I enhancer binding protein 3 [Source:MGI Symbol;Acc:MGI:106589]	zf-C2H2
ENSMUSG00000097164	196.524537866979	86.5352177599125	94.5022701918829	39.2431250234882	53.1790458000159	81.4685248404254	125.854008606258	57.9635652213098	1.11778363440771	0.0239151135596529	0.999992828852981	Cep83os	10	94671025	94688576	-	6566	bidirectional_promoter_lncRNA	centrosomal protein 83, opposite strand [Source:MGI Symbol;Acc:MGI:1914973]	-
ENSMUSG00000040364	25.4565463558262	33.2053742567106	19.2861775901802	8.82970313028484	12.2720874923114	4.84931695478723	25.9826994009057	8.65036919246114	1.58924449230879	0.0239518956145245	0.999992828852981	Sec1	7	45677686	45694402	-	2470	protein_coding	secretory blood group 1 [Source:MGI Symbol;Acc:MGI:1928893]	-
ENSMUSG00000047021	59.0591875455169	3.01867038697369	125.360154336171	0	0	14.5479508643617	62.4793374228872	4.84931695478723	3.68455116722233	0.024074643504413	0.999992828852981	Cfap65	1	74902071	74935599	-	7817	protein_coding	cilia and flagella associated protein 65 [Source:MGI Symbol;Acc:MGI:2444274]	-
ENSMUSG00000099375	358.428172690033	210.300703625834	337.508107828153	433.636531509544	506.223609057844	450.016613404255	302.078994714674	463.292251323881	-0.616837436841961	0.0241324423189139	0.999992828852981	Gm28187	1	101892958	101895091	-	2134	lincRNA	predicted gene 28187 [Source:MGI Symbol;Acc:MGI:5578893]	-
ENSMUSG00000095079	802.390341135643	638.951898576098	1789.75728036872	244.288453271214	455.089911173213	770.071532420212	1077.03317336015	489.816632288213	1.13677271624792	0.0241501607634508	0.999992828852981	Igha	12	113254830	113260236	-	2668	IG_C_gene	immunoglobulin heavy constant alpha [Source:MGI Symbol;Acc:MGI:96444]	-
ENSMUSG00000039943	296.314199581817	55.342290427851	149.467876323896	8.82970313028484	7.1587177038483	94.0767489228722	167.041455444522	36.6883899190018	2.185777233213	0.024327630982351	0.999992828852981	Plcb4	2	135659011	136014593	+	8970	protein_coding	phospholipase C, beta 4 [Source:MGI Symbol;Acc:MGI:107464]	-
ENSMUSG00000021803	20.365237084661	130.809050102193	6.75016215656306	1.96215625117441	2.04534791538523	18.4274044281915	52.6414831144725	7.47830286491703	2.81262778800355	0.0243536471957505	0.999992828852981	Cdhr1	14	37077857	37098347	-	4332	protein_coding	cadherin-related family member 1 [Source:MGI Symbol;Acc:MGI:2157782]	-
ENSMUSG00000036578	159.867111114589	12.0746815478948	37.6080463008514	4.90539062793602	1.02267395769261	27.1561749468085	69.8499463211116	11.0280798441457	2.66056932678005	0.0244257627702107	0.999992828852981	Fxyd7	7	31042513	31051467	-	693	protein_coding	FXYD domain-containing ion transport regulator 7 [Source:MGI Symbol;Acc:MGI:1889006]	-
ENSMUSG00000045975	188.378443033114	179.107776293772	197.683320299347	115.76721881929	112.494135346188	150.328825598404	188.389846542078	126.196726587961	0.577641975272609	0.024577911552337	0.999992828852981	C2cd2	16	97855209	97962598	-	7767	protein_coding	C2 calcium-dependent domain containing 2 [Source:MGI Symbol;Acc:MGI:1891883]	-
ENSMUSG00000079429	578.372733204372	781.835630226186	601.728740813622	1107.63720378795	795.640339084854	901.972953590424	653.97903474806	935.083498821077	-0.51596777681829	0.0246271010331509	0.999992828852981	Mroh2a	1	88226986	88262289	+	8492	protein_coding	maestro heat-like repeat family member 2A [Source:MGI Symbol;Acc:MGI:3705228]	-
ENSMUSG00000020264	29.5295937727584	18.1120223218422	23.1434131082162	0	2.04534791538523	9.69863390957445	23.5950097342723	3.91466060831989	2.58723051141975	0.0248260685902383	0.999992828852981	Slc36a2	11	55158470	55185077	-	3255	protein_coding	solute carrier family 36 (proton/amino acid symporter), member 2 [Source:MGI Symbol;Acc:MGI:1891430]	-
ENSMUSG00000074743	52.9496164201186	53.3298435032019	108.966903384518	17.6594062605697	26.589522900008	44.6137159840425	71.7487877692795	29.6208817148734	1.27642127136389	0.0249434308516765	0.999992828852981	Thbd	2	148404466	148408188	-	3723	protein_coding	thrombomodulin [Source:MGI Symbol;Acc:MGI:98736]	-
ENSMUSG00000054065	250.49241614133	400.476938005177	224.683968925599	770.146328585955	453.044563257828	359.819318045212	291.884441024035	527.670069962998	-0.854383867929391	0.0249625581358512	0.999992828852981	Pkp3	7	141078218	141090510	+	3616	protein_coding	plakophilin 3 [Source:MGI Symbol;Acc:MGI:1891830]	-
ENSMUSG00000020090	3.05478556269915	0	38.5723551803604	0	0	0.969863390957445	13.8757135810198	0.323287796985815	5.28942553444712	0.0249683010053772	0.999992828852981	Npffr1	10	61595492	61628565	+	3479	protein_coding	neuropeptide FF receptor 1 [Source:MGI Symbol;Acc:MGI:2685082]	-
ENSMUSG00000040938	86.5522576098092	24.1493630957895	51.1083706139775	5.88646875352323	13.294761450004	29.0959017287234	53.9366637731921	16.0923773107502	1.74362360997579	0.0252930533825244	0.999992828852981	Slc16a11	11	70212752	70216417	+	2554	protein_coding	solute carrier family 16 (monocarboxylic acid transporters), member 11 [Source:MGI Symbol;Acc:MGI:2663709]	-
ENSMUSG00000106928	34.6209030439237	31.1929273320615	24.1077219877252	61.8079219119939	52.1563718423233	56.2520766755318	29.9738507879035	56.738790143283	-0.92211612119888	0.0253039245288641	0.999992828852981	Gm43860	5	35551260	35553964	-	2705	TEC	predicted gene 43860 [Source:MGI Symbol;Acc:MGI:5663997]	-
ENSMUSG00000053519	78.4061627759448	8.04978769859651	47.2511350959414	0	2.04534791538523	15.5178142553191	44.5690285234943	5.85438739023478	2.92552461929341	0.0253338260684703	0.999992828852981	Kcnip1	11	33629339	33993152	-	6200	protein_coding	Kv channel-interacting protein 1 [Source:MGI Symbol;Acc:MGI:1917607]	-
ENSMUSG00000103831	21.383498938894	3.01867038697369	7.71447103607207	0.981078125587204	0	1.93972678191489	10.7055467873133	0.973601635834032	3.44622895236376	0.0253788360049917	0.999992828852981	Gm37608	7	79516882	79518761	+	1880	TEC	predicted gene, 37608 [Source:MGI Symbol;Acc:MGI:5610836]	-
ENSMUSG00000029657	2575.18422935538	3087.09358241176	3736.69690809741	8994.52425538349	3637.65126751263	4082.15501253989	3132.99157328819	5571.443511812	-0.830505136173761	0.0253816735710202	0.999992828852981	Hsph1	5	149614287	149636376	-	7266	protein_coding	heat shock 105kDa/110kDa protein 1 [Source:MGI Symbol;Acc:MGI:105053]	-
ENSMUSG00000054072	8530.99781476449	8078.96817900392	8781.96096568855	8537.34184885985	16287.1054502126	13228.9366526596	8463.97565315232	12684.461317244	-0.583644819618469	0.0254167320882039	0.999992828852981	Iigp1	18	60376029	60392627	+	3121	protein_coding	interferon inducible GTPase 1 [Source:MGI Symbol;Acc:MGI:1926259]	-
ENSMUSG00000027737	886.906075036986	690.269295154651	1246.85138120515	353.188125211394	559.40265485786	732.246860172871	941.342250465595	548.279213414041	0.779862334382193	0.0255265972484898	0.999992828852981	Slc7a11	3	49892526	50443614	-	13922	protein_coding	solute carrier family 7 (cationic amino acid transporter, y+ system), member 11 [Source:MGI Symbol;Acc:MGI:1347355]	-
ENSMUSG00000078816	920.508716226677	260.611876742062	261.327706346941	212.893953252423	211.693509242371	230.827487047872	480.816099771893	218.471649847555	1.13785346793124	0.0257211761883169	0.999992828852981	Prkcg	7	3289179	3331099	+	3612	protein_coding	protein kinase C, gamma [Source:MGI Symbol;Acc:MGI:97597]	-
ENSMUSG00000033777	227.07239349397	126.784156252895	398.259567237221	71.6187031678659	107.380765557724	164.876776462766	250.705372328029	114.625415062785	1.12916673647488	0.0257491729405756	0.999992828852981	Tlr13	X	106143204	106160493	+	4304	protein_coding	toll-like receptor 13 [Source:MGI Symbol;Acc:MGI:3045213]	-
ENSMUSG00000038147	517.277021950389	266.64921751601	510.119397260266	214.856109503598	252.600467550076	304.537104760638	431.348545575555	257.331227271437	0.745235630186007	0.0258093628165571	0.999992828852981	Cd84	1	171839697	171890718	+	6272	protein_coding	CD84 antigen [Source:MGI Symbol;Acc:MGI:1336885]	-
ENSMUSG00000095642	3.05478556269915	3.01867038697369	16.3932509516532	0.981078125587204	0	0	7.488902300442	0.327026041862401	4.40069253505351	0.0260117256205712	0.999992828852981	Ighv14-3	12	114059845	114060321	-	399	IG_V_gene	immunoglobulin heavy variable V14-3 [Source:MGI Symbol;Acc:MGI:4439764]	-
ENSMUSG00000029096	85.5339957555761	82.5103239106143	210.219335732964	44.1485156514242	52.1563718423233	75.6493444946807	126.087885133051	57.3180773294761	1.13770893434605	0.0260319514963118	0.999992828852981	Htra3	5	35652023	35679782	-	4439	protein_coding	HtrA serine peptidase 3 [Source:MGI Symbol;Acc:MGI:1925808]	-
ENSMUSG00000020096	17.3104515219618	1.00622346232456	2.89292663852703	0	0	0	7.06986720760448	0	5.27654494311756	0.0262117173501513	0.999992828852981	Tbata	10	61171954	61188841	+	2426	protein_coding	thymus, brain and testes associated [Source:MGI Symbol;Acc:MGI:1923820]	-
ENSMUSG00000025735	43.7852597320211	23.143139633465	23.1434131082162	69.6565469166915	69.5418291230977	49.4630329388297	30.0239374912341	62.8871363262063	-1.06770715682032	0.0263708726638494	0.999992828852981	Rhbdl1	17	25834465	25837295	-	1723	protein_coding	rhomboid like 1 [Source:MGI Symbol;Acc:MGI:2384891]	-
ENSMUSG00000018648	195.506276012745	201.244692464913	196.719011419838	147.161718838081	130.902266584655	72.7397543218084	197.823326632499	116.934579914848	0.758948651253652	0.0263952247331697	0.999992828852981	Dusp14	11	84048041	84069261	-	1945	protein_coding	dual specificity phosphatase 14 [Source:MGI Symbol;Acc:MGI:1927168]	-
ENSMUSG00000038700	48.8765690031864	91.5663350715353	84.8591813967928	210.931797001249	82.8365905731017	169.726093417553	75.1006951571715	154.498160330635	-1.04071946427794	0.0265380404896188	0.999992828852981	Hoxb5	11	96303336	96306121	+	2786	protein_coding	homeobox B5 [Source:MGI Symbol;Acc:MGI:96186]	Homeobox
ENSMUSG00000022948	155.794063697657	134.833943951492	126.32446321568	88.2970313028484	91.0179822346426	96.9863390957445	138.984156954943	92.1004508777452	0.593166734216467	0.0265997281361564	0.999992828852981	Setd4	16	93583457	93604063	-	5379	protein_coding	SET domain containing 4 [Source:MGI Symbol;Acc:MGI:2136890]	-
ENSMUSG00000078922	948.001786290969	1007.22968578689	1155.24203765179	1748.2812197964	1610.71148336587	1107.5839924734	1036.82450324322	1488.85889854522	-0.521917641070053	0.0268542506426897	0.999992828852981	Tgtp1	11	48985327	48994172	-	3205	protein_coding	T cell specific GTPase 1 [Source:MGI Symbol;Acc:MGI:98734]	-
ENSMUSG00000112023	967.348761521397	951.887395359038	1741.54183639327	689.697922287805	924.497257754123	654.657788896276	1220.25933109124	756.284322979401	0.690398708847511	0.0269334088287502	0.999992828852981	Lilr4b	10	51480632	51486703	+	5439	protein_coding	leukocyte immunoglobulin-like receptor, subfamily B, member 4B [Source:MGI Symbol;Acc:MGI:102702]	-
ENSMUSG00000050141	27.4930700642923	0	4.82154439754505	0	0	0	10.7715381539458	0	5.88446531189249	0.0269641308547518	0.999992828852981	Fam205c	4	42868004	42874234	-	1871	protein_coding	family with sequence similarity 205, member C [Source:MGI Symbol;Acc:MGI:2679716]	-
ENSMUSG00000000409	211.798465680474	245.518524807194	228.541204443635	107.918593814592	159.537137400048	175.545273763298	228.619398310434	147.667001659313	0.630697815184348	0.0269642616978742	0.999992828852981	Lck	4	129548344	129573641	-	2929	protein_coding	lymphocyte protein tyrosine kinase [Source:MGI Symbol;Acc:MGI:96756]	-
ENSMUSG00000055078	179.214086345017	18.1120223218422	17.3575598311622	0.981078125587204	0	22.3068579920212	71.5612228326737	7.76264537253615	3.20184595364568	0.0269714736874843	0.999992828852981	Gabra5	7	57407672	57510059	-	2974	protein_coding	gamma-aminobutyric acid (GABA) A receptor, subunit alpha 5 [Source:MGI Symbol;Acc:MGI:95617]	-
ENSMUSG00000045761	240.309797599	193.194904766316	91.6093435533559	330.623328322888	276.121968577006	344.301503789893	175.038015306224	317.015600229929	-0.857589415961388	0.0269991826124566	0.999992828852981	Togaram2	17	71673261	71729669	+	5624	protein_coding	TOG array regulator of axonemal microtubules 2 [Source:MGI Symbol;Acc:MGI:2443498]	-
ENSMUSG00000049154	8.1460948338644	0	27.0006486262523	0	0	0.969863390957445	11.7155811533722	0.323287796985815	5.04519769500802	0.0270956715671138	0.999992828852981	Fam183b	11	58792797	58801960	-	567	protein_coding	family with sequence similarity 183, member B [Source:MGI Symbol;Acc:MGI:1922679]	-
ENSMUSG00000064080	48.8765690031864	166.026871283553	176.468524950149	79.4673281725635	19.4308051961597	6.78904373670212	130.457321745629	35.2290590351418	1.88865244370496	0.0272765874495158	0.999992828852981	Fbln2	6	91212455	91272540	+	6370	protein_coding	fibulin 2 [Source:MGI Symbol;Acc:MGI:95488]	-
ENSMUSG00000024677	269.839391371758	191.182457841667	385.723551803604	125.578000075162	154.423767611585	205.611038882978	282.248467005676	161.870935523242	0.802257236187176	0.0273745183215166	0.999992828852981	Ms4a6b	19	11516512	11531256	+	4485	protein_coding	membrane-spanning 4-domains, subfamily A, member 6B [Source:MGI Symbol;Acc:MGI:1917024]	-
ENSMUSG00000108132	17.3104515219618	11.0684580855702	31.8221930237973	6.86754687911043	4.09069583077046	5.81918034574467	20.0670342104431	5.59247435187519	1.84294669285771	0.0274147661156238	0.999992828852981	Gm44175	6	71354351	71360829	-	4256	lincRNA	predicted gene, 44175 [Source:MGI Symbol;Acc:MGI:5690567]	-
ENSMUSG00000081667	47.8583071489533	33.2053742567106	2.89292663852703	2.94323437676161	0	7.75890712765956	27.9855360147303	3.56738050147373	2.96592327394345	0.0275281415529506	0.999992828852981	Gm12883	4	121392992	121396557	+	364	unprocessed_pseudogene	predicted gene 12883 [Source:MGI Symbol;Acc:MGI:3651898]	-
ENSMUSG00000001168	11.2008803965635	3.01867038697369	5.78585327705405	29.4323437676161	16.3627833230818	22.3068579920212	6.6684680201971	22.7006616942397	-1.76980041837566	0.0276241746789223	0.999992828852981	Oas1h	5	120861421	120873506	+	1703	protein_coding	2'-5' oligoadenylate synthetase 1H [Source:MGI Symbol;Acc:MGI:2180853]	-
ENSMUSG00000038042	308.533341832614	227.406502485351	354.865667659315	175.61298448011	205.557465496215	211.430219228723	296.935170659094	197.533556401683	0.588338169332127	0.0277596135816878	0.999992828852981	Ptpdc1	13	48577872	48625664	-	5151	protein_coding	protein tyrosine phosphatase domain containing 1 [Source:MGI Symbol;Acc:MGI:2145430]	-
ENSMUSG00000040488	439.889121028677	265.642994053685	229.505513323144	147.161718838081	127.834244711577	241.495984348404	311.679209468502	172.163982632687	0.855662863448383	0.0277618465405435	0.999992828852981	Ltbp4	7	27305136	27337692	-	6463	protein_coding	latent transforming growth factor beta binding protein 4 [Source:MGI Symbol;Acc:MGI:1321395]	-
ENSMUSG00000026185	701.582417566571	1191.36857939228	427.188833622491	292.361281424987	594.173569419409	269.62202268617	773.379943527115	385.385624510188	1.00501411706976	0.0277988600399416	0.999992828852981	Igfbp5	1	72857932	72874884	-	6006	protein_coding	insulin-like growth factor binding protein 5 [Source:MGI Symbol;Acc:MGI:96440]	-
ENSMUSG00000013076	523.386593075787	427.64497148794	1045.31082538777	398.317718988405	331.346362292407	406.37276081117	665.447463317164	378.678947363994	0.813467093441585	0.0278456422101787	0.999992828852981	Amotl1	9	14541966	14645056	-	10064	protein_coding	angiomotin-like 1 [Source:MGI Symbol;Acc:MGI:1922973]	-
ENSMUSG00000038417	240.309797599	141.877508187764	253.613235310869	137.350937582209	115.562157219265	134.811011343085	211.933513699211	129.241368714853	0.713511444513955	0.0279032309609093	0.999992828852981	Fig4	10	41188172	41303260	-	3282	protein_coding	FIG4 phosphoinositide 5-phosphatase [Source:MGI Symbol;Acc:MGI:2143585]	-
ENSMUSG00000036103	62.113973108216	53.3298435032019	165.86112727555	29.4323437676161	33.7482406038563	52.3726231117021	93.7683146289892	38.5177358277248	1.2839030537489	0.0282640283979026	0.999992828852981	Colec12	18	9707648	9877995	+	3322	protein_coding	collectin sub-family member 12 [Source:MGI Symbol;Acc:MGI:2152907]	-
ENSMUSG00000027832	65.1687586709152	26.1618100204387	149.467876323896	16.6783281349825	4.09069583077046	40.7342624202127	80.2661483384167	20.5010954619885	1.96775983253354	0.0282734011640547	0.999992828852981	Ptx3	3	66219910	66225805	+	2682	protein_coding	pentraxin related gene [Source:MGI Symbol;Acc:MGI:104641]	-
ENSMUSG00000031165	148.666230718025	76.4729831366669	175.50421607064	40.2242031490754	66.4738072500199	87.2877051861701	133.547809975111	64.6619051950885	1.04651029180713	0.0283475461837945	0.999992828852981	Was	X	8081453	8090498	-	2381	protein_coding	Wiskott-Aldrich syndrome [Source:MGI Symbol;Acc:MGI:105059]	-
ENSMUSG00000039109	157.830587406123	238.474960570922	453.225173369234	135.388781331034	171.809224892359	136.750738125	283.176907115426	147.982914782798	0.936852925829553	0.028566709432509	0.999992828852981	F13a1	13	36867178	37050244	-	6739	protein_coding	coagulation factor XIII, A1 subunit [Source:MGI Symbol;Acc:MGI:1921395]	-
ENSMUSG00000052942	346.209030439237	351.171988351273	459.975335525797	185.423765735982	327.255666461636	219.189126356383	385.785451438769	243.956186184667	0.661806959311711	0.02871673828154	0.999992828852981	Glis3	19	28258851	28680077	-	8842	protein_coding	GLIS family zinc finger 3 [Source:MGI Symbol;Acc:MGI:2444289]	zf-C2H2
ENSMUSG00000059857	64.1504968166821	29.1804804074124	25.0720308672342	0	0	13.5780874734042	39.4676693637762	4.52602915780141	3.11981871543362	0.0289365886488545	0.999992828852981	Ntng1	3	109780040	110144011	-	8243	protein_coding	netrin G1 [Source:MGI Symbol;Acc:MGI:1934028]	-
ENSMUSG00000022861	140.520135884161	8.04978769859651	180.325760468185	3.92431250234882	2.04534791538523	46.5534427659574	109.631894683647	17.5077010612305	2.64529444485688	0.0290076327527215	0.999992828852981	Dgkg	16	22468461	22657221	-	9255	protein_coding	diacylglycerol kinase, gamma [Source:MGI Symbol;Acc:MGI:105060]	-
ENSMUSG00000038323	281.040271768322	227.406502485351	222.755351166581	145.199562586906	174.877246765437	184.274044281915	243.734041806751	168.116951211419	0.53562680224446	0.0290256557241838	0.999992828852981	1700066M21Rik	1	57377620	57385423	+	3235	protein_coding	RIKEN cDNA 1700066M21 gene [Source:MGI Symbol;Acc:MGI:1920717]	-
ENSMUSG00000031543	214.853251243173	36.2240446436843	26.0363397467432	16.6783281349825	20.4534791538523	38.7945356382978	92.371211877867	25.3087809757109	1.86684409691561	0.0290430937429496	0.999992828852981	Ank1	8	22974844	23150497	+	13527	protein_coding	ankyrin 1, erythroid [Source:MGI Symbol;Acc:MGI:88024]	-
ENSMUSG00000041263	234.200226473601	95.5912289208336	147.539258564878	66.7133125399299	64.4284593346347	109.594563178191	159.110237986438	80.2454450175853	0.986861615707508	0.0290494415235287	0.999992828852981	Rusc1	3	89083981	89093311	-	5598	protein_coding	RUN and SH3 domain containing 1 [Source:MGI Symbol;Acc:MGI:1919546]	-
ENSMUSG00000035064	358.428172690033	219.356714786755	288.328354973194	171.688671977761	132.94761450004	225.008306702127	288.704414149994	176.548197726643	0.708994258398444	0.0291217000430163	0.999992828852981	Eef2k	7	120842831	120907450	+	7408	protein_coding	eukaryotic elongation factor-2 kinase [Source:MGI Symbol;Acc:MGI:1195261]	-
ENSMUSG00000083396	166.99494409422	178.101552831448	190.933158142784	323.755781443777	254.645815465461	215.309672792553	178.676551689484	264.57042323393	-0.56608168604847	0.0291416032743115	0.999992828852981	Gm15542	7	140890887	140892080	+	1194	processed_pseudogene	predicted gene 15542 [Source:MGI Symbol;Acc:MGI:3782990]	-
ENSMUSG00000036815	579.390995058605	22.1369161711404	108.002594505009	1.96215625117441	3.06802187307784	53.3424865026595	236.510168578251	19.4575548756372	3.60276072937814	0.0292429230127919	0.999992828852981	Dpp10	1	123321471	124045559	-	15784	protein_coding	dipeptidylpeptidase 10 [Source:MGI Symbol;Acc:MGI:2442409]	-
ENSMUSG00000076928	141.538397738394	225.394055560702	215.040880130509	83.3916406749124	133.970288457732	128.99183099734	193.991111143202	115.451253376662	0.749193819061432	0.029322844639312	0.999992828852981	Trac	14	54220521	54224206	+	935	TR_C_gene	T cell receptor alpha constant [Source:MGI Symbol;Acc:MGI:4439838]	-
ENSMUSG00000004612	185.323657470415	306.898156008992	263.256324105959	107.918593814592	173.854572807744	173.605546981383	251.826045861789	151.792904534573	0.730613937345808	0.0294571885662036	0.999992828852981	Nkg7	7	43437073	43438249	+	914	protein_coding	natural killer cell group 7 sequence [Source:MGI Symbol;Acc:MGI:1931250]	-
ENSMUSG00000025150	3.05478556269915	6.03734077394738	13.5003243131261	76.5240937958019	31.702892688471	4.84931695478723	7.53081688325755	37.6921011463534	-2.32037677865866	0.0295256332413781	0.999992828852981	Cbr2	11	120729489	120732114	-	1327	protein_coding	carbonyl reductase 2 [Source:MGI Symbol;Acc:MGI:107200]	-
ENSMUSG00000016262	125.246208070665	175.082882444474	133.074625372243	323.755781443777	176.922594680822	218.219262965425	144.467905295794	239.632546363342	-0.730392406603222	0.0295431779322672	0.999992828852981	Sertad4	1	192844488	192855756	-	3850	protein_coding	SERTA domain containing 4 [Source:MGI Symbol;Acc:MGI:2443496]	-
ENSMUSG00000059540	184.305395616182	54.3360669655265	65.5730038066126	19.6215625117441	17.3854572807744	64.9808471941489	101.40482212944	33.9959556622225	1.57525839397207	0.0296254956294408	0.999992828852981	Tcea2	2	181680310	181688071	+	2704	protein_coding	transcription elongation factor A (SII), 2 [Source:MGI Symbol;Acc:MGI:107368]	-
ENSMUSG00000019888	35.6391648981567	5.03111731162282	2.89292663852703	0	0	2.90959017287234	14.5210696161022	0.969863390957445	3.89201127894645	0.0296466652611138	0.999992828852981	Mgat4c	10	101681487	102391469	+	10691	protein_coding	MGAT4 family, member C [Source:MGI Symbol;Acc:MGI:1914819]	-
ENSMUSG00000049265	83.4974720471101	5.03111731162282	8.67877991558108	0.981078125587204	3.06802187307784	9.69863390957445	32.4024564247713	4.58257796941317	2.81909441942065	0.0297128682927739	0.999992828852981	Kcnk3	5	30588170	30625271	+	3976	protein_coding	potassium channel, subfamily K, member 3 [Source:MGI Symbol;Acc:MGI:1100509]	-
ENSMUSG00000054555	44.8035215862542	58.3609608148247	151.396494082914	34.3377343955521	40.9069583077045	31.0356285106383	84.8536588279978	35.426773737965	1.2614875958558	0.0298346855745328	0.999992828852981	Adam12	7	133883199	134232146	-	10573	protein_coding	a disintegrin and metallopeptidase domain 12 (meltrin alpha) [Source:MGI Symbol;Acc:MGI:105378]	-
ENSMUSG00000027843	177.177562636551	241.493630957895	280.613883937122	85.3537969260868	142.151680119273	174.57541037234	233.095025843856	134.026962472567	0.798608382810826	0.0298495088990706	0.999992828852981	Ptpn22	3	103859795	103912247	+	6775	protein_coding	protein tyrosine phosphatase, non-receptor type 22 (lymphoid) [Source:MGI Symbol;Acc:MGI:107170]	-
ENSMUSG00000036957	81.460948338644	22.1369161711404	32.7865019033063	5.88646875352323	7.1587177038483	25.2164481648936	45.4614554710302	12.7538782074217	1.83120871084114	0.0298986226266021	0.999992828852981	Lrfn3	7	30355489	30362772	-	2886	protein_coding	leucine rich repeat and fibronectin type III domain containing 3 [Source:MGI Symbol;Acc:MGI:2442512]	-
ENSMUSG00000057137	429.706502486347	542.35444619294	530.369883729955	1213.59364135137	832.456601561788	492.690602606382	500.810277469747	846.246948506514	-0.756743198436002	0.0299192337836169	0.999992828852981	Tmem140	6	34863146	34874946	+	5853	protein_coding	transmembrane protein 140 [Source:MGI Symbol;Acc:MGI:1915737]	-
ENSMUSG00000051146	238.273273890534	97.6036758454827	58.8228416500496	44.1485156514242	38.8616103923193	76.6192078856382	131.566597128689	53.2097779764606	1.30500884436317	0.0300581202763068	0.999992828852981	Camk2n2	16	20619215	20621287	-	1291	protein_coding	calcium/calmodulin-dependent protein kinase II inhibitor 2 [Source:MGI Symbol;Acc:MGI:1920297]	-
ENSMUSG00000090066	43.7852597320211	75.4667596743423	124.395845456662	28.4512656420289	42.9523062230898	39.7643990292553	81.2159549543419	37.0559902981247	1.13329065369835	0.0301995570515167	0.999992828852981	1110002E22Rik	3	138065052	138081506	+	9998	protein_coding	RIKEN cDNA 1110002E22 gene [Source:MGI Symbol;Acc:MGI:1915066]	-
ENSMUSG00000047155	72.2965916505465	8.04978769859651	4.82154439754505	0	0	6.78904373670212	28.3893079155627	2.26301457890071	3.64248870598502	0.0303687268016463	0.999992828852981	Cyp4x1	4	115106323	115134281	-	4187	protein_coding	cytochrome P450, family 4, subfamily x, polypeptide 1 [Source:MGI Symbol;Acc:MGI:1932403]	-
ENSMUSG00000022514	263.72982024636	53.3298435032019	156.218038480459	29.4323437676161	19.4308051961597	102.805519441489	157.759234076674	50.556222801755	1.64085686413379	0.0303779644912081	0.999992828852981	Il1rap	16	26581704	26730117	+	11360	protein_coding	interleukin 1 receptor accessory protein [Source:MGI Symbol;Acc:MGI:104975]	-
ENSMUSG00000107695	6.1095711253983	0	2.89292663852703	9.81078125587204	3.06802187307784	65.9507105851063	3.00083258797511	26.2765045713521	-3.13240064164689	0.030456293914434	0.999992828852981	Gm44289	6	66254743	66258205	+	1390	processed_pseudogene	predicted gene, 44289 [Source:MGI Symbol;Acc:MGI:5690681]	-
ENSMUSG00000025582	2051.79763627959	35.2178211813597	147.539258564878	2.94323437676161	5.11336978846307	124.142514042553	744.851572008611	44.0663727359259	4.07891547232212	0.0305707567910115	0.999992828852981	Nptx1	11	119538719	119547753	-	5217	protein_coding	neuronal pentraxin 1 [Source:MGI Symbol;Acc:MGI:107811]	-
ENSMUSG00000092171	102.844447277538	137.852614338465	83.8948725172838	221.723656382708	143.174354076966	172.635683590425	108.197311377762	179.1778980167	-0.72846341101464	0.0307616879411815	0.999992828852981	4833427F10Rik	17	35772450	35780687	+	1475	lincRNA	RIKEN cDNA 4833427F10 gene [Source:MGI Symbol;Acc:MGI:1921851]	-
ENSMUSG00000020682	1177.11070349341	1474.11737230549	1238.17260128957	2724.45395475567	2916.66612733933	1100.7949487367	1296.46689236282	2247.30501027723	-0.793574275314105	0.0308924192207059	0.999992828852981	Mmp28	11	83440768	83463071	-	3874	protein_coding	matrix metallopeptidase 28 (epilysin) [Source:MGI Symbol;Acc:MGI:2153062]	-
ENSMUSG00000028841	109.972280257169	136.846390876141	94.5022701918829	259.985703280609	183.058638426978	136.750738125	113.773647108398	193.265026610862	-0.764691403436471	0.0309226514800817	0.999992828852981	Cnksr1	4	134228041	134238399	-	2804	protein_coding	connector enhancer of kinase suppressor of Ras 1 [Source:MGI Symbol;Acc:MGI:2670958]	-
ENSMUSG00000006526	206.707156409309	190.176234379343	196.719011419838	117.729375070465	127.834244711577	160.997322898936	197.86746740283	135.520314226992	0.545647023843102	0.0309270717058889	0.999992828852981	Tmem110	14	30825590	30877210	+	4362	protein_coding	transmembrane protein 110 [Source:MGI Symbol;Acc:MGI:1921500]	-
ENSMUSG00000022371	5048.54227328746	6716.54161101647	3260.32832161996	10126.6884123111	10163.3337915492	5257.62944238031	5008.47073530796	8515.88388208021	-0.765794684694652	0.0309296326069947	0.999992828852981	Col14a1	15	55307750	55520803	+	7013	protein_coding	collagen, type XIV, alpha 1 [Source:MGI Symbol;Acc:MGI:1341272]	-
ENSMUSG00000026149	23.4200226473601	32.199150794386	3.85723551803604	0.981078125587204	5.11336978846307	4.84931695478723	19.8254696532607	3.64792162294583	2.44277301321505	0.0310368964524556	0.999992828852981	Tm4sf20	1	82756649	82768461	-	1508	protein_coding	transmembrane 4 L six family member 20 [Source:MGI Symbol;Acc:MGI:1913511]	-
ENSMUSG00000020788	153.75753998919	142.883731650088	138.860478649297	68.6754687911043	84.8819384884869	116.383606914893	145.167250096192	89.9803380648282	0.689517738919149	0.0310411033589436	0.999992828852981	Atp2a3	11	72961169	72993044	+	5281	protein_coding	ATPase, Ca++ transporting, ubiquitous [Source:MGI Symbol;Acc:MGI:1194503]	-
ENSMUSG00000021390	15.2739278134957	29.1804804074124	22.1791042287072	8.82970313028484	3.06802187307784	8.72877051861701	22.2111708165384	6.87549850732656	1.68827179537615	0.0310793063580064	0.999992828852981	Ogn	13	49608046	49624501	+	2566	protein_coding	osteoglycin [Source:MGI Symbol;Acc:MGI:109278]	-
ENSMUSG00000039158	418.505622089783	373.308904522413	590.157034259514	303.153140806446	328.278340419329	318.115192234042	460.657186957237	316.515557819939	0.541764610327245	0.0311384269302671	0.999992828852981	Akna	4	63367125	63403354	-	5765	protein_coding	AT-hook transcription factor [Source:MGI Symbol;Acc:MGI:2140340]	-
ENSMUSG00000064354	1478.51621234639	1771.95951715356	675.016215656306	1095.86426628091	4505.90145759366	2860.12713993351	1308.49731505208	2820.63095460269	-1.10812802836603	0.0311789301555526	0.999992828852981	mt-Co2	MT	7013	7696	+	684	protein_coding	mitochondrially encoded cytochrome c oxidase II [Source:MGI Symbol;Acc:MGI:102503]	-
ENSMUSG00000098488	17.3104515219618	23.143139633465	16.3932509516532	29.4323437676161	43.9749801807824	50.4328963297872	18.9489473690267	41.2800734260619	-1.12387603670025	0.0312062177957729	0.999992828852981	Pla2g4b	2	120033417	120043030	+	5831	protein_coding	phospholipase A2, group IVB (cytosolic) [Source:MGI Symbol;Acc:MGI:2384819]	-
ENSMUSG00000029675	51.9313545658855	111.690804318027	65.5730038066126	15.6972500093953	30.6802187307784	49.4630329388297	76.3983875635083	31.9468338930011	1.25734989222948	0.0312416740034968	0.999992828852981	Eln	5	134702593	134747323	-	8098	protein_coding	elastin [Source:MGI Symbol;Acc:MGI:95317]	-
ENSMUSG00000032053	13.2374041050296	13.0809050102193	47.2511350959414	0.981078125587204	7.1587177038483	7.75890712765956	24.5231480703968	5.29956765236502	2.21247045029507	0.0312488464077645	0.999992828852981	Pou2af1	9	51213708	51240080	+	2549	protein_coding	POU domain, class 2, associating factor 1 [Source:MGI Symbol;Acc:MGI:105086]	-
ENSMUSG00000037014	41.748736023555	2.01244692464913	3.85723551803604	0	0	2.90959017287234	15.8728061554134	0.969863390957445	4.02135400854656	0.0312960617938556	0.999992828852981	Sstr4	2	148395344	148396767	+	1424	protein_coding	somatostatin receptor 4 [Source:MGI Symbol;Acc:MGI:105372]	-
ENSMUSG00000062961	58.0409256912838	3.01867038697369	11.5717065541081	0	0	5.81918034574467	24.2104342107885	1.93972678191489	3.63437934106144	0.0312981710398295	0.999992828852981	Ccdc177	12	80754043	80760687	-	5775	protein_coding	coiled-coil domain containing 177 [Source:MGI Symbol;Acc:MGI:2686414]	-
ENSMUSG00000026546	37.6756886066228	48.2987261915791	64.6086949271036	24.5269531396801	29.6575447730858	17.457541037234	50.1943699084352	23.88067965	1.07392008348899	0.0313387219238946	0.999992828852981	Cfap45	1	172520801	172545870	+	5717	protein_coding	cilia and flagella associated protein 45 [Source:MGI Symbol;Acc:MGI:1919120]	-
ENSMUSG00000103373	1.01826185423305	1.00622346232456	1.92861775901802	13.7350937582209	6.13604374615568	6.78904373670212	1.31770102519188	8.88672708035955	-2.74885059052167	0.0313536660365108	0.999992828852981	Gm37238	13	48542644	48545033	-	2390	TEC	predicted gene, 37238 [Source:MGI Symbol;Acc:MGI:5610466]	-
ENSMUSG00000024437	14.2556659592627	20.1244692464913	13.5003243131261	31.3945000187905	32.7255666461636	41.7041258111702	15.96015317296	35.2747308253748	-1.1452405012635	0.0314499331918756	0.999992828852981	Gm8615	5	149155108	149156209	-	1102	transcribed_processed_pseudogene	predicted pseudogene 8615 [Source:MGI Symbol;Acc:MGI:3647532]	-
ENSMUSG00000040373	91.6435668809744	42.2613854176317	172.611289432113	2.94323437676161	0	44.6137159840425	102.172080576906	15.8523167869347	2.68672813469547	0.0316328775165904	0.999992828852981	Cacng5	11	107874605	107915055	-	3834	protein_coding	calcium channel, voltage-dependent, gamma subunit 5 [Source:MGI Symbol;Acc:MGI:2157946]	-
ENSMUSG00000021820	1518.22842466148	660.082591284914	757.946779294081	482.690437788904	669.851442288662	567.370083710106	978.752598413491	573.303987929224	0.771621778853309	0.0316424024263798	0.999992828852981	Camk2g	14	20734875	20794088	-	6401	protein_coding	calcium/calmodulin-dependent protein kinase II gamma [Source:MGI Symbol;Acc:MGI:88259]	-
ENSMUSG00000109814	32.5843793354576	18.1120223218422	16.3932509516532	53.9592969072962	52.1563718423233	38.7945356382978	22.3632175363176	48.3034014626391	-1.11244646134007	0.0317202200602996	0.999992828852981	Gm45847	7	123031415	123068305	+	2062	lincRNA	predicted gene 45847 [Source:MGI Symbol;Acc:MGI:5804962]	-
ENSMUSG00000041237	45.8217834404872	38.2364915683334	38.5723551803604	103.013203186656	100.222047853876	44.6137159840425	40.876876729727	82.616322341525	-1.01488352211359	0.0317251770350262	0.999992828852981	Pklr	3	89136142	89146784	+	3236	protein_coding	pyruvate kinase liver and red blood cell [Source:MGI Symbol;Acc:MGI:97604]	-
ENSMUSG00000080888	20.365237084661	23.143139633465	28.9292663852703	51.9971406561218	33.7482406038563	67.8904373670212	24.1458810344654	51.2119395423331	-1.08462674047688	0.0318796216750465	0.999992828852981	Gm14387	2	175086501	175089918	+	2055	unprocessed_pseudogene	predicted gene 14387 [Source:MGI Symbol;Acc:MGI:3650318]	-
ENSMUSG00000022231	147.647968863792	32.199150794386	83.8948725172838	4.90539062793602	5.11336978846307	51.4027597207446	87.9139973918207	20.4738400457146	2.10063496357735	0.032012608303306	0.999992828852981	Sema5a	15	32244810	32696341	+	18686	protein_coding	sema domain, seven thrombospondin repeats (type 1 and type 1-like), transmembrane domain (TM) and short cytoplasmic domain, (semaphorin) 5A [Source:MGI Symbol;Acc:MGI:107556]	-
ENSMUSG00000051457	227.07239349397	295.829697923422	392.473713960167	104.975359437831	227.03361860776	188.153497845744	305.125268459186	173.387491963779	0.815943633767478	0.0321090533808959	0.999992828852981	Spn	7	127132232	127137823	-	4681	protein_coding	sialophorin [Source:MGI Symbol;Acc:MGI:98384]	-
ENSMUSG00000003279	1813.52436238906	235.456290183948	294.114208250248	69.6565469166915	94.0860041077205	309.386421715425	781.031620274419	157.709657579946	2.3079704138701	0.0321184983665168	0.999992828852981	Dlgap1	17	69969073	70821413	+	17890	protein_coding	DLG associated protein 1 [Source:MGI Symbol;Acc:MGI:1346065]	-
ENSMUSG00000079334	212.816727534707	202.250915927237	144.646331926351	335.528718950824	257.713837338539	250.224754867021	186.571325129432	281.155770385461	-0.592224089811469	0.0323776231960338	0.999992828852981	Nat6	9	107578887	107584050	+	3154	protein_coding	N-acetyltransferase 6 [Source:MGI Symbol;Acc:MGI:1888902]	-
ENSMUSG00000000682	540.697044597749	437.707206111185	629.693698319383	246.250609522388	358.958559150107	436.43852593085	536.032649676106	347.215898201115	0.626559927345036	0.0327334600796807	0.999992828852981	Cd52	4	134082448	134095082	-	1187	protein_coding	CD52 antigen [Source:MGI Symbol;Acc:MGI:1346088]	-
ENSMUSG00000050762	6.1095711253983	8.04978769859651	6.75016215656306	0.981078125587204	1.02267395769261	0	6.96984032685262	0.667917361093273	3.3930596348423	0.0328603269413305	0.999992828852981	Prss27	17	24038144	24045954	+	1253	protein_coding	protease, serine 27 [Source:MGI Symbol;Acc:MGI:2450123]	-
ENSMUSG00000107978	15.2739278134957	21.1306927088158	22.1791042287072	50.0349844049474	35.7935885192415	36.8548088563829	19.5279082503396	40.8944605935239	-1.06559511214166	0.0328968411951561	0.999992828852981	Gm44109	6	50799072	50803031	-	1954	lincRNA	predicted gene, 44109 [Source:MGI Symbol;Acc:MGI:5690501]	-
ENSMUSG00000054457	13.2374041050296	5.03111731162282	1.92861775901802	0	0	0.969863390957445	6.73237972522349	0.323287796985815	4.24357064040327	0.0329064504457455	0.999992828852981	9430021M05Rik	2	162661163	162667109	+	1201	processed_transcript	RIKEN cDNA 9430021M05 gene [Source:MGI Symbol;Acc:MGI:1924538]	-
ENSMUSG00000022816	264.748082100593	566.50380928873	641.265404873491	245.269531396801	314.983578969325	296.778197632978	490.839098754271	285.677102666368	0.781118045520692	0.0329300323233919	0.999992828852981	Fstl1	16	37776873	37836514	+	4914	protein_coding	follistatin-like 1 [Source:MGI Symbol;Acc:MGI:102793]	-
ENSMUSG00000020101	704.63720312927	334.066189491755	627.765080560365	238.401984517691	261.804533169309	444.19743305851	555.489491060463	314.80131691517	0.819169890724543	0.0330458028228275	0.999992828852981	Vsir	10	60346851	60372684	+	5014	protein_coding	V-set immunoregulatory receptor [Source:MGI Symbol;Acc:MGI:1921298]	-
ENSMUSG00000038587	312.606389249546	234.450066721623	747.339381619482	252.137078275911	170.786550934667	232.767213829787	431.465279196884	218.563614346788	0.981299626110939	0.0330678225417232	0.999992828852981	Akap12	10	4266380	4359470	+	6461	protein_coding	A kinase (PRKA) anchor protein (gravin) 12 [Source:MGI Symbol;Acc:MGI:1932576]	-
ENSMUSG00000030518	285.113319185254	149.92729588636	86.7877991558108	76.5240937958019	61.3604374615568	108.624699787234	173.942804742475	82.1697436815309	1.08105914840476	0.0331316227798165	0.999992828852981	Fam189a1	7	64756091	65156570	-	5303	protein_coding	family with sequence similarity 189, member A1 [Source:MGI Symbol;Acc:MGI:1917888]	-
ENSMUSG00000033389	393.049075733957	21.1306927088158	64.6086949271036	8.82970313028484	10.2267395769261	77.5890712765956	159.596154456625	32.2151713279355	2.30768744399527	0.0334077455299829	0.999992828852981	Arhgap44	11	65002039	65162961	-	5819	protein_coding	Rho GTPase activating protein 44 [Source:MGI Symbol;Acc:MGI:2144423]	-
ENSMUSG00000086995	64.1504968166821	69.4294189003949	75.2160926017027	135.388781331034	119.652853050036	86.3178417952126	69.5986694395933	113.786492058761	-0.708571271535952	0.0335441058786814	0.999992828852981	Gm13544	2	58276779	58286902	+	2940	antisense	predicted gene 13544 [Source:MGI Symbol;Acc:MGI:3649668]	-
ENSMUSG00000025418	4.0730474169322	10.0622346232456	17.3575598311622	47.0917500281858	49.0883499692455	12.6082240824468	10.4976139571133	36.2627746932927	-1.78488195730056	0.0336634381123907	0.999992828852981	Bsnd	4	106483456	106492283	-	2756	protein_coding	barttin CLCNK type accessory beta subunit [Source:MGI Symbol;Acc:MGI:2153465]	-
ENSMUSG00000048706	882.833027620054	946.856278047415	489.868910790577	1587.3844072001	1771.27129472361	755.52358155585	773.186072152682	1371.39309449318	-0.826796674057673	0.0342230803864968	0.999992828852981	Lurap1l	4	80910646	80955628	+	3066	protein_coding	leucine rich adaptor protein 1-like [Source:MGI Symbol;Acc:MGI:106510]	-
ENSMUSG00000020143	422.578669506716	174.07665898215	512.048015019284	105.956437563418	170.786550934667	263.802842340425	369.567781169383	180.181943612837	1.03637987554777	0.0344408745146372	0.999992828852981	Dock2	11	34226815	34783892	-	11425	protein_coding	dedicator of cyto-kinesis 2 [Source:MGI Symbol;Acc:MGI:2149010]	-
ENSMUSG00000033831	62.113973108216	84.5227708352634	135.003243131261	49.0539062793602	14.3174354076966	53.3424865026595	93.8799956915802	38.9046093965721	1.26992696196304	0.0345255707275597	0.999992828852981	Fgb	3	83040141	83049863	-	3810	protein_coding	fibrinogen beta chain [Source:MGI Symbol;Acc:MGI:99501]	-
ENSMUSG00000042182	393.049075733957	45.2800558046054	98.3595057099189	33.3566562699649	22.4988270692375	101.835656050532	178.89621241616	52.5637131299114	1.766186164777	0.034714260263361	0.999992828852981	Bend6	1	33852052	33907816	-	3421	protein_coding	BEN domain containing 6 [Source:MGI Symbol;Acc:MGI:2444572]	-
ENSMUSG00000042286	1025.38968721268	792.904088311756	1913.18881694587	634.757547254921	590.082873588638	933.97844549202	1243.82753082344	719.606288778526	0.789529209008673	0.0349427619928831	0.999992828852981	Stab1	14	31139013	31168641	-	10288	protein_coding	stabilin 1 [Source:MGI Symbol;Acc:MGI:2178742]	-
ENSMUSG00000073430	2.0365237084661	2.01244692464913	2.89292663852703	34.3377343955521	1.02267395769261	13.5780874734042	2.31396575721408	16.3128319422163	-2.81686431182065	0.0349663191647804	0.999992828852981	Gm10505	17	27325035	27344833	+	5098	processed_transcript	predicted gene 10505 [Source:MGI Symbol;Acc:MGI:3642687]	-
ENSMUSG00000021743	110.990542111402	2.01244692464913	8.67877991558108	2.94323437676161	0	9.69863390957445	40.5605896505442	4.21395609544536	3.26293928764044	0.0350379782362047	0.999992828852981	Fezf2	14	12342094	12348189	-	3047	protein_coding	Fez family zinc finger 2 [Source:MGI Symbol;Acc:MGI:1859823]	zf-C2H2
ENSMUSG00000039232	211.798465680474	294.823474461097	389.58078732164	170.707593852174	183.058638426978	217.249399574468	298.734242487737	190.338543951206	0.650564860715959	0.0352277214842513	0.999992828852981	Stx11	10	12938209	12964298	-	4209	protein_coding	syntaxin 11 [Source:MGI Symbol;Acc:MGI:1921982]	-
ENSMUSG00000000126	53.9678782743516	9.05601116092108	9.64308879509009	7.84862500469763	0	2.90959017287234	24.2223260767876	3.58607172585666	2.75124671000834	0.0352551026071442	0.999992828852981	Wnt9a	11	59306928	59333552	+	3329	protein_coding	wingless-type MMTV integration site family, member 9A [Source:MGI Symbol;Acc:MGI:2446084]	-
ENSMUSG00000109205	7.12783297963135	10.0622346232456	12.5360154336171	21.5837187629185	29.6575447730858	24.2465847739361	9.90869434549803	25.1626161033135	-1.34176874687198	0.0352917112021036	0.999992828852981	Gm44954	7	29764437	29764663	-	227	processed_pseudogene	predicted gene 44954 [Source:MGI Symbol;Acc:MGI:5753530]	-
ENSMUSG00000025176	47.8583071489533	19.1182457841667	216.969497889527	17.6594062605697	39.8842843500119	23.2767213829787	94.648683607549	26.9401373311868	1.81410586806497	0.0353178831911152	0.999992828852981	Hoga1	19	42045610	42070953	+	2259	protein_coding	4-hydroxy-2-oxoglutarate aldolase 1 [Source:MGI Symbol;Acc:MGI:1914682]	-
ENSMUSG00000020732	84.5157339013431	86.5352177599125	38.5723551803604	37.2809687723138	29.6575447730858	35.8849454654255	69.874435613872	34.2744863369417	1.0262533782243	0.035332267058425	0.999992828852981	Rab37	11	115091431	115162236	+	5330	protein_coding	RAB37, member RAS oncogene family [Source:MGI Symbol;Acc:MGI:1929945]	-
ENSMUSG00000019734	182.268871907716	132.821497026842	76.1804014812117	366.923218969614	132.94761450004	291.928880678191	130.42359013859	263.933238049282	-1.01768830246225	0.0353547852015981	0.999992828852981	Tmc4	7	3665790	3677553	-	4280	protein_coding	transmembrane channel-like gene family 4 [Source:MGI Symbol;Acc:MGI:2669035]	-
ENSMUSG00000051359	1676.0590120676	40.2489384929826	244.934455395288	13.7350937582209	19.4308051961597	166.816503244681	653.747468651957	66.6608007330204	3.29359680825123	0.0357164095472862	0.999992828852981	Ncald	15	37366175	37792570	-	8581	protein_coding	neurocalcin delta [Source:MGI Symbol;Acc:MGI:1196326]	-
ENSMUSG00000043336	874.686932786189	938.806490348818	650.908493668581	1510.86031340429	1237.43548880806	901.972953590424	821.467305601196	1216.75625193426	-0.566843516674101	0.0357571685395395	0.999992828852981	Filip1l	16	57353093	57573126	+	5335	protein_coding	filamin A interacting protein 1-like [Source:MGI Symbol;Acc:MGI:1925999]	-
ENSMUSG00000049502	1702.53382027766	1407.70662379207	2209.23164295514	2516.46539213118	3094.61139597785	2082.29670038564	1773.15736234162	2564.45782949822	-0.532227117198186	0.0358015098554717	0.999992828852981	Dtx3l	16	35926511	35939151	-	5725	protein_coding	deltex 3-like, E3 ubiquitin ligase [Source:MGI Symbol;Acc:MGI:2656973]	-
ENSMUSG00000037716	839.047767888033	668.132378983511	431.046069140527	1033.07526624333	1357.0883418581	757.463308337765	646.075405337357	1049.2089721464	-0.69960256048975	0.0358129259960706	0.999992828852981	Ccdc33	9	58028677	58118823	-	5342	protein_coding	coiled-coil domain containing 33 [Source:MGI Symbol;Acc:MGI:1922464]	-
ENSMUSG00000018507	178.195824490784	111.690804318027	144.646331926351	65.7322344143427	92.0406561923352	103.775382832447	144.844320245054	87.1827578130415	0.732288640575967	0.0359021832920535	0.999992828852981	Trpv2	11	62574486	62600515	+	4485	protein_coding	transient receptor potential cation channel, subfamily V, member 2 [Source:MGI Symbol;Acc:MGI:1341836]	-
ENSMUSG00000029122	58.0409256912838	27.1680334827632	31.8221930237973	5.88646875352323	9.20406561923352	24.2465847739361	39.0103840659481	13.1123730488976	1.57061340689331	0.0359083283826289	0.999992828852981	Evc	5	37289098	37336894	-	7701	protein_coding	EvC ciliary complex subunit 1 [Source:MGI Symbol;Acc:MGI:1890596]	-
ENSMUSG00000076615	4.0730474169322	8.04978769859651	49.1797528549595	0.981078125587204	4.09069583077046	4.84931695478723	20.4341959901627	3.30703030371496	2.62949512270646	0.0359931930184503	0.999992828852981	Ighg3	12	113356224	113361232	-	2512	IG_C_gene	Immunoglobulin heavy constant gamma 3 [Source:MGI Symbol;Acc:MGI:2144790]	-
ENSMUSG00000050914	130.33751734183	224.387832098378	133.074625372243	314.926078313493	299.643469603936	196.882268364361	162.59999160415	270.483938760597	-0.734235281818574	0.0360872685241698	0.999992828852981	Ankrd37	8	45996902	46005707	-	1539	protein_coding	ankyrin repeat domain 37 [Source:MGI Symbol;Acc:MGI:3603344]	-
ENSMUSG00000094198	10.1826185423305	3.01867038697369	4.82154439754505	0	0	0.969863390957445	6.00761110894974	0.323287796985815	4.08005685512493	0.0361091424913066	0.999992828852981	Ighv1-50	12	115119748	115120219	-	390	IG_V_gene	immunoglobulin heavy variable 1-50 [Source:MGI Symbol;Acc:MGI:4439753]	-
ENSMUSG00000047180	3627.04872477812	4283.49327911567	2410.77219877252	4445.26498703562	5429.37604139009	5028.74168211435	3440.43806755544	4967.79423684669	-0.530045609013814	0.0361881987850559	0.999992828852981	Neurl3	1	36264597	36274679	-	3217	protein_coding	neuralized E3 ubiquitin protein ligase 3 [Source:MGI Symbol;Acc:MGI:2429944]	-
ENSMUSG00000023914	7.12783297963135	0	0.964308879509009	6.86754687911043	4.09069583077046	64.0109838031914	2.69738061971345	24.9897421710241	-3.21683043833634	0.0363674652707147	0.999992828852981	Mep1a	17	43474324	43502812	-	3452	protein_coding	meprin 1 alpha [Source:MGI Symbol;Acc:MGI:96963]	-
ENSMUSG00000022092	176.159300782318	139.865061263114	194.79039366082	82.4105625493251	127.834244711577	114.443880132979	170.271585235417	108.229562464627	0.654397056269096	0.0363679575326231	0.999992828852981	Ppp3cc	14	70217865	70289471	-	2985	protein_coding	protein phosphatase 3, catalytic subunit, gamma isoform [Source:MGI Symbol;Acc:MGI:107162]	-
ENSMUSG00000049410	15.2739278134957	23.143139633465	30.8578841442883	1.96215625117441	11.2494135346188	6.78904373670212	23.0916505304163	6.66687117416509	1.79657360485112	0.036430104501148	0.999992828852981	Zfp683	4	134053838	134058996	+	1471	protein_coding	zinc finger protein 683 [Source:MGI Symbol;Acc:MGI:3650254]	zf-C2H2
ENSMUSG00000089929	85.5339957555761	85.5289942975879	63.6443860475946	36.2998906467266	52.1563718423233	47.5233061569148	78.2357920335862	45.3265228819882	0.787474473710565	0.0365285843813503	0.999992828852981	Bcl2a1b	9	89199209	89207827	+	817	protein_coding	B cell leukemia/lymphoma 2 related protein A1b [Source:MGI Symbol;Acc:MGI:1278326]	-
ENSMUSG00000018169	75.3513772132457	66.4107485134212	82.9305636377748	23.5458750140929	34.7709145615489	56.2520766755318	74.8975631214806	38.1896220837245	0.971224855387884	0.0365352742494397	0.999992828852981	Mfng	15	78755882	78773475	-	2839	protein_coding	MFNG O-fucosylpeptide 3-beta-N-acetylglucosaminyltransferase [Source:MGI Symbol;Acc:MGI:1095404]	-
ENSMUSG00000052301	60.0774493997499	0	0	0	0	0.969863390957445	20.0258164665833	0.323287796985815	5.81740466502706	0.0365496874090317	0.999992828852981	Doc2a	7	126847416	126852705	+	2803	protein_coding	double C2, alpha [Source:MGI Symbol;Acc:MGI:109446]	-
ENSMUSG00000018581	32.5843793354576	18.1120223218422	82.9305636377748	8.82970313028484	6.13604374615568	24.2465847739361	44.5423217650248	13.0707772167922	1.76755759718248	0.036755746121945	0.999992828852981	Dnah11	12	117877982	118199043	-	14458	protein_coding	dynein, axonemal, heavy chain 11 [Source:MGI Symbol;Acc:MGI:1100864]	-
ENSMUSG00000022651	3.05478556269915	7.04356423627195	39.5366640598694	0	3.06802187307784	2.90959017287234	16.5450046196135	1.99253734865006	3.05754366259696	0.0367743973556371	0.999992828852981	Retnlg	16	48872621	48874496	+	593	protein_coding	resistin like gamma [Source:MGI Symbol;Acc:MGI:2667763]	-
ENSMUSG00000034910	232.163702765135	70.4356423627195	95.4665790713919	61.8079219119939	33.7482406038563	77.5890712765956	132.688641399749	57.7150779308152	1.19997767601245	0.0369403406922985	0.999992828852981	Pygo1	9	72925645	72952181	+	7916	protein_coding	pygopus 1 [Source:MGI Symbol;Acc:MGI:1919385]	-
ENSMUSG00000039865	486.729166323398	522.229976946449	398.259567237221	723.05457855777	753.710706819456	516.937187380318	469.072903502356	664.567490919181	-0.50262825031773	0.0369442267948692	0.999992828852981	Slc44a3	3	121459528	121532404	-	5057	protein_coding	solute carrier family 44, member 3 [Source:MGI Symbol;Acc:MGI:2384860]	-
ENSMUSG00000038903	89.6070431725083	244.512301344869	107.0382856255	570.987469091753	287.371382111624	148.389098816489	147.052543380959	335.582650006622	-1.19042809859493	0.0371315952805314	0.999992828852981	Ccdc68	18	69925426	69969484	+	2440	protein_coding	coiled-coil domain containing 68 [Source:MGI Symbol;Acc:MGI:3612676]	-
ENSMUSG00000050010	6.1095711253983	46.28627926693	13.5003243131261	7.84862500469763	2.04534791538523	3.87945356382978	21.9653915684848	4.59114216130421	2.25570203040147	0.0371327385664961	0.999992828852981	Shisa3	5	67607882	67623552	+	4754	protein_coding	shisa family member 3 [Source:MGI Symbol;Acc:MGI:3041225]	-
ENSMUSG00000030047	185.323657470415	84.5227708352634	162.003891757514	52.978218781709	80.7912426577165	96.0164757047871	143.950106687731	76.5953123814042	0.910259099705511	0.0372253853973108	0.999992828852981	Arhgap25	6	87458545	87533259	-	4434	protein_coding	Rho GTPase activating protein 25 [Source:MGI Symbol;Acc:MGI:2443687]	-
ENSMUSG00000024065	402.213432422054	45.2800558046054	133.074625372243	15.6972500093953	25.5668489423153	118.323333696808	193.522704532968	53.1958108828397	1.8624527785148	0.037317555098348	0.999992828852981	Ehd3	17	73804134	73832094	+	6558	protein_coding	EH-domain containing 3 [Source:MGI Symbol;Acc:MGI:1928900]	-
ENSMUSG00000033209	107.935756548703	55.342290427851	122.467227697644	9.81078125587204	9.20406561923352	67.8904373670212	95.2484248913995	28.9684280807089	1.71588449374791	0.0373731979112427	0.999992828852981	Ttc28	5	110879803	111289780	+	12315	protein_coding	tetratricopeptide repeat domain 28 [Source:MGI Symbol;Acc:MGI:2140873]	-
ENSMUSG00000098814	12.2191422507966	1.00622346232456	33.7508107828153	0	2.04534791538523	2.90959017287234	15.6587254986455	1.65164602941919	3.24620807503862	0.0376433892598781	0.999992828852981	Igkv19-93	6	68736297	68736780	-	363	IG_V_gene	immunoglobulin kappa chain variable 19-93 [Source:MGI Symbol;Acc:MGI:107617]	-
ENSMUSG00000020614	128.300993633364	150.933519348685	175.50421607064	79.4673281725635	93.0633301500279	118.323333696808	151.579576350896	96.9513306731332	0.644851374818735	0.0376761242241935	0.999992828852981	Fam20a	11	109669749	109722279	-	3634	protein_coding	family with sequence similarity 20, member A [Source:MGI Symbol;Acc:MGI:2388266]	-
ENSMUSG00000078876	5.09130927116525	2.01244692464913	8.67877991558108	24.5269531396801	11.2494135346188	21.3369946010638	5.26084537046515	19.0377870917876	-1.85247172788784	0.0377672411222642	0.999992828852981	Gm14408	2	176831140	176836730	+	408	protein_coding	predicted gene 14408 [Source:MGI Symbol;Acc:MGI:3651910]	-
ENSMUSG00000092490	4.0730474169322	2.01244692464913	4.82154439754505	7.84862500469763	11.2494135346188	27.1561749468085	3.63567957970879	15.4180711620416	-2.08335523527761	0.0377862132032368	0.999992828852981	Gm20482	7	8855847	8862851	-	1644	transcribed_unprocessed_pseudogene	predicted gene 20482 [Source:MGI Symbol;Acc:MGI:5141947]	-
ENSMUSG00000030519	810.536435969507	160.99575397193	344.258269984716	92.2213438051972	164.650507188511	288.049427114361	438.596819975385	181.640426036023	1.27162753517279	0.0378260444159522	0.999992828852981	Apba2	7	64501706	64753878	+	3824	protein_coding	amyloid beta (A4) precursor protein-binding, family A, member 2 [Source:MGI Symbol;Acc:MGI:1261791]	-
ENSMUSG00000014791	380.82993348316	409.532949166098	284.471119455158	618.079219119939	489.860825734762	439.348116103723	358.278000701472	515.762720319475	-0.5259072311525	0.0379216514730822	0.999992828852981	Elmo3	8	105305601	105310760	+	3485	protein_coding	engulfment and cell motility 3 [Source:MGI Symbol;Acc:MGI:2679007]	-
ENSMUSG00000026482	530.514426055419	166.026871283553	405.009729393784	125.578000075162	156.46911552697	265.74256912234	367.183675577585	182.596561574824	1.00766296421747	0.037927702195286	0.999992828852981	Rgl1	1	152516760	152766351	-	6907	protein_coding	ral guanine nucleotide dissociation stimulator,-like 1 [Source:MGI Symbol;Acc:MGI:107484]	-
ENSMUSG00000000031	7.12783297963135	80.4978769859651	11.5717065541081	10.7918593814592	6.13604374615568	3.87945356382978	33.0658055065682	6.9357855638149	2.25289040230689	0.0379348181361641	0.999992828852981	H19	7	142575529	142578143	-	2460	lincRNA	H19, imprinted maternally expressed transcript [Source:MGI Symbol;Acc:MGI:95891]	-
ENSMUSG00000081712	4.0730474169322	2.01244692464913	2.89292663852703	10.7918593814592	13.294761450004	11.6383606914893	2.99280699336945	11.9083271743175	-1.99317926369481	0.0379370745932261	0.999992828852981	Gm12096	11	30528295	30529401	+	829	processed_pseudogene	predicted gene 12096 [Source:MGI Symbol;Acc:MGI:3651583]	-
ENSMUSG00000035431	60.0774493997499	0	0.964308879509009	0	0	1.93972678191489	20.347252759753	0.64657559397163	4.96571286686466	0.0380485309599302	0.999992828852981	Sstr1	12	58211772	58214444	+	2046	protein_coding	somatostatin receptor 1 [Source:MGI Symbol;Acc:MGI:98327]	-
ENSMUSG00000022876	138.483612175695	105.653463544079	199.611938058365	51.0160625305346	86.9272864038722	103.775382832447	147.916337926046	80.5729105889511	0.876813228467108	0.03811729014505	0.999992828852981	Samsn1	16	75858793	76022281	-	4935	protein_coding	SAM domain, SH3 domain and nuclear localization signals, 1 [Source:MGI Symbol;Acc:MGI:1914992]	-
ENSMUSG00000033152	251.510677995563	34.2115977190352	47.2511350959414	0	2.04534791538523	44.6137159840425	110.991136936847	15.5530212998092	2.83375436425662	0.0381529580591301	0.999992828852981	Podxl2	6	88842558	88875044	-	5749	protein_coding	podocalyxin-like 2 [Source:MGI Symbol;Acc:MGI:2442488]	-
ENSMUSG00000049804	279.003748059856	44.2738323422808	133.074625372243	8.82970313028484	9.20406561923352	95.0466123138297	152.117401924793	37.6934603544493	2.01182436520231	0.0382211173749799	0.999992828852981	Armcx4	X	134686519	134696757	+	7996	protein_coding	armadillo repeat containing, X-linked 4 [Source:MGI Symbol;Acc:MGI:2147887]	-
ENSMUSG00000032666	301.405508852983	38.2364915683334	129.217389854207	13.7350937582209	19.4308051961597	97.956202486702	156.286463425174	43.7073671470275	1.83743146481522	0.0383707830301335	0.999992828852981	1700025G04Rik	1	151852403	152090125	-	11788	protein_coding	RIKEN cDNA 1700025G04 gene [Source:MGI Symbol;Acc:MGI:1916649]	-
ENSMUSG00000033726	28.5113319185254	0	3.85723551803604	0	0	0.969863390957445	10.7895224788538	0.323287796985815	4.92487612623802	0.0384837822109851	0.999992828852981	Emx1	6	85187438	85204462	+	2184	protein_coding	empty spiracles homeobox 1 [Source:MGI Symbol;Acc:MGI:95387]	Homeobox
ENSMUSG00000022306	72.2965916505465	11.0684580855702	20.2504864696892	0	5.11336978846307	12.6082240824468	34.538512068602	5.90719795696995	2.54595061933313	0.0385064138611109	0.999992828852981	Zfpm2	15	40655035	41104592	+	9536	protein_coding	zinc finger protein, multitype 2 [Source:MGI Symbol;Acc:MGI:1334444]	zf-C2H2
ENSMUSG00000078496	5.09130927116525	1.00622346232456	10.6073976745991	0	0	0	5.56831013602964	0	4.93407719107229	0.0385144917706603	0.999992828852981	Zfp982	4	147492417	147513486	+	1488	protein_coding	zinc finger protein 982 [Source:MGI Symbol;Acc:MGI:3701121]	zf-C2H2
ENSMUSG00000069890	493.856999303029	768.754725215967	608.478902970185	1274.42048513778	910.179822346426	698.301641489361	623.696875829727	960.967316324522	-0.623618666400489	0.0385701676687399	0.999992828852981	1700024J04Rik	11	49586641	49588462	-	1821	pseudogene	RIKEN cDNA 1700024J04 gene [Source:MGI Symbol;Acc:MGI:1919098]	-
ENSMUSG00000037610	15.2739278134957	2.01244692464913	2.89292663852703	0	1.02267395769261	0	6.72643379222397	0.340891319230871	4.24250600817143	0.0385883423362684	0.999992828852981	Kcnmb2	3	31902507	32200180	+	3128	protein_coding	potassium large conductance calcium-activated channel, subfamily M, beta member 2 [Source:MGI Symbol;Acc:MGI:1919663]	-
ENSMUSG00000024897	589.573613600936	49.3049496539036	98.3595057099189	24.5269531396801	16.3627833230818	139.660328297872	245.746022988253	60.1833549202114	2.02909228581376	0.038685636282268	0.999992828852981	Apba1	19	23758876	23949597	+	6632	protein_coding	amyloid beta (A4) precursor protein binding, family A, member 1 [Source:MGI Symbol;Acc:MGI:1860297]	-
ENSMUSG00000010825	17.3104515219618	12.0746815478948	38.5723551803604	4.90539062793602	2.04534791538523	10.6684973005319	22.6524960834057	5.87307861461772	1.9444533089292	0.0387302911202966	0.999992828852981	Grid2ip	5	143357338	143392152	+	6773	protein_coding	glutamate receptor, ionotropic, delta 2 (Grid2) interacting protein 1 [Source:MGI Symbol;Acc:MGI:2176213]	-
ENSMUSG00000024965	382.866457191627	262.624323666711	474.439968718432	179.537296982458	237.260358184686	287.079563723404	373.310249858923	234.625739630183	0.670148349259888	0.038814945997464	0.999992828852981	Fermt3	19	6998958	7019469	-	2587	protein_coding	fermitin family member 3 [Source:MGI Symbol;Acc:MGI:2147790]	-
ENSMUSG00000051920	49.8948308574194	1.00622346232456	1.92861775901802	0	0	2.90959017287234	17.6098906929207	0.969863390957445	4.1725942865099	0.0388994846558941	0.999992828852981	Rspo2	15	43020794	43170826	-	5112	protein_coding	R-spondin 2 [Source:MGI Symbol;Acc:MGI:1922667]	-
ENSMUSG00000040809	3876.52287906522	399.470714542852	1446.46331926351	259.004625155022	109.42611347311	810.805794840424	1907.48563762386	393.078844489519	2.27870732234139	0.0389796157369768	0.999992828852981	Chil3	3	106147554	106167564	-	1632	protein_coding	chitinase-like 3 [Source:MGI Symbol;Acc:MGI:1330860]	-
ENSMUSG00000039936	539.678782743516	394.439597231229	544.83451692259	256.06139077826	338.505079996255	407.342624202127	492.984298965778	333.969698325548	0.561833553429757	0.0390530377139902	0.999992828852981	Pik3cd	4	149649168	149702571	-	6259	protein_coding	phosphatidylinositol-4,5-bisphosphate 3-kinase catalytic subunit delta [Source:MGI Symbol;Acc:MGI:1098211]	-
ENSMUSG00000023949	22.4017607931271	0	4.82154439754505	0	0	0	9.07443506355738	0	5.63712478879957	0.0390647873668987	0.999992828852981	Tcte1	17	45523434	45542680	+	3075	protein_coding	t-complex-associated testis expressed 1 [Source:MGI Symbol;Acc:MGI:98640]	-
ENSMUSG00000021728	227.07239349397	206.275809776536	689.480848848941	168.745437600999	229.078966523145	147.419235425532	374.276350706482	181.747879849892	1.04263002987231	0.0391612804016422	0.999992828852981	Emb	13	117208536	117274415	+	6906	protein_coding	embigin [Source:MGI Symbol;Acc:MGI:95321]	-
ENSMUSG00000061298	28.5113319185254	3.01867038697369	11.5717065541081	0	0	3.87945356382978	14.3672362865357	1.29315118794326	3.46351080596258	0.0391798174751804	0.999992828852981	Agbl4	4	110397661	111664324	+	9599	protein_coding	ATP/GTP binding protein-like 4 [Source:MGI Symbol;Acc:MGI:1918244]	-
ENSMUSG00000024736	616.048421810995	43.2676088799563	81.9662547582658	23.5458750140929	32.7255666461636	131.901421170213	247.094095149739	62.7242876101564	1.9774532652669	0.0392623820169578	0.999992828852981	Tmem132a	19	10857822	10869940	-	4069	protein_coding	transmembrane protein 132A [Source:MGI Symbol;Acc:MGI:2147810]	-
ENSMUSG00000025491	132.374041050296	98.6098993078073	140.789096408315	48.072828153773	83.8592645307943	85.3479784042552	123.924345588806	72.4266903629408	0.775344572570205	0.0393496054131407	0.999992828852981	Ifitm1	7	140967221	140969825	+	1094	protein_coding	interferon induced transmembrane protein 1 [Source:MGI Symbol;Acc:MGI:1915963]	-
ENSMUSG00000028581	2226.93867520768	1296.01581947404	2137.87278587147	861.386594265565	1239.48083672345	1531.41429432181	1886.94242685106	1210.76057510361	0.640137407520693	0.0396021996983333	0.999992828852981	Laptm5	4	130913125	130936141	+	3788	protein_coding	lysosomal-associated protein transmembrane 5 [Source:MGI Symbol;Acc:MGI:108046]	-
ENSMUSG00000041079	1214.78639210003	1534.49078004496	803.269296631005	1774.77032918725	1445.03830221966	2236.50497954787	1184.18215625866	1818.77120365159	-0.619204196022452	0.0396907347338899	0.999992828852981	Rwdd2b	16	87433407	87440573	-	3917	protein_coding	RWD domain containing 2B [Source:MGI Symbol;Acc:MGI:1858215]	-
ENSMUSG00000024912	235.218488327834	404.501831854475	480.225821995487	229.572281387406	221.920248819297	257.013798603723	373.315380725932	236.168776270142	0.660769324701156	0.0397360805816035	0.999992828852981	Fosl1	19	5447703	5455945	+	1707	protein_coding	fos-like antigen 1 [Source:MGI Symbol;Acc:MGI:107179]	TF_bZIP
ENSMUSG00000061482	2.0365237084661	9.05601116092108	6.75016215656306	0	0	0.969863390957445	5.94756567531675	0.323287796985815	4.06687390983379	0.0398050372242576	0.999992828852981	Hist1h4d	13	23581598	23582735	+	1138	protein_coding	histone cluster 1, H4d [Source:MGI Symbol;Acc:MGI:2448423]	-
ENSMUSG00000022799	338.062935605372	148.921072424035	370.29460973146	72.5997812934531	117.607505134651	222.098716529255	285.759539253622	137.43533431912	1.05590338201068	0.039895301552021	0.999992828852981	Arhgap31	16	38598340	38713274	-	11141	protein_coding	Rho GTPase activating protein 31 [Source:MGI Symbol;Acc:MGI:1333857]	-
ENSMUSG00000031765	1296.24734043867	1587.82062354816	3803.23422078353	1351.92565705917	1372.42845122349	993.140112340424	2229.10072825679	1239.16474020769	0.847174913832844	0.0400033591997644	0.999992828852981	Mt1	8	94179082	94180327	+	1246	protein_coding	metallothionein 1 [Source:MGI Symbol;Acc:MGI:97171]	-
ENSMUSG00000019891	125.246208070665	116.721921629649	104.145358986973	45.1295937770114	70.5645030807903	88.2575685771275	115.371162895762	67.9838884783098	0.762673067305587	0.0400735497138034	0.999992828852981	Dcbld1	10	52233619	52321378	+	7282	protein_coding	discoidin, CUB and LCCL domain containing 1 [Source:MGI Symbol;Acc:MGI:1913936]	-
ENSMUSG00000031145	204.670632700843	235.456290183948	216.005189010018	372.809687723138	310.892883138555	250.224754867021	218.710703964936	311.309108576238	-0.509235892574593	0.0401152093379763	0.999992828852981	Prickle3	X	7657260	7668186	+	4902	protein_coding	prickle planar cell polarity protein 3 [Source:MGI Symbol;Acc:MGI:1859635]	-
ENSMUSG00000051323	181.250610053483	30.1867038697369	62.6800771680856	32.3755781443777	14.3174354076966	46.5534427659574	91.3724636971018	31.0821521060106	1.55432394914809	0.040223207087417	0.999992828852981	Pcdh19	X	133582860	133688987	-	10464	protein_coding	protocadherin 19 [Source:MGI Symbol;Acc:MGI:2685563]	-
ENSMUSG00000052387	169.031467802686	29.1804804074124	296.042826009266	39.2431250234882	34.7709145615489	92.1370221409573	164.751591406455	55.3836872419981	1.57252466526551	0.0403359053033865	0.999992828852981	Trpm3	19	22139119	22989884	+	8061	protein_coding	transient receptor potential cation channel, subfamily M, member 3 [Source:MGI Symbol;Acc:MGI:2443101]	-
ENSMUSG00000036169	7.12783297963135	0	22.1791042287072	0	0	0.969863390957445	9.76897906944619	0.323287796985815	4.78312573402997	0.0405511203258817	0.999992828852981	Sostdc1	12	36314139	36318452	+	1781	protein_coding	sclerostin domain containing 1 [Source:MGI Symbol;Acc:MGI:1913292]	-
ENSMUSG00000063626	120.1548987995	8.04978769859651	15.4289420721441	0.981078125587204	0	16.4876776462766	47.8778761900802	5.82291859062126	3.0361414103115	0.0406281378838273	0.999992828852981	Unc5d	8	28646717	29219636	-	9220	protein_coding	unc-5 netrin receptor D [Source:MGI Symbol;Acc:MGI:2389364]	-
ENSMUSG00000059775	237.255012036301	380.352468758685	132.110316492734	232.515515764167	1361.17903768887	318.115192234042	249.90593242924	637.269915229026	-1.35050992970769	0.0406440583557888	0.999992828852981	Rps26-ps1	8	107439131	107439579	-	449	transcribed_processed_pseudogene	ribosomal protein S26, pseudogene 1 [Source:MGI Symbol;Acc:MGI:3704322]	-
ENSMUSG00000032246	14.2556659592627	1.00622346232456	24.1077219877252	0	0	2.90959017287234	13.1232038031042	0.969863390957445	3.74794845236071	0.0406443670393336	0.999992828852981	Calml4	9	62858080	62875921	+	3642	protein_coding	calmodulin-like 4 [Source:MGI Symbol;Acc:MGI:1922850]	-
ENSMUSG00000029752	1568.1232555189	2554.80137084207	2101.22904845013	1468.67395400404	1690.48005206589	1049.39218901596	2074.7178916037	1402.8487316953	0.564640691061752	0.0408049997094624	0.999992828852981	Asns	6	7675169	7693254	-	2735	protein_coding	asparagine synthetase [Source:MGI Symbol;Acc:MGI:1350929]	-
ENSMUSG00000106498	25.4565463558262	3.01867038697369	6.75016215656306	0	0	2.90959017287234	11.7417929664543	0.969863390957445	3.58527764213859	0.0408883652333236	0.999992828852981	Gm43032	5	19198483	19201605	-	3123	TEC	predicted gene 43032 [Source:MGI Symbol;Acc:MGI:5663169]	-
ENSMUSG00000114610	0	1.00622346232456	0	6.86754687911043	2.04534791538523	8.72877051861701	0.335407820774855	5.88055510437089	-4.04401552884252	0.040979121346234	0.999992828852981	Cyp2c52-ps	19	38976647	39003289	+	1454	unprocessed_pseudogene	cytochrome P450, family 2, subfamily c, polypeptide 52, pseudogene [Source:MGI Symbol;Acc:MGI:3716994]	-
ENSMUSG00000018654	332.971626334207	232.437619796974	444.546393453653	93.2024219307844	167.718529061589	273.50147625	336.651879861612	178.140809080791	0.918217650306472	0.0410194543917337	0.999992828852981	Ikzf1	11	11685003	11772926	+	5777	protein_coding	IKAROS family zinc finger 1 [Source:MGI Symbol;Acc:MGI:1342540]	zf-C2H2
ENSMUSG00000009281	76.3696390674787	37.2302681060089	73.2874748426847	27.4701875164417	12.2720874923114	39.7643990292553	62.2957940053908	26.5022246793361	1.23131184592906	0.0412175098401754	0.999992828852981	Rarres2	6	48569696	48572789	-	2656	protein_coding	retinoic acid receptor responder (tazarotene induced) 2 [Source:MGI Symbol;Acc:MGI:1918910]	-
ENSMUSG00000042961	66.1870205251482	30.1867038697369	25.0720308672342	91.24026567961	48.0656760115528	143.539781861702	40.4819184207065	94.2819078509549	-1.22129397527851	0.0413713911840089	0.999992828852981	Egflam	15	7206120	7398395	-	6121	protein_coding	EGF-like, fibronectin type III and laminin G domains [Source:MGI Symbol;Acc:MGI:2146149]	-
ENSMUSG00000021217	120.1548987995	29.1804804074124	14.4646331926351	19.6215625117441	7.1587177038483	19.3972678191489	54.6000041331824	15.3925160115804	1.82464124597532	0.0414175391752167	0.999992828852981	Tshz3	7	36698118	36773553	+	5456	protein_coding	teashirt zinc finger family member 3 [Source:MGI Symbol;Acc:MGI:2442819]	zf-C2H2
ENSMUSG00000078606	287.14984289372	159.989530509606	262.29201522645	280.58834391794	394.752147669349	456.805657140957	236.477129543259	377.382049576082	-0.674281604199646	0.0414387541225081	0.999992828852981	Gm4070	7	105895139	105953967	-	9275	protein_coding	predicted gene 4070 [Source:MGI Symbol;Acc:MGI:3782245]	-
ENSMUSG00000066113	47.8583071489533	15.0933519348685	59.7871505295586	8.82970313028484	4.09069583077046	23.2767213829787	40.9129365377934	12.0657067813447	1.75938118805146	0.0415286030522093	0.999992828852981	Adamtsl1	4	85514172	86428385	+	12767	protein_coding	ADAMTS-like 1 [Source:MGI Symbol;Acc:MGI:1924989]	-
ENSMUSG00000024548	168.013205948453	40.2489384929826	78.1090192402297	9.81078125587204	9.20406561923352	64.0109838031914	95.4570545605552	27.6752768927657	1.78479041802959	0.0415717432950386	0.999992828852981	Setbp1	18	78750380	79109391	-	9953	protein_coding	SET binding protein 1 [Source:MGI Symbol;Acc:MGI:1933199]	-
ENSMUSG00000033752	163.940158531521	237.468737108597	189.968849263275	109.880750065767	152.378419696199	130.931557779255	197.125914967798	131.063575847074	0.589273926385573	0.0416007420631609	0.999992828852981	Mnd1	3	84087933	84155786	-	875	protein_coding	meiotic nuclear divisions 1 [Source:MGI Symbol;Acc:MGI:1924165]	-
ENSMUSG00000026447	962.257452250232	889.501540694915	757.946779294081	1517.7278602834	1567.75917714278	839.901696569148	869.901924079742	1308.46291133178	-0.588934765099242	0.041765303534987	0.999992828852981	Pik3c2b	1	133045667	133108687	+	9237	protein_coding	phosphatidylinositol-4-phosphate 3-kinase catalytic subunit type 2 beta [Source:MGI Symbol;Acc:MGI:2685045]	-
ENSMUSG00000031210	39.7122123150889	2.01244692464913	13.5003243131261	0	0	4.84931695478723	18.4083278509547	1.61643898492908	3.5012831859144	0.0420579560718214	0.999992828852981	Gpr165	X	96713441	96719388	+	4545	protein_coding	G protein-coupled receptor 165 [Source:MGI Symbol;Acc:MGI:1923456]	-
ENSMUSG00000032035	699.545893858105	1087.72756277285	1455.14209917909	632.795391003747	863.136820292566	538.274181981382	1080.80518527002	678.068797759232	0.672830765481112	0.0420622188150659	0.999992828852981	Ets1	9	32636221	32757820	+	8476	protein_coding	E26 avian leukemia oncogene 1, 5' domain [Source:MGI Symbol;Acc:MGI:95455]	ETS
ENSMUSG00000022372	342.135983022305	241.493630957895	528.441265970937	130.483390703098	255.668489423153	243.435711130319	370.690293317046	209.862530418857	0.821118280954781	0.0420947024364078	0.999992828852981	Sla	15	66780819	66831829	-	9186	protein_coding	src-like adaptor [Source:MGI Symbol;Acc:MGI:104295]	-
ENSMUSG00000018927	1489.71709274295	2306.2641756479	3117.61060745263	1230.27196948635	1925.69506233519	665.326286196808	2304.53062528116	1273.76443933945	0.85548297863397	0.0422690921477883	0.999992828852981	Ccl6	11	83587882	83593087	-	1795	protein_coding	chemokine (C-C motif) ligand 6 [Source:MGI Symbol;Acc:MGI:98263]	-
ENSMUSG00000040998	133.392302904529	111.690804318027	65.5730038066126	56.9025312840578	62.3831114192494	58.1918034574467	103.552037009723	59.1591487202513	0.807056269190435	0.0422785418966719	0.999992828852981	Npnt	3	132881745	132950291	-	5026	protein_coding	nephronectin [Source:MGI Symbol;Acc:MGI:2148811]	-
ENSMUSG00000026723	129.319255487597	133.827720489167	168.754053914077	74.5619375446275	115.562157219265	85.3479784042552	143.967009963614	91.8240243893827	0.64998189047644	0.0424050911961121	0.999992828852981	Trdmt1	2	13509014	13544668	-	3835	protein_coding	tRNA aspartic acid methyltransferase 1 [Source:MGI Symbol;Acc:MGI:1274787]	-
ENSMUSG00000052364	134.410564758763	99.6161227701319	86.7877991558108	60.8268437864067	71.587177038483	66.9205739760637	106.938162228235	66.4448649336511	0.686190619424867	0.0424394819445193	0.999992828852981	B630019K06Rik	X	8892382	8894964	+	2583	protein_coding	RIKEN cDNA B630019K06 gene [Source:MGI Symbol;Acc:MGI:2147918]	-
ENSMUSG00000111027	63.1322349624491	45.2800558046054	56.8942238910315	30.4134218932033	31.702892688471	31.0356285106383	55.1021715526953	31.0506476974375	0.827562816745866	0.042552113413893	0.999992828852981	Gm2981	9	75061354	75062047	-	694	processed_pseudogene	predicted gene 2981 [Source:MGI Symbol;Acc:MGI:3781159]	-
ENSMUSG00000020176	170.049729656919	160.99575397193	168.754053914077	74.5619375446275	38.8616103923193	139.660328297872	166.599845847642	84.361292078273	0.980749800184968	0.042628406346154	0.999992828852981	Grb10	11	11930508	12038683	-	9089	protein_coding	growth factor receptor bound protein 10 [Source:MGI Symbol;Acc:MGI:103232]	-
ENSMUSG00000084968	12.2191422507966	19.1182457841667	15.4289420721441	4.90539062793602	6.13604374615568	3.87945356382978	15.5887767023692	4.9736293126405	1.65045355311798	0.0426429109636073	0.999992828852981	Gm12743	4	108592425	108619849	-	3700	processed_transcript	predicted gene 12743 [Source:MGI Symbol;Acc:MGI:3651449]	-
ENSMUSG00000085811	369.629053086597	348.153317964299	135.96755201077	558.233453459119	421.341670569357	513.057733816489	284.583307687222	497.544285948322	-0.80640658839024	0.042793708498378	0.999992828852981	Cep112it	11	108820333	108826942	+	4813	sense_intronic	centrosomal protein 112, intronic transcript [Source:MGI Symbol;Acc:MGI:3649867]	-
ENSMUSG00000060594	36.6574267523898	22.1369161711404	45.3225173369234	14.7161718838081	7.1587177038483	19.3972678191489	34.7056200868179	13.7573858022684	1.33298511456792	0.0428998502681174	0.999992828852981	Layn	9	51054640	51077094	-	2409	protein_coding	layilin [Source:MGI Symbol;Acc:MGI:2685357]	-
ENSMUSG00000108108	0	3.01867038697369	2.89292663852703	10.7918593814592	12.2720874923114	9.69863390957445	1.97053234183357	10.920860261115	-2.46407151151586	0.0429638604444781	0.999992828852981	Gm44270	6	146762581	146763814	+	1234	TEC	predicted gene, 44270 [Source:MGI Symbol;Acc:MGI:5690662]	-
ENSMUSG00000045868	200.597585283911	144.896178574737	197.683320299347	201.121015745377	299.643469603936	330.723416316489	181.059028052665	277.162633888601	-0.614140469561057	0.0432230973213976	0.999992828852981	Gvin1	7	106156556	106215326	-	9005	protein_coding	GTPase, very large interferon inducible 1 [Source:MGI Symbol;Acc:MGI:1921808]	-
ENSMUSG00000079293	1612.92677710515	1114.89559625562	1470.57104125124	695.584391041328	1169.93900760035	1011.56751676862	1399.46447153734	959.030305136764	0.545309332086612	0.0432905787808814	0.999992828852981	Clec7a	6	129461591	129472779	-	2638	polymorphic_pseudogene	C-type lectin domain family 7, member a [Source:MGI Symbol;Acc:MGI:1861431]	-
ENSMUSG00000032172	306.496818124148	16.099575397193	80.0376369992478	9.81078125587204	13.294761450004	71.769890930851	134.211343506863	31.6251445455757	2.08445526056837	0.0433298194106208	0.999992828852981	Olfm2	9	20667690	20746349	-	2665	protein_coding	olfactomedin 2 [Source:MGI Symbol;Acc:MGI:3045350]	-
ENSMUSG00000021879	15.2739278134957	4.02489384929826	54.9656061320135	3.92431250234882	1.02267395769261	8.72877051861701	24.7548092649358	4.55858565955281	2.43825125648896	0.0433670214318395	0.999992828852981	Dnah12	14	26693274	26891703	+	12009	protein_coding	dynein, axonemal, heavy chain 12 [Source:MGI Symbol;Acc:MGI:107720]	-
ENSMUSG00000027224	5.09130927116525	1.00622346232456	0.964308879509009	32.3755781443777	10.2267395769261	2.90959017287234	2.35394720433294	15.1706359647254	-2.69370099490334	0.043436020914335	0.999992828852981	Duoxa1	2	122302191	122313730	-	3977	protein_coding	dual oxidase maturation factor 1 [Source:MGI Symbol;Acc:MGI:2384861]	-
ENSMUSG00000048794	65.1687586709152	18.1120223218422	55.9299150115225	5.88646875352323	7.1587177038483	29.0959017287234	46.4035653347599	14.047029395365	1.7220281772256	0.0435057637266067	0.999992828852981	Cfap100	6	90403479	90428797	-	4122	protein_coding	cilia and flagella associated protein 100 [Source:MGI Symbol;Acc:MGI:2141635]	-
ENSMUSG00000031637	28.5113319185254	27.1680334827632	23.1434131082162	43.167437525837	54.2017197577085	46.5534427659574	26.2742595031683	47.974200016501	-0.868928309202714	0.0435539074312337	0.999992828852981	Lrp2bp	8	45999303	46029477	+	4338	protein_coding	Lrp2 binding protein [Source:MGI Symbol;Acc:MGI:1914870]	-
ENSMUSG00000097216	16.2921896677288	2.01244692464913	1.92861775901802	0	0	0.969863390957445	6.74441811713198	0.323287796985815	4.2462100643035	0.0436931844458148	0.999992828852981	4932441J04Rik	5	57570082	57720201	-	4716	processed_transcript	RIKEN cDNA 4932441J04 gene [Source:MGI Symbol;Acc:MGI:2441691]	-
ENSMUSG00000107211	1.01826185423305	5.03111731162282	0.964308879509009	8.82970313028484	14.3174354076966	11.6383606914893	2.33789601512163	11.5951664098236	-2.31306414566825	0.0437228467632585	0.999992828852981	Gm5864	5	32420003	32420972	+	970	processed_pseudogene	predicted gene 5864 [Source:MGI Symbol;Acc:MGI:3648579]	-
ENSMUSG00000052504	28.5113319185254	43.2676088799563	1.92861775901802	4.90539062793602	0	5.81918034574467	24.5691861858332	3.5748569912269	2.77587341252884	0.0438743460879819	0.999992828852981	Epha3	16	63543534	63864175	-	8692	protein_coding	Eph receptor A3 [Source:MGI Symbol;Acc:MGI:99612]	-
ENSMUSG00000037225	159.867111114589	105.653463544079	182.254378227203	58.8646875352323	89.99530827695	110.564426569149	149.258317628624	86.4748074604437	0.787639425807258	0.0438825078800251	0.999992828852981	Fgf2	3	37348346	37410108	+	6782	protein_coding	fibroblast growth factor 2 [Source:MGI Symbol;Acc:MGI:95516]	-
ENSMUSG00000042109	299.368985144517	66.4107485134212	96.4308879509009	3.92431250234882	1.02267395769261	82.4383882313829	154.070207202946	29.1284582304748	2.40203236916841	0.0440664271432521	0.999992828852981	Csdc2	15	81936759	81950941	+	4623	protein_coding	cold shock domain containing C2, RNA binding [Source:MGI Symbol;Acc:MGI:2146027]	CSD
ENSMUSG00000043843	145.611445155326	11.0684580855702	7.71447103607207	0.981078125587204	3.06802187307784	21.3369946010638	54.7981247589894	8.46203153324295	2.69279912438051	0.0441331240830668	0.999992828852981	Tmem145	7	25306106	25316195	+	2739	protein_coding	transmembrane protein 145 [Source:MGI Symbol;Acc:MGI:3607779]	-
ENSMUSG00000092438	5.09130927116525	4.02489384929826	4.82154439754505	15.6972500093953	15.3401093653892	12.6082240824468	4.64591583933618	14.5485278190771	-1.64644918553815	0.0442283814303369	0.999992828852981	Gm18734	17	35304206	35306317	-	808	unprocessed_pseudogene	predicted gene, 18734 [Source:MGI Symbol;Acc:MGI:5010919]	-
ENSMUSG00000046203	5.09130927116525	20.1244692464913	61.7157682885766	6.86754687911043	10.2267395769261	2.90959017287234	28.9771822687444	6.66795887630297	2.12326146986715	0.0442914004476778	0.999992828852981	Sprr2g	3	92373915	92375229	+	651	polymorphic_pseudogene	small proline-rich protein 2G [Source:MGI Symbol;Acc:MGI:1330348]	-
ENSMUSG00000094694	18.3287133761949	5.03111731162282	13.5003243131261	0	2.04534791538523	3.87945356382978	12.2867183336479	1.974933826405	2.63556053409602	0.0443028218659672	0.999992828852981	Ighv1-9	12	114583569	114584002	-	351	IG_V_gene	immunoglobulin heavy variable V1-9 [Source:MGI Symbol;Acc:MGI:4439621]	-
ENSMUSG00000039672	1.01826185423305	2.01244692464913	26.0363397467432	0	1.02267395769261	0.969863390957445	9.68901617520847	0.664179116216686	3.87239791557383	0.0443558159469419	0.999992828852981	Kcne2	16	92292389	92298129	+	1767	protein_coding	potassium voltage-gated channel, Isk-related subfamily, gene 2 [Source:MGI Symbol;Acc:MGI:1891123]	-
ENSMUSG00000085912	39.7122123150889	28.1742569450878	24.1077219877252	61.8079219119939	48.0656760115528	59.1616668484042	30.6647304159673	56.345088257317	-0.879498925341188	0.0443938484053404	0.999992828852981	Trp53cor1	17	29057430	29079179	-	3732	lincRNA	tumor protein p53 pathway corepressor 1 [Source:MGI Symbol;Acc:MGI:3801771]	-
ENSMUSG00000043388	493.856999303029	104.647240081755	199.611938058365	66.7133125399299	56.2470676730938	193.002814800532	266.038725814383	105.321065004518	1.33631367506348	0.0445201692970885	0.999992828852981	Tmem130	5	144735915	144761818	-	2903	protein_coding	transmembrane protein 130 [Source:MGI Symbol;Acc:MGI:3607706]	-
ENSMUSG00000042385	36.6574267523898	33.2053742567106	29.8935752647793	8.82970313028484	13.294761450004	21.3369946010638	33.2521254246266	14.4871530604509	1.19728253434775	0.0445488125061347	0.999992828852981	Gzmk	13	113171608	113225908	-	1389	protein_coding	granzyme K [Source:MGI Symbol;Acc:MGI:1298232]	-
ENSMUSG00000049608	1208.67682097463	1185.33123861834	693.338084366978	1537.34942279515	1331.52149291578	1605.12391203457	1029.11538131998	1491.3316092485	-0.53537357701545	0.0447403616701282	0.999992828852981	Gpr55	1	85938318	85961007	-	3721	protein_coding	G protein-coupled receptor 55 [Source:MGI Symbol;Acc:MGI:2685064]	-
ENSMUSG00000027360	34.6209030439237	30.1867038697369	98.3595057099189	21.5837187629185	17.3854572807744	27.1561749468085	54.3890375411932	22.0417836635005	1.30345479456835	0.0448758412835889	0.999992828852981	Hdc	2	126593667	126619299	-	6389	protein_coding	histidine decarboxylase [Source:MGI Symbol;Acc:MGI:96062]	-
ENSMUSG00000020799	8.1460948338644	1.00622346232456	30.8578841442883	0	0	2.90959017287234	13.3367341468258	0.969863390957445	3.77210799863361	0.0449323772870059	0.999992828852981	Tekt1	11	72344722	72362442	-	1622	protein_coding	tektin 1 [Source:MGI Symbol;Acc:MGI:1333819]	-
ENSMUSG00000052726	184.305395616182	16.099575397193	23.1434131082162	2.94323437676161	20.4534791538523	27.1561749468085	74.5161280405304	16.8509628258075	2.14440788438189	0.0449524960886833	0.999992828852981	Kcnt2	1	140246158	140612067	+	6895	protein_coding	potassium channel, subfamily T, member 2 [Source:MGI Symbol;Acc:MGI:3036273]	-
ENSMUSG00000027070	9.16435668809745	2.01244692464913	42.4295906983964	3.92431250234882	0	2.90959017287234	17.8687981037143	2.27796755840705	2.96756314379499	0.0452367934373551	0.999992828852981	Lrp2	2	69424340	69586065	-	16701	protein_coding	low density lipoprotein receptor-related protein 2 [Source:MGI Symbol;Acc:MGI:95794]	-
ENSMUSG00000045246	33.6026411896906	0	8.67877991558108	0	0	1.93972678191489	14.0938070350906	0.64657559397163	4.4346477446171	0.0454176810314984	0.999992828852981	Kcng4	8	119623854	119635680	-	3806	protein_coding	potassium voltage-gated channel, subfamily G, member 4 [Source:MGI Symbol;Acc:MGI:1913983]	-
ENSMUSG00000063727	2573.14770564692	4109.41662013352	5594.92011891127	14508.1833211836	5007.01169686304	4437.12501363031	4092.49481489724	7984.10667722564	-0.964141448151996	0.0455506499082635	0.999992828852981	Tnfrsf11b	15	54250619	54278484	-	2818	protein_coding	tumor necrosis factor receptor superfamily, member 11b (osteoprotegerin) [Source:MGI Symbol;Acc:MGI:109587]	-
ENSMUSG00000064125	180.23234819925	6.03734077394738	14.4646331926351	4.90539062793602	8.18139166154091	25.2164481648936	66.9114407219441	12.7677434847902	2.38844085190871	0.0457212046219142	0.999992828852981	Prr36	8	4209543	4217459	-	4891	protein_coding	proline rich 36 [Source:MGI Symbol;Acc:MGI:3605626]	-
ENSMUSG00000027010	665.943252668414	299.85459177272	434.903304658563	234.477672015342	218.852226946219	374.367268909574	466.900383033233	275.899055957045	0.758683910548328	0.0457690029574893	0.999992828852981	Slc25a12	2	71271063	71367749	-	7342	protein_coding	solute carrier family 25 (mitochondrial carrier, Aralar), member 12 [Source:MGI Symbol;Acc:MGI:1926080]	-
ENSMUSG00000084947	41.748736023555	21.1306927088158	18.3218687106712	68.6754687911043	33.7482406038563	79.5287980585105	27.0670991476807	60.6508358178237	-1.16612077870783	0.0458485908729896	0.999992828852981	Gm15594	6	18424684	18427885	+	2215	antisense	predicted gene 15594 [Source:MGI Symbol;Acc:MGI:3783041]	-
ENSMUSG00000025128	150.702754426491	9.05601116092108	14.4646331926351	18.6404843861569	0	7.75890712765956	58.0744662600158	8.79979717127215	2.72044598332116	0.0460065575940489	0.999992828852981	Bhlhe22	3	18054174	18057517	+	3344	protein_coding	basic helix-loop-helix family, member e22 [Source:MGI Symbol;Acc:MGI:1930001]	bHLH
ENSMUSG00000030474	66.1870205251482	36.2240446436843	99.3238145894279	19.6215625117441	20.4534791538523	46.5534427659574	67.2449599194202	28.8761614771846	1.21896933641827	0.0460164561305599	0.999992828852981	Siglece	7	43651070	43660161	-	1849	protein_coding	sialic acid binding Ig-like lectin E [Source:MGI Symbol;Acc:MGI:1932475]	-
ENSMUSG00000036502	99.7896617148388	37.2302681060089	77.1447103607207	4.90539062793602	8.18139166154091	49.4630329388297	71.3882133938561	20.8499384094356	1.77402604660305	0.0460454414295795	0.999992828852981	Tmem255a	X	38196573	38252439	-	4490	protein_coding	transmembrane protein 255A [Source:MGI Symbol;Acc:MGI:3045722]	-
ENSMUSG00000051497	128.300993633364	27.1680334827632	64.6086949271036	2.94323437676161	4.09069583077046	44.6137159840425	73.359240681077	17.2158820638582	2.0894139025428	0.0461066402793348	0.999992828852981	Kcnj16	11	110968033	111027968	+	3936	protein_coding	potassium inwardly-rectifying channel, subfamily J, member 16 [Source:MGI Symbol;Acc:MGI:1314842]	-
ENSMUSG00000031934	147.647968863792	82.5103239106143	94.5022701918829	35.3188125211393	50.1110239269381	83.4082516223403	108.22018765543	56.2793626901392	0.942501092128681	0.04624917026147	0.999992828852981	Panx1	9	15002128	15045478	-	6030	protein_coding	pannexin 1 [Source:MGI Symbol;Acc:MGI:1860055]	-
ENSMUSG00000026514	140.520135884161	14.0871284725439	19.2861775901802	0	1.02267395769261	22.3068579920212	57.9644806489616	7.77651064990462	2.89547322092024	0.0462763127446497	0.999992828852981	Cnih3	1	181352628	181460641	+	2751	protein_coding	cornichon family AMPA receptor auxiliary protein 3 [Source:MGI Symbol;Acc:MGI:1920228]	-
ENSMUSG00000040253	3970.20296965466	3810.56825182312	4924.72544765251	4135.24429935007	7427.68095472145	6854.02458389627	4235.16555637676	6138.9832793226	-0.535554073239271	0.0463045714618685	0.999992828852981	Gbp7	3	142530342	142550149	+	5614	protein_coding	guanylate binding protein 7 [Source:MGI Symbol;Acc:MGI:2444421]	-
ENSMUSG00000104868	27.4930700642923	0	2.89292663852703	0	0	0.969863390957445	10.1286655676065	0.323287796985815	4.83362436939987	0.0463193061019375	0.999992828852981	Gm9954	5	63646170	63650894	-	4725	TEC	predicted gene 9954 [Source:MGI Symbol;Acc:MGI:3642120]	-
ENSMUSG00000094420	18.3287133761949	9.05601116092108	29.8935752647793	2.94323437676161	9.20406561923352	3.87945356382978	19.0927666006317	5.34225118660831	1.84297234856536	0.046415265338977	0.999992828852981	Igkv10-96	6	68631963	68632442	-	359	IG_V_gene	immunoglobulin kappa variable 10-96 [Source:MGI Symbol;Acc:MGI:4439561]	-
ENSMUSG00000100303	486.729166323398	331.047519104782	472.511350959414	225.647968885057	334.414384165485	319.085055625	430.096012129198	293.04913622518	0.5537095445004	0.0464176593604106	0.999992828852981	2600014E21Rik	2	75138843	75317820	+	7972	lincRNA	RIKEN cDNA 2600014E21 gene [Source:MGI Symbol;Acc:MGI:1919384]	-
ENSMUSG00000029699	57.0226638370508	70.4356423627195	67.5016215656306	91.24026567961	101.244721811569	104.745246223404	64.986642588467	99.0767445715276	-0.608056004722088	0.0464364945170877	0.999992828852981	Ssc4d	5	135960211	135974531	-	2976	protein_coding	scavenger receptor cysteine rich family, 4 domains [Source:MGI Symbol;Acc:MGI:1924709]	-
ENSMUSG00000025586	417.48736023555	54.3360669655265	88.7164169148288	12.7540156326337	7.1587177038483	114.443880132979	186.846614705302	44.7855378231535	2.0598982669083	0.0464868653294743	0.999992828852981	Cpeb1	7	81347026	81455465	-	4192	protein_coding	cytoplasmic polyadenylation element binding protein 1 [Source:MGI Symbol;Acc:MGI:108442]	-
ENSMUSG00000051335	541.715306451982	229.418949410001	330.75794567159	212.893953252423	184.08131238467	261.86311555851	367.297400511191	219.612793731868	0.741662760929327	0.0465563679288678	0.999992828852981	Gfod1	13	43195245	43304172	-	7208	protein_coding	glucose-fructose oxidoreductase domain containing 1 [Source:MGI Symbol;Acc:MGI:2145304]	-
ENSMUSG00000036353	259.656772829428	52.3236200408773	158.146656239477	22.5647968885057	62.3831114192494	96.0164757047871	156.709016369927	60.3214613375141	1.37715571582377	0.0465630730092703	0.999992828852981	P2ry12	3	59216272	59262871	-	2546	protein_coding	purinergic receptor P2Y, G-protein coupled 12 [Source:MGI Symbol;Acc:MGI:1918089]	-
ENSMUSG00000103713	30.5478556269915	2.01244692464913	1.92861775901802	0	2.04534791538523	0.969863390957445	11.4963067702195	1.00507043544756	3.52218764799007	0.0465678238854901	0.999992828852981	Gm2136	3	45438380	45440956	+	2577	TEC	predicted gene 2136 [Source:MGI Symbol;Acc:MGI:3780305]	-
ENSMUSG00000032332	113.027065819868	262.624323666711	310.507459201901	186.404843861569	67.4964812077125	56.2520766755318	228.719616229494	103.384467248271	1.14556727739454	0.046883865332278	0.999992828852981	Col12a1	9	79598991	79718831	-	15228	protein_coding	collagen, type XII, alpha 1 [Source:MGI Symbol;Acc:MGI:88448]	-
ENSMUSG00000036863	21.383498938894	11.0684580855702	6.75016215656306	2.94323437676161	3.06802187307784	3.87945356382978	13.0673730603424	3.29690327122308	1.98422854202046	0.0468901261379413	0.999992828852981	Syde2	3	145987870	146021720	+	5751	protein_coding	synapse defective 1, Rho GTPase, homolog 2 (C. elegans) [Source:MGI Symbol;Acc:MGI:3036264]	-
ENSMUSG00000034613	591.610137309402	175.082882444474	296.042826009266	152.067109466017	176.922594680822	231.797350438829	354.245281921047	186.929018195223	0.922044379265303	0.0470012679990456	0.999992828852981	Ppm1h	10	122678762	122945795	+	10226	protein_coding	protein phosphatase 1H (PP2C domain containing) [Source:MGI Symbol;Acc:MGI:2442087]	-
ENSMUSG00000050505	25.4565463558262	14.0871284725439	26.0363397467432	0	0	8.72877051861701	21.8600048583711	2.90959017287234	2.90326046327569	0.0470044666725382	0.999992828852981	Pcdh20	14	88464743	88471396	-	5492	protein_coding	protocadherin 20 [Source:MGI Symbol;Acc:MGI:2443376]	-
ENSMUSG00000059482	239.291535744767	159.989530509606	188.040231504257	134.407703205447	121.698200965421	144.509645252659	195.773765919543	133.538516474509	0.551443829456431	0.0470667810188937	0.999992828852981	2610301B20Rik	4	10874498	10899425	+	2391	protein_coding	RIKEN cDNA 2610301B20 gene [Source:MGI Symbol;Acc:MGI:1914407]	-
ENSMUSG00000089817	57.0226638370508	45.2800558046054	51.1083706139775	111.842906316941	67.4964812077125	79.5287980585105	51.1370300852112	86.2893951943881	-0.755388713496643	0.0472785034405403	0.999992828852981	Gm7162	17	12819819	12820842	-	1024	processed_pseudogene	predicted gene 7162 [Source:MGI Symbol;Acc:MGI:3645097]	-
ENSMUSG00000022421	1711.69817696576	35.2178211813597	110.895521143536	15.6972500093953	13.294761450004	159.057596117021	619.270506430217	62.6832025254734	3.30418410116628	0.0473003847527817	0.999992828852981	Nptxr	15	79786351	79804766	-	5170	protein_coding	neuronal pentraxin receptor [Source:MGI Symbol;Acc:MGI:1920590]	-
ENSMUSG00000026073	67.2052823793813	44.2738323422808	212.147953491982	26.4891093908545	64.4284593346347	34.915082074468	107.875689404548	41.9442169333191	1.36422154735797	0.0473050819599982	0.999992828852981	Il1r2	1	40074079	40125231	+	1908	protein_coding	interleukin 1 receptor, type II [Source:MGI Symbol;Acc:MGI:96546]	-
ENSMUSG00000027239	57.0226638370508	47.2925027292545	75.2160926017027	65.7322344143427	127.834244711577	130.931557779255	59.8437530560027	108.166012301725	-0.853131501207703	0.0473120293810489	0.999992828852981	Mdk	2	91929805	91932297	-	1324	protein_coding	midkine [Source:MGI Symbol;Acc:MGI:96949]	-
ENSMUSG00000037139	17.3104515219618	10.0622346232456	13.5003243131261	33.3566562699649	36.8162624769341	22.3068579920212	13.6243368194445	30.8265922463068	-1.17770785278786	0.047337739624635	0.999992828852981	Myom3	4	135759715	135815564	+	6038	protein_coding	myomesin family, member 3 [Source:MGI Symbol;Acc:MGI:2685280]	-
ENSMUSG00000048004	150.702754426491	2.01244692464913	19.2861775901802	3.92431250234882	0	17.457541037234	57.3337929804402	7.12728451319428	3.00543154406387	0.047403421327686	0.999992828852981	Tmem196	12	119945822	120021246	+	4824	protein_coding	transmembrane protein 196 [Source:MGI Symbol;Acc:MGI:2685374]	-
ENSMUSG00000032076	1143.50806230371	548.391786966887	969.130423906554	467.974265905096	521.563718423233	701.211231662233	887.010091059052	563.583071996854	0.654261184581634	0.0474068423879582	0.999992828852981	Cadm1	9	47530173	47857637	+	10440	protein_coding	cell adhesion molecule 1 [Source:MGI Symbol;Acc:MGI:1889272]	-
ENSMUSG00000062157	301.405508852983	238.474960570922	219.862424528054	451.295937770114	299.643469603936	347.211093962765	253.247631317319	366.050167112272	-0.531953528979782	0.0475392637270301	0.999992828852981	Ifnlr1	4	135686287	135708181	+	4182	protein_coding	interferon lambda receptor 1 [Source:MGI Symbol;Acc:MGI:2429859]	-
ENSMUSG00000103622	8.1460948338644	3.01867038697369	4.82154439754505	0	0	0.969863390957445	5.32876987279438	0.323287796985815	3.90731050325766	0.0476115471134331	0.999992828852981	Gm38391	9	92538801	92542869	-	4069	TEC	predicted gene, 38391 [Source:MGI Symbol;Acc:MGI:5613630]	-
ENSMUSG00000036523	451.090001425241	328.028848717808	1263.2446321568	285.493734545876	329.301014377022	420.920711675531	680.787827433283	345.238486866143	0.979736550294112	0.0477152283936743	0.999992828852981	Greb1	12	16670615	16800886	-	9580	protein_coding	gene regulated by estrogen in breast cancer protein [Source:MGI Symbol;Acc:MGI:2149712]	-
ENSMUSG00000032584	343.154244876538	419.595183789343	501.440617344685	1075.26162564358	699.508987061748	384.065902819148	421.396682003522	719.612171841491	-0.771910577362649	0.047797835622099	0.999992828852981	Mst1r	9	107906873	107920383	+	5007	protein_coding	macrophage stimulating 1 receptor (c-met-related tyrosine kinase) [Source:MGI Symbol;Acc:MGI:99614]	-
ENSMUSG00000068227	353.336863418868	482.987261915791	620.050609524293	225.647968885057	391.684125796271	317.145328843085	485.458244952984	311.492474508138	0.640559216984398	0.047854846400455	0.999992828852981	Il2rb	15	78479256	78495271	-	4287	protein_coding	interleukin 2 receptor, beta chain [Source:MGI Symbol;Acc:MGI:96550]	-
ENSMUSG00000022577	329.916840771508	18.1120223218422	102.216741227955	6.86754687911043	4.09069583077046	81.4685248404254	150.081868107102	30.8089225167688	2.28335420660828	0.0479203717229856	0.999992828852981	Ly6h	15	75551268	75567255	-	4227	protein_coding	lymphocyte antigen 6 complex, locus H [Source:MGI Symbol;Acc:MGI:1346030]	-
ENSMUSG00000099767	100.807923569072	67.4169719757458	29.8935752647793	136.369859456621	82.8365905731017	203.671312101064	66.0394902698657	140.959254043596	-1.09517525923687	0.0479292717937767	0.999992828852981	Gm28884	1	85933247	85937332	-	3994	antisense	predicted gene 28884 [Source:MGI Symbol;Acc:MGI:5579590]	-
ENSMUSG00000024647	84.5157339013431	7.04356423627195	1.92861775901802	0	0	7.75890712765956	31.162638632211	2.58630237588652	3.58575855003112	0.047958231080642	0.999992828852981	Cbln2	18	86711110	86718283	+	2894	protein_coding	cerebellin 2 precursor protein [Source:MGI Symbol;Acc:MGI:88282]	-
ENSMUSG00000068245	292.241152164885	366.265340286141	369.33030085195	521.933562812393	594.173569419409	364.668634999999	342.612264434326	493.5919224106	-0.526385572102971	0.0480273899326909	0.999992828852981	Phf11d	14	59347407	59365470	-	4498	protein_coding	PHD finger protein 11D [Source:MGI Symbol;Acc:MGI:1277133]	-
ENSMUSG00000077349	1.01826185423305	1.00622346232456	0	5.88646875352323	5.11336978846307	7.75890712765956	0.674828438852538	6.25291522321529	-3.22610583841623	0.0480403299130665	0.999992828852981	Gm24867	17	13675376	13675482	+	107	snRNA	predicted gene, 24867 [Source:MGI Symbol;Acc:MGI:5454644]	-
ENSMUSG00000025037	329.916840771508	173.070435519825	257.470470828905	116.748296944877	129.879592626962	207.550765664893	253.485915706746	151.392885078911	0.743241629277302	0.0480623073576878	0.999992828852981	Maoa	X	16619698	16687818	+	4167	protein_coding	monoamine oxidase A [Source:MGI Symbol;Acc:MGI:96915]	-
ENSMUSG00000035032	6.1095711253983	1.00622346232456	24.1077219877252	0	1.02267395769261	1.93972678191489	10.4078388584827	0.987466913202502	3.39765345992425	0.0481006206984092	0.999992828852981	Nek11	9	105162156	105395524	-	4246	protein_coding	NIMA (never in mitosis gene a)-related expressed kinase 11 [Source:MGI Symbol;Acc:MGI:2442276]	-
ENSMUSG00000046834	8.1460948338644	2.01244692464913	3.85723551803604	0	0	0	4.67192575884985	0	4.67927055738628	0.0483012851225999	0.999992828852981	Krt1	15	101845426	101850794	-	4415	protein_coding	keratin 1 [Source:MGI Symbol;Acc:MGI:96698]	-
ENSMUSG00000021221	14.2556659592627	5.03111731162282	4.82154439754505	0	1.02267395769261	1.93972678191489	8.03610922281019	0.987466913202502	3.02125982983086	0.0483802158890732	0.999992828852981	Dpf3	12	83213745	83487716	-	4225	protein_coding	D4, zinc and double PHD fingers, family 3 [Source:MGI Symbol;Acc:MGI:1917377]	-
ENSMUSG00000057286	46.8400452947203	20.1244692464913	36.6437374213423	9.81078125587204	10.2267395769261	21.3369946010638	34.536083987518	13.7915051446207	1.32254150316806	0.0484291017163487	0.999992828852981	St6galnac2	11	116675303	116694868	-	5790	protein_coding	ST6 (alpha-N-acetyl-neuraminyl-2,3-beta-galactosyl-1,3)-N-acetylgalactosaminide alpha-2,6-sialyltransferase 2 [Source:MGI Symbol;Acc:MGI:107553]	-
ENSMUSG00000037279	47.8583071489533	0	0	0	0	0	15.9527690496511	0	6.45116701943411	0.0484594976863129	0.999992828852981	Ovol2	2	144305175	144332146	-	2113	protein_coding	ovo like zinc finger 2 [Source:MGI Symbol;Acc:MGI:1338039]	zf-C2H2
ENSMUSG00000022505	1302.35691156407	1671.3371709211	2215.9818051117	3863.48565856241	3094.61139597785	1576.99787369681	1729.89196253229	2845.03164274569	-0.717705144320338	0.0486307919863995	0.999992828852981	Emp2	16	10281749	10313968	-	8644	protein_coding	epithelial membrane protein 2 [Source:MGI Symbol;Acc:MGI:1098726]	-
ENSMUSG00000079330	476.546547781067	714.418658250441	551.584679079153	1056.62114125742	1041.08208893108	573.18926405585	580.849961703554	890.29749808145	-0.616036681071434	0.0486716718363364	0.999992828852981	Lemd1	1	132191431	132259227	+	9289	protein_coding	LEM domain containing 1 [Source:MGI Symbol;Acc:MGI:1922403]	-
ENSMUSG00000084996	3.05478556269915	3.01867038697369	1.92861775901802	9.81078125587204	9.20406561923352	12.6082240824468	2.66735790289695	10.5410236525175	-1.98589061665135	0.0488519801424382	0.999992828852981	Gm11419	11	81985406	81988769	+	683	lincRNA	predicted gene 11419 [Source:MGI Symbol;Acc:MGI:3651781]	-
ENSMUSG00000053783	2.0365237084661	1.00622346232456	13.5003243131261	0	0	0	5.5143571613056	0	4.92062521282552	0.0490922736148398	0.999992828852981	1700016K19Rik	11	75999912	76003569	+	921	protein_coding	RIKEN cDNA 1700016K19 gene [Source:MGI Symbol;Acc:MGI:1921480]	-
ENSMUSG00000040055	199.579323429678	29.1804804074124	57.8585327705405	3.92431250234882	1.02267395769261	51.4027597207446	95.5394455358769	18.7832487269287	2.3450544492556	0.0491020761989028	0.999992828852981	Gjb6	14	57123303	57133611	-	2674	protein_coding	gap junction protein, beta 6 [Source:MGI Symbol;Acc:MGI:107588]	-
ENSMUSG00000036292	37.6756886066228	27.1680334827632	36.6437374213423	13.7350937582209	12.2720874923114	21.3369946010638	33.8291531702428	15.781391950532	1.09852682082686	0.0491806562627737	0.999992828852981	Gramd1c	16	43980350	44063345	-	5018	protein_coding	GRAM domain containing 1C [Source:MGI Symbol;Acc:MGI:2443024]	-
ENSMUSG00000057614	611.975374394063	54.3360669655265	160.075273998496	3.92431250234882	4.09069583077046	92.1370221409573	275.462238452695	33.3840101580255	3.04411144395643	0.0495084262788631	0.999992828852981	Gnai1	5	18265135	18360355	-	3135	protein_coding	guanine nucleotide binding protein (G protein), alpha inhibiting 1 [Source:MGI Symbol;Acc:MGI:95771]	-
ENSMUSG00000000290	1217.84117766273	650.020356661668	1540.00128057589	493.482297170364	749.620010988686	830.203062659573	1135.95427163343	691.101790272874	0.717004848145498	0.0498715147592759	0.999992828852981	Itgb2	10	77530252	77565708	+	3052	protein_coding	integrin beta 2 [Source:MGI Symbol;Acc:MGI:96611]	-
