# Supplementary material for: 18ï ¢-Glycyrrhetinic acid suppresses glioblastoma by regulating p38 signaling pathway: an integrative approach combining network analysis, transcriptomics, and experimental assessment
Source: Front Pharmacol. 2026 Feb 17;17:1727072. doi: 10.3389/fphar.2026.1727072 (PMC12953517; doi:10.3389/fphar.2026.1727072)
Supplement: Supplementary file 2 [file DataSheet1.zip › RNA sequencing/Figure5C_Network Pharmacology and RNA Seq KEGG.xlsx]

## Sheet: Sheet1
KEGGID	Description	GeneRatio	BgRatio	pvalue	padj	geneID	geneName	keggID	Count
mmu04024	cAMP signaling pathway	15/199	244/9941	0.000111862	0.00228384	ENSMUSG00000021721/ENSMUSG00000026463/ENSMUSG00000021536/ENSMUSG00000022376/ENSMUSG00000011171/ENSMUSG00000048376/ENSMUSG00000048482/ENSMUSG00000039809/ENSMUSG00000024256/ENSMUSG00000020788/ENSMUSG00000021820/ENSMUSG00000035431/ENSMUSG00000039936/ENSMUSG00000032246/ENSMUSG00000057614	Htr1a/Atp2b4/Adcy2/Adcy8/Vipr2/F2r/Bdnf/Gabbr2/Adcyap1/Atp2a3/Camk2g/Sstr1/Pik3cd/Calml4/Gnai1	mmu:15550/mmu:381290/mmu:210044/mmu:11514/mmu:22355/mmu:14062/mmu:12064/mmu:242425/mmu:11516/mmu:53313/mmu:12325/mmu:20605/mmu:18707/mmu:75600/mmu:14677	15
mmu04015	Rap1 signaling pathway	14/199	245/9941	0.000401888	0.00518224	ENSMUSG00000048915/ENSMUSG00000021536/ENSMUSG00000021732/ENSMUSG00000022376/ENSMUSG00000048376/ENSMUSG00000053137/ENSMUSG00000020053/ENSMUSG00000039943/ENSMUSG00000078816/ENSMUSG00000039936/ENSMUSG00000032246/ENSMUSG00000037225/ENSMUSG00000057614/ENSMUSG00000000290	Efna5/Adcy2/Fgf10/Adcy8/F2r/Mapk11/Igf1/Plcb4/Prkcg/Pik3cd/Calml4/Fgf2/Gnai1/Itgb2	mmu:13640/mmu:210044/mmu:14165/mmu:11514/mmu:14062/mmu:19094/mmu:16000/mmu:18798/mmu:18752/mmu:18707/mmu:75600/mmu:14173/mmu:14677/mmu:16414	14
mmu04014	Ras signaling pathway	12/199	264/9941	0.00679159	0.0352484	ENSMUSG00000048915/ENSMUSG00000021732/ENSMUSG00000043004/ENSMUSG00000048482/ENSMUSG00000020053/ENSMUSG00000070565/ENSMUSG00000078816/ENSMUSG00000026482/ENSMUSG00000039936/ENSMUSG00000032246/ENSMUSG00000032035/ENSMUSG00000037225	Efna5/Fgf10/Gng2/Bdnf/Igf1/Rasal2/Prkcg/Rgl1/Pik3cd/Calml4/Ets1/Fgf2	mmu:13640/mmu:14165/mmu:14702/mmu:12064/mmu:16000/mmu:226525/mmu:18752/mmu:19731/mmu:18707/mmu:75600/mmu:23871/mmu:14173	12
mmu04072	Phospholipase D signaling pathway	8/199	161/9941	0.0155657	0.0687585	ENSMUSG00000023192/ENSMUSG00000021536/ENSMUSG00000022376/ENSMUSG00000048376/ENSMUSG00000024867/ENSMUSG00000039943/ENSMUSG00000022861/ENSMUSG00000039936	Grm2/Adcy2/Adcy8/F2r/Pip5k1b/Plcb4/Dgkg/Pik3cd	mmu:108068/mmu:210044/mmu:11514/mmu:14062/mmu:18719/mmu:18798/mmu:110197/mmu:18707	8
mmu04010	MAPK signaling pathway	13/199	335/9941	0.01712	0.0712749	ENSMUSG00000020866/ENSMUSG00000048915/ENSMUSG00000042724/ENSMUSG00000021732/ENSMUSG00000048482/ENSMUSG00000053137/ENSMUSG00000020151/ENSMUSG00000020053/ENSMUSG00000078816/ENSMUSG00000022514/ENSMUSG00000040373/ENSMUSG00000022092/ENSMUSG00000037225	Cacna1g/Efna5/Map3k9/Fgf10/Bdnf/Mapk11/Ptprr/Igf1/Prkcg/Il1rap/Cacng5/Ppp3cc/Fgf2	mmu:12291/mmu:13640/mmu:338372/mmu:14165/mmu:12064/mmu:19094/mmu:19279/mmu:16000/mmu:18752/mmu:16180/mmu:140723/mmu:19057/mmu:14173	13
mmu04915	Estrogen signaling pathway	8/199	165/9941	0.0177935	0.0726568	ENSMUSG00000043301/ENSMUSG00000021536/ENSMUSG00000022376/ENSMUSG00000039809/ENSMUSG00000039943/ENSMUSG00000039936/ENSMUSG00000032246/ENSMUSG00000057614	Kcnj6/Adcy2/Adcy8/Gabbr2/Plcb4/Pik3cd/Calml4/Gnai1	mmu:16522/mmu:210044/mmu:11514/mmu:242425/mmu:18798/mmu:18707/mmu:75600/mmu:14677	8
mmu04150	mTOR signaling pathway	8/199	176/9941	0.0250895	0.0923026	ENSMUSG00000047496/ENSMUSG00000049791/ENSMUSG00000036856/ENSMUSG00000020053/ENSMUSG00000078816/ENSMUSG00000000126/ENSMUSG00000039936/ENSMUSG00000020176	Rnf152/Fzd4/Wnt4/Igf1/Prkcg/Wnt9a/Pik3cd/Grb10	mmu:320311/mmu:14366/mmu:22417/mmu:16000/mmu:18752/mmu:216795/mmu:18707/mmu:14783	8
mmu04540	Gap junction	6/199	115/9941	0.0278067	0.098734	ENSMUSG00000021536/ENSMUSG00000022376/ENSMUSG00000068615/ENSMUSG00000039943/ENSMUSG00000078816/ENSMUSG00000057614	Adcy2/Adcy8/Gjd2/Plcb4/Prkcg/Gnai1	mmu:210044/mmu:11514/mmu:14617/mmu:18798/mmu:18752/mmu:14677	6
mmu05214	Glioma	5/199	88/9941	0.0314725	0.108602	ENSMUSG00000020053/ENSMUSG00000078816/ENSMUSG00000021820/ENSMUSG00000039936/ENSMUSG00000032246	Igf1/Prkcg/Camk2g/Pik3cd/Calml4	mmu:16000/mmu:18752/mmu:12325/mmu:18707/mmu:75600	5
mmu04371	Apelin signaling pathway	7/199	153/9941	0.0340005	0.115696	ENSMUSG00000021536/ENSMUSG00000022376/ENSMUSG00000043004/ENSMUSG00000054640/ENSMUSG00000039943/ENSMUSG00000032246/ENSMUSG00000057614	Adcy2/Adcy8/Gng2/Slc8a1/Plcb4/Calml4/Gnai1	mmu:210044/mmu:11514/mmu:14702/mmu:20541/mmu:18798/mmu:75600/mmu:14677	7
mmu04211	Longevity regulating pathway	5/199	99/9941	0.0483346	0.142674	ENSMUSG00000058488/ENSMUSG00000021536/ENSMUSG00000022376/ENSMUSG00000020053/ENSMUSG00000039936	Kl/Adcy2/Adcy8/Igf1/Pik3cd	mmu:16591/mmu:210044/mmu:11514/mmu:16000/mmu:18707	5
