# Supplementary material for: 18ï ¢-Glycyrrhetinic acid suppresses glioblastoma by regulating p38 signaling pathway: an integrative approach combining network analysis, transcriptomics, and experimental assessment
Source: Front Pharmacol. 2026 Feb 17;17:1727072. doi: 10.3389/fphar.2026.1727072 (PMC12953517; doi:10.3389/fphar.2026.1727072)
Supplement: Supplementary file 2 [file DataSheet1.zip › RNA sequencing/Figure5D_conpound-target-pathway/type-target-compound-pathway.xlsx]

## Sheet: Sheet1
name	properties
GA	Compound
Efna5	target
Fgf10	target
Gng2	target
Bdnf	target
Igf1	target
Rasal2	target
Prkcg	target
Rgl1	target
Pik3cd	target
Calml4	target
Ets1	target
Fgf2	target
Cacna1g	target
Efna5	target
Map3k9	target
Fgf10	target
Bdnf	target
Mapk11	target
Ptprr	target
Igf1	target
Prkcg	target
Il1rap	target
Cacng5	target
Ppp3cc	target
Rnf152	target
Fzd4	target
Wnt4	target
Igf1	target
Prkcg	target
Wnt9a	target
Pik3cd	target
Grb10	target
Grm2	target
Adcy2	target
Adcy8	target
F2r	target
Pip5k1b	target
Plcb4	target
Dgkg	target
Pik3cd	target
Adcy2	target
Adcy8	target
Gng2	target
Slc8a1	target
Plcb4	target
Calml4	target
Gnai1	target
Kcnj6	target
Adcy2	target
Adcy8	target
Gabbr2	target
Plcb4	target
Pik3cd	target
Calml4	target
Gnai1	target
Htr1a	target
Atp2b4	target
Adcy2	target
Adcy8	target
Vipr2	target
F2r	target
Bdnf	target
Gabbr2	target
Adcyap1	target
Atp2a3	target
Camk2g	target
Sstr1	target
Efna5	target
Adcy2	target
Fgf10	target
Adcy8	target
F2r	target
Mapk11	target
Igf1	target
Plcb4	target
Prkcg	target
Pik3cd	target
Calml4	target
Fgf2	target
Adcy2	target
Adcy8	target
Gjd2	target
Plcb4	target
Prkcg	target
Gnai1	target
Igf1	target
Prkcg	target
Camk2g	target
Pik3cd	target
Calml4	target
Kl	target
Adcy2	target
Adcy8	target
Igf1	target
Pik3cd	target
Ras signaling pathway	Pathway
MAPK signaling pathway	Pathway
mTOR signaling pathway	Pathway
Phospholipase D signaling pathway	Pathway
Apelin signaling pathway	Pathway
Estrogen signaling pathway	Pathway
cAMP signaling pathway	Pathway
Rap1 signaling pathway	Pathway
Gap junction	Pathway
Glioma	Pathway
Longevity regulating pathway	Pathway
