# Supplementary material for: 18ï ¢-Glycyrrhetinic acid suppresses glioblastoma by regulating p38 signaling pathway: an integrative approach combining network analysis, transcriptomics, and experimental assessment
Source: Front Pharmacol. 2026 Feb 17;17:1727072. doi: 10.3389/fphar.2026.1727072 (PMC12953517; doi:10.3389/fphar.2026.1727072)
Supplement: Supplementary file 2 [file DataSheet1.zip › RNA sequencing/Figure5D_conpound-target-pathway/word.xlsx]

## Sheet: Sheet1
ID	symbol
Ras signaling pathway	Efna5
Ras signaling pathway	Fgf10
Ras signaling pathway	Gng2
Ras signaling pathway	Bdnf
Ras signaling pathway	Igf1
Ras signaling pathway	Rasal2
Ras signaling pathway	Prkcg
Ras signaling pathway	Rgl1
Ras signaling pathway	Pik3cd
Ras signaling pathway	Calml4
Ras signaling pathway	Ets1
Ras signaling pathway	Fgf2
MAPK signaling pathway	Cacna1g
MAPK signaling pathway	Efna5
MAPK signaling pathway	Map3k9
MAPK signaling pathway	Fgf10
MAPK signaling pathway	Bdnf
MAPK signaling pathway	Mapk11
MAPK signaling pathway	Ptprr
MAPK signaling pathway	Igf1
MAPK signaling pathway	Prkcg
MAPK signaling pathway	Il1rap
MAPK signaling pathway	Cacng5
MAPK signaling pathway	Ppp3cc
mTOR signaling pathway	Rnf152
mTOR signaling pathway	Fzd4
mTOR signaling pathway	Wnt4
mTOR signaling pathway	Igf1
mTOR signaling pathway	Prkcg
mTOR signaling pathway	Wnt9a
mTOR signaling pathway	Pik3cd
mTOR signaling pathway	Grb10
Phospholipase D signaling pathway	Grm2
Phospholipase D signaling pathway	Adcy2
Phospholipase D signaling pathway	Adcy8
Phospholipase D signaling pathway	F2r
Phospholipase D signaling pathway	Pip5k1b
Phospholipase D signaling pathway	Plcb4
Phospholipase D signaling pathway	Dgkg
Phospholipase D signaling pathway	Pik3cd
Apelin signaling pathway	Adcy2
Apelin signaling pathway	Adcy8
Apelin signaling pathway	Gng2
Apelin signaling pathway	Slc8a1
Apelin signaling pathway	Plcb4
Apelin signaling pathway	Calml4
Apelin signaling pathway	Gnai1
Estrogen signaling pathway	Kcnj6
Estrogen signaling pathway	Adcy2
Estrogen signaling pathway	Adcy8
Estrogen signaling pathway	Gabbr2
Estrogen signaling pathway	Plcb4
Estrogen signaling pathway	Pik3cd
Estrogen signaling pathway	Calml4
Estrogen signaling pathway	Gnai1
cAMP signaling pathway	Htr1a
cAMP signaling pathway	Atp2b4
cAMP signaling pathway	Adcy2
cAMP signaling pathway	Adcy8
cAMP signaling pathway	Vipr2
cAMP signaling pathway	F2r
cAMP signaling pathway	Bdnf
cAMP signaling pathway	Gabbr2
cAMP signaling pathway	Adcyap1
cAMP signaling pathway	Atp2a3
cAMP signaling pathway	Camk2g
cAMP signaling pathway	Sstr1
Rap1 signaling pathway	Efna5
Rap1 signaling pathway	Adcy2
Rap1 signaling pathway	Fgf10
Rap1 signaling pathway	Adcy8
Rap1 signaling pathway	F2r
Rap1 signaling pathway	Mapk11
Rap1 signaling pathway	Igf1
Rap1 signaling pathway	Plcb4
Rap1 signaling pathway	Prkcg
Rap1 signaling pathway	Pik3cd
Rap1 signaling pathway	Calml4
Rap1 signaling pathway	Fgf2
Gap junction	Adcy2
Gap junction	Adcy8
Gap junction	Gjd2
Gap junction	Plcb4
Gap junction	Prkcg
Gap junction	Gnai1
Glioma	Igf1
Glioma	Prkcg
Glioma	Camk2g
Glioma	Pik3cd
Glioma	Calml4
Longevity regulating pathway	Kl
Longevity regulating pathway	Adcy2
Longevity regulating pathway	Adcy8
Longevity regulating pathway	Igf1
Longevity regulating pathway	Pik3cd
GA	Ras signaling pathway
GA	MAPK signaling pathway
GA	mTOR signaling pathway
GA	Phospholipase D signaling pathway
GA	Apelin signaling pathway
GA	Estrogen signaling pathway
GA	cAMP signaling pathway
GA	Rap1 signaling pathway
GA	Gap junction
GA	Glioma
GA	Longevity regulating pathway
