# Supplementary material for: 18ï ¢-Glycyrrhetinic acid suppresses glioblastoma by regulating p38 signaling pathway: an integrative approach combining network analysis, transcriptomics, and experimental assessment
Source: Front Pharmacol. 2026 Feb 17;17:1727072. doi: 10.3389/fphar.2026.1727072 (PMC12953517; doi:10.3389/fphar.2026.1727072)
Supplement: Supplementary file 2 [file DataSheet1.zip › RNA sequencing/Figure6C_heatmap.xlsx]

## Sheet: Sheet1
group	Model	Model	Model	GA-H	GA-H	GA-H
sample	Model1	Model2	Model3	GA_H1	GA_H2	GA_H3
Grm2	0	1.02267	0.969863	137.465	20.1245	7.71447
Htr1a	0	0	0	53.9679	5.03112	8.67878
Cacna1g	10.7919	6.13604	43.6439	422.579	60.3734	95.4666
Efna5	6.86755	6.13604	10.6685	175.141	10.0622	22.1791
Map3k9	1.96216	3.06802	14.548	146.63	11.0685	33.7508
Kcnj6	0	0	1.93973	75.3514	1.00622	11.5717
F2r	86.3349	64.4285	103.775	151.721	133.828	189.969
Mapk11	29.4323	20.4535	36.8548	219.945	52.3236	34.7151
Ptprr	105.956	174.877	177.485	194.488	239.481	570.871
Gabbr2	7.84863	20.4535	77.5891	1064.08	30.1867	95.4666
Adcyap1	0	0	0	35.6392	3.01867	0
Pip5k1b	0.981078	0	11.6384	45.8218	9.05601	48.2154
Prkcg	212.894	211.694	230.827	920.509	260.612	261.328
Il1rap	29.4323	19.4308	102.806	263.73	53.3298	156.218
Camk2g	482.69	669.851	567.37	1518.23	660.083	757.947
Sstr1	0	0	1.93973	60.0774	0	0.964309
Pik3cd	256.061	338.505	407.343	539.679	394.44	544.835
Ets1	632.795	863.137	538.274	699.546	1087.73	1455.14
Itgb2	493.482	749.62	830.203	1217.84	650.02	1540
