# Supplementary material for: 18ï ¢-Glycyrrhetinic acid suppresses glioblastoma by regulating p38 signaling pathway: an integrative approach combining network analysis, transcriptomics, and experimental assessment
Source: Front Pharmacol. 2026 Feb 17;17:1727072. doi: 10.3389/fphar.2026.1727072 (PMC12953517; doi:10.3389/fphar.2026.1727072)
Supplement: Supplementary file 2 [file DataSheet1.zip › Western blotting/WB data-1.xlsx]

## Sheet: ERK-PERK-original data
	GA（mM）	Repeat1	Repeat2	Repeat3			GA（mM）	Repeat1	Repeat2	Repeat3			GA（mM）	Repeat1	Repeat2	Repeat3
ERK	0	12182.1	6374.31	12077.4		PERK	0	11908.7	11287.8	12895.7		(PERK/GAPDH)/(ERK/GAPDH)	0	1.01947	1.40769	0.93508
	30	10668.2	10066.4	13755.9			30	8693.84	11644.7	11237.1			30	0.933231	1.24904	0.869185
	50	11213.2	10045.5	13840.5			50	3816.67	4563.31	10467.6			50	0.346285	0.438049	0.765457
	70	10116.3	12251.4	15335.1			70	2334.28	4784.77	7014.5			70	0.23345	0.361648	0.507266
	GA（mM）	Repeat1	Repeat2	Repeat3			GA（mM）	Repeat1	Repeat2	Repeat3
GAPDH	0	13197.5	9106.13	13792		GAPDH	0	12655	11455.3	15748.9
	30	12494.1	12485.5	14747.2			30	10910.3	11563.4	13860
	50	12672.3	11800.8	15976.7			50	12455.9	12237.5	15785.7
	70	12499.2	11730.7	15030.4			70	12354.4	12668.2	13553.3
	GA（mM）	Repeat1	Repeat2	Repeat3			GA（mM）	Repeat1	Repeat2	Repeat3
Normalization to GAPDH(ERK/GAPDH)	0	0.92306	0.700001	0.875683		Normalization to GAPDH(PERK/GAPDH)	0	0.941028	0.985385	0.818833
	30	0.853862	0.806246	0.932781			30	0.79685	1.00703	0.810759
	50	0.884863	0.851261	0.866292			50	0.306414	0.372894	0.663109
	70	0.809353	1.04438	1.02027			70	0.188944	0.377699	0.51755

## Sheet: ERK-PERK-Data statistics
(PERK/GAPDH)/(ERK/GAPDH)
Number of families	1
Number of comparisons per family	3
Alpha	0.05
Dunnett's multiple comparisons test	Mean Diff.	95.00% CI of diff.	Below threshold?	Summary	Adjusted P Value	A-?
0 vs. 30	0.1036	-0.3843 to 0.5915	No	ns	0.8729	B	30
0 vs. 50	0.6041	0.1163 to 1.092	Yes	*	0.0184	C	50
0 vs. 70	0.7533	0.2654 to 1.241	Yes	**	0.0055	D	70
Test details	Mean 1	Mean 2	Mean Diff.	SE of diff.	n1	n2	q	DF
0 vs. 30	1.121	1.017	0.1036	0.1694	3	3	0.6115	8
0 vs. 50	1.121	0.5166	0.6041	0.1694	3	3	3.566	8
0 vs. 70	1.121	0.3675	0.7533	0.1694	3	3	4.446	8

## Sheet: MAPK11-original data
	GA（mM）	Repeat1	Repeat2	Repeat3
MAPK11	0	11407.2	11488	12517
	30	10831.6	8412.67	7229.43
	50	10693.4	6633.26	4362.13
	70	8849.15	6423.26	1958.06
	GA（mM）	Repeat1	Repeat2	Repeat3
GAPDH	0	11543.4	12735	12442
	30	12005.4	12401.8	10627.5
	50	15102.9	11160.4	9446.43
	70	16939.4	9159.01	5704.89
	GA（mM）	Repeat1	Repeat2	Repeat3
Normalization to GAPDH(MAPK11/GAPDH)	0	0.988197	0.902077	1.00602
	30	0.902229	0.678344	0.680253
	50	0.708038	0.594358	0.461776
	70	0.522399	0.701304	0.343225

## Sheet: MAPK11-Data statistics
(MAPK11/GAPDH)
Number of families	1
Number of comparisons per family	3
Alpha	0.05
Dunnett's multiple comparisons test	Mean Diff.	95.00% CI of diff.	Below threshold?	Summary	Adjusted P Value	A-?
0 vs. 30	0.2118	-0.09226 to 0.5159	No	ns	0.1813	B	30
0 vs. 50	0.3774	0.07329 to 0.6815	Yes	*	0.0182	C	50
0 vs. 70	0.4431	0.1390 to 0.7472	Yes	**	0.0077	D	70
Test details	Mean 1	Mean 2	Mean Diff.	SE of diff.	n1	n2	q	DF
0 vs. 30	0.9654	0.7536	0.2118	0.1056	3	3	2.006	8
0 vs. 50	0.9654	0.5881	0.3774	0.1056	3	3	3.574	8
0 vs. 70	0.9654	0.5223	0.4431	0.1056	3	3	4.196	8
