# Supplementary material for: 18ï ¢-Glycyrrhetinic acid suppresses glioblastoma by regulating p38 signaling pathway: an integrative approach combining network analysis, transcriptomics, and experimental assessment
Source: Front Pharmacol. 2026 Feb 17;17:1727072. doi: 10.3389/fphar.2026.1727072 (PMC12953517; doi:10.3389/fphar.2026.1727072)
Supplement: Supplementary file 3 [file DataSheet2.zip]

Archive with 5 entries (5 files):
- conformation info.jpg
- dock_mapk11.dlg
- dock_mapk11.dpf
- grid_mapk11.glg
- grid_mapk11.gpf
