# Supplementary material for: 18ï ¢-Glycyrrhetinic acid suppresses glioblastoma by regulating p38 signaling pathway: an integrative approach combining network analysis, transcriptomics, and experimental assessment
Source: Front Pharmacol. 2026 Feb 17;17:1727072. doi: 10.3389/fphar.2026.1727072 (PMC12953517; doi:10.3389/fphar.2026.1727072)
Supplement: Supplementary file 3 [file DataSheet2.zip › dock_mapk11.dlg]

          AutoDock 4.2 Release 4.2.6   
         (C) 1989-2012 The Scripps Research Institute
        AutoDock comes with ABSOLUTELY NO WARRANTY.
        AutoDock is free software, and you are welcome
        to redistribute it under certain conditions;
        for details type 'autodock4 -C'

                     main.cc  $Revision: 1.213 $

                   Compiled on Jul 18 2014 at 15:34:58


This file was created at:			9:31 11" a.m., 09/28/2025
                   on host:		"MCY-PC"
Current Working Directory = "D:\mcy\map11_CID1011"

      ________________________________________________________________

                   SETTING UP DEFAULT PARAMETER LIBRARY
      ________________________________________________________________


Random number generator was seeded with values 9068, 1759023071.
Docking parameter file (DPF) used for this docking:		D:/mcy/map11_CID1011/dock_mapk11.dpf
DPF> autodock_parameter_version 4.2       # used by autodock to validate parameter set

	Autodock parameter version 4.2.
DPF> outlev 1                             # diagnostic output level

Output Level = 1  ADT-COMPATIBLE OUTPUT DURING DOCKING.
DPF> intelec                              # calculate internal electrostatics

Electrostatic energies will be calculated for all non-bonds between moving atoms.
DPF> seed pid time                        # seeds for random generator

Random number generator was seeded with values 9068, 1759023071.
DPF> ligand_types C HD OA                 # atoms types in ligand

DPF> fld 3gp0.maps.fld                    # grid_data_file

Opening Grid Map Dimensions file:		3gp0.maps.fld
Grid Point Spacing =				0.531 Angstroms

Even Number of User-specified Grid Points =	112 x-points
						118 y-points
						126 z-points

Coordinates of Central Grid Point of Maps =	(23.506, 60.496, 17.025)
Macromolecule file used to create Grid Maps =	3gp0.pdbqt
Grid Parameter file used to create Grid Maps =	D:/mcy/map11_CID1011/grid_mapk11.gpf
Minimum coordinates in grid = (-6.230, 29.167, -16.428)
Maximum coordinates in grid = (53.242, 91.825, 50.478)

DPF> map 3gp0.C.map                       # atom-specific affinity map

DPF> map 3gp0.HD.map                      # atom-specific affinity map

DPF> map 3gp0.OA.map                      # atom-specific affinity map

DPF> elecmap 3gp0.e.map                   # electrostatics map

DPF> desolvmap 3gp0.d.map                 # desolvation map

DPF> move CID_1011.pdbqt                  # small molecule

1,4-interactions will be _ignored_ in the non-bonded internal energy calculation.

Ligand PDBQT file = "CID_1011.pdbqt"

INPUT LIGAND PDBQT FILE:
________________________

INPUT-LIGAND-PDBQT: REMARK  3 active torsions:
INPUT-LIGAND-PDBQT: REMARK  status: ('A' for Active; 'I' for Inactive)
INPUT-LIGAND-PDBQT: REMARK    1  A    between atoms: O_1  and  C_21 
INPUT-LIGAND-PDBQT: REMARK    2  A    between atoms: O_3  and  C_34 
INPUT-LIGAND-PDBQT: REMARK    3  A    between atoms: C_28  and  C_34 
INPUT-LIGAND-PDBQT: ROOT
INPUT-LIGAND-PDBQT: HETATM    1  O   UNL     1       1.094  -1.388   2.701  1.00  0.00    -0.293 OA
INPUT-LIGAND-PDBQT: HETATM    2  C   UNL     1       0.913   1.298   0.428  1.00  0.00    -0.021 C 
INPUT-LIGAND-PDBQT: HETATM    3  C   UNL     1       3.080  -0.238   0.727  1.00  0.00    -0.028 C 
INPUT-LIGAND-PDBQT: HETATM    4  C   UNL     1       1.517  -0.128   0.656  1.00  0.00     0.077 C 
INPUT-LIGAND-PDBQT: HETATM    5  C   UNL     1      -0.534   1.075  -0.283  1.00  0.00    -0.012 C 
INPUT-LIGAND-PDBQT: HETATM    6  C   UNL     1       3.567   0.202  -0.700  1.00  0.00     0.005 C 
INPUT-LIGAND-PDBQT: HETATM    7  C   UNL     1       1.890   2.212  -0.370  1.00  0.00     0.011 C 
INPUT-LIGAND-PDBQT: HETATM    8  C   UNL     1      -1.361   0.040   0.541  1.00  0.00    -0.062 C 
INPUT-LIGAND-PDBQT: HETATM    9  C   UNL     1       3.041   1.580  -1.156  1.00  0.00     0.007 C 
INPUT-LIGAND-PDBQT: HETATM   10  C   UNL     1       5.079  -0.065  -1.046  1.00  0.00    -0.017 C 
INPUT-LIGAND-PDBQT: HETATM   11  C   UNL     1      -2.883  -0.021   0.356  1.00  0.00     0.025 C 
INPUT-LIGAND-PDBQT: HETATM   12  C   UNL     1      -3.543   1.384   0.319  1.00  0.00    -0.036 C 
INPUT-LIGAND-PDBQT: HETATM   13  C   UNL     1      -1.313   2.422  -0.416  1.00  0.00     0.015 C 
INPUT-LIGAND-PDBQT: HETATM   14  C   UNL     1       3.502  -1.725   0.931  1.00  0.00     0.013 C 
INPUT-LIGAND-PDBQT: HETATM   15  C   UNL     1      -2.813   2.275  -0.710  1.00  0.00     0.011 C 
INPUT-LIGAND-PDBQT: HETATM   16  C   UNL     1       0.659  -0.816   1.708  1.00  0.00     0.155 C 
INPUT-LIGAND-PDBQT: HETATM   17  C   UNL     1       0.702   2.046   1.796  1.00  0.00     0.017 C 
INPUT-LIGAND-PDBQT: HETATM   18  C   UNL     1       5.390  -1.562  -0.756  1.00  0.00     0.126 C 
INPUT-LIGAND-PDBQT: HETATM   19  C   UNL     1       3.665   0.593   1.880  1.00  0.00     0.016 C 
INPUT-LIGAND-PDBQT: HETATM   20  C   UNL     1       4.975  -2.007   0.643  1.00  0.00     0.033 C 
INPUT-LIGAND-PDBQT: HETATM   21  C   UNL     1      -0.336   0.526  -1.727  1.00  0.00     0.021 C 
INPUT-LIGAND-PDBQT: HETATM   22  C   UNL     1      -3.253  -0.920  -0.847  1.00  0.00     0.030 C 
INPUT-LIGAND-PDBQT: HETATM   23  C   UNL     1      -0.810  -0.788   1.455  1.00  0.00     0.054 C 
INPUT-LIGAND-PDBQT: HETATM   24  C   UNL     1      -5.049   1.280  -0.034  1.00  0.00     0.011 C 
INPUT-LIGAND-PDBQT: HETATM   25  C   UNL     1      -4.763  -1.004  -1.120  1.00  0.00     0.042 C 
INPUT-LIGAND-PDBQT: HETATM   26  C   UNL     1      -5.364   0.402  -1.244  1.00  0.00     0.021 C 
INPUT-LIGAND-PDBQT: HETATM   27  C   UNL     1       6.070   0.858  -0.304  1.00  0.00     0.018 C 
INPUT-LIGAND-PDBQT: HETATM   28  C   UNL     1       5.313   0.177  -2.563  1.00  0.00     0.018 C 
INPUT-LIGAND-PDBQT: HETATM   29  C   UNL     1      -3.471   2.041   1.722  1.00  0.00     0.016 C 
INPUT-LIGAND-PDBQT: HETATM   30  C   UNL     1      -5.017  -1.792  -2.413  1.00  0.00     0.026 C 
INPUT-LIGAND-PDBQT: ENDROOT
INPUT-LIGAND-PDBQT: BRANCH  25  31
INPUT-LIGAND-PDBQT: HETATM   31  C   UNL     1      -5.450  -1.773  -0.018  1.00  0.00     0.148 C 
INPUT-LIGAND-PDBQT: HETATM   32  O   UNL     1      -6.356  -1.341   0.679  1.00  0.00    -0.649 OA
INPUT-LIGAND-PDBQT: BRANCH  31  33
INPUT-LIGAND-PDBQT: HETATM   33  O   UNL     1      -4.922  -3.016   0.098  1.00  0.00    -0.776 OA
INPUT-LIGAND-PDBQT: HETATM   34  H   UNL     1      -5.354  -3.532   0.812  1.00  0.00     0.167 HD
INPUT-LIGAND-PDBQT: ENDBRANCH  31  33
INPUT-LIGAND-PDBQT: ENDBRANCH  25  31
INPUT-LIGAND-PDBQT: BRANCH  18  35
INPUT-LIGAND-PDBQT: HETATM   35  O   UNL     1       6.780  -1.828  -0.932  1.00  0.00    -0.395 OA
INPUT-LIGAND-PDBQT: HETATM   36  H   UNL     1       7.264  -1.453  -0.177  1.00  0.00     0.210 HD
INPUT-LIGAND-PDBQT: ENDBRANCH  18  35
INPUT-LIGAND-PDBQT: TORSDOF 3
________________________________________________________________________________

Total charge on ligand                               =	-0.996 e
REMARK  3 active torsions:
REMARK  status: ('A' for Active; 'I' for Inactive)
REMARK    1  A    between atoms: O_1  and  C_21 
REMARK    2  A    between atoms: O_3  and  C_34 
REMARK    3  A    between atoms: C_28  and  C_34 


Number of Rotatable Bonds in Small Molecule =	3 torsions
Number of atoms in ligand:  36

Number of non-hydrogen atoms in ligand:  34

Number of vibrational degrees of freedom of ligand:  102


Number of torsional degrees of freedom = 3
Estimated loss of torsional free energy upon binding = +0.8949 kcal/mol


DPF> about 0.053 -0.1385 0.0177           # small molecule center

Small molecule center of rotation =	(+0.053, -0.139, +0.018)

DPF> tran0 random                         # initial coordinates/A or random

Initial translation =			(52.279, 47.385, 17.946) Angstroms
DPF> quaternion0 random                   # initial orientation

Each run will begin with a new, random initial orientation.
Initial quaternion,  (x,y,z,w) =	( -0.898, -0.329, 0.089, 0.278 ),
DPF> dihe0 random                         # initial dihedrals (relative) or random

DPF> torsdof 3                            # torsional degrees of freedom

Number of torsional degrees of freedom = 3
Free energy coefficient for torsional degrees of freedom = 0.2983, the factory default value.

Estimated loss of torsional free energy upon binding = +0.8949 kcal/mol

DPF> rmstol 2.0                           # cluster_tolerance/A

Maximum RMS tolerance for conformational cluster analysis = 2.00 Angstroms
DPF> extnrg 1000.0                        # external grid energy

External grid energy (beyond grid map walls) = 1000.00

DPF> e0max 0.0 10000                      # max initial energy; max number of retries

Using user-specified maximum number of retries for simanneal initialization, 10000 retries.
If the simanneal initial energy is greater than e0max, 0.000,
then a new, random initial state will be created.

DPF> ga_pop_size 150                      # number of individuals in population

A population of 150 individuals will be used
DPF> ga_num_evals 2500000                 # maximum number of energy evaluations

There will be at most 2500000 function evaluations used.
DPF> ga_num_generations 27000             # maximum number of generations

The GA will run for at most 27000 generations.
DPF> ga_elitism 1                         # number of top individuals to survive to next generation

The 1 best will be preserved each GA generation.
DPF> ga_mutation_rate 0.02                # rate of gene mutation

The mutation rate is 0.020000.
DPF> ga_crossover_rate 0.8                # rate of crossover

The crossover rate is 0.800000.
DPF> ga_window_size 10                    # 

The GA's selection window is 10 generations.
DPF> ga_cauchy_alpha 0.0                  # Alpha parameter of Cauchy distribution

The alpha parameter (for the Cauchy distribution) is being set to 0.000000.
DPF> ga_cauchy_beta 1.0                   # Beta parameter Cauchy distribution

The beta parameter (for the Cauchy distribution) is being set to 1.000000.
DPF> set_ga                               # set the above parameters for GA or LGA

DPF> sw_max_its 300                       # iterations of Solis & Wets local search

Solis & Wets algorithms will perform at most 300 iterations.
DPF> sw_max_succ 4                        # consecutive successes before changing rho

Solis & Wets algorithms expand rho every 4 in a row successes.
DPF> sw_max_fail 4                        # consecutive failures before changing rho

Solis & Wets algorithms contract rho every 4 in a row failures.
DPF> sw_rho 1.0                           # size of local search space to sample

rho is set to 1.000000.
DPF> sw_lb_rho 0.01                       # lower bound on rho

rho will never get smaller than 0.010000.
DPF> ls_search_freq 0.06                  # probability of performing local search on individual

Local search will be performed with frequency 0.060000.
DPF> set_psw1                             # set the above pseudo-Solis & Wets parameters

Creating a new Local Search object using the pseudo-Solis-Wets algorithm (pSW1) with the current settings.

DPF> unbound_model bound                  # state of unbound ligand

DPF> ga_run 10                            # do this many hybrid GA-LS runs

centering ligand on specified point: 0.053 -0.139 0.018
Furthest true ligand atom from "about" center is 7.332 Angstroms (maxrad).
Number of requested GA dockings = 10 runs
Unbound model to be used is 'same as bound' [AutoDock 4.2 default].

	BEGINNING GENETIC ALGORITHM DOCKING 1 of 10
Run: 1 Seed: 539298562 2072807479 [ Run 1 of 10 GA/GALS ]
Beginning LAMARCKIAN GENETIC ALGORITHM (LGA), with a maximum of 2500000 energy evaluations.

Final-Value: -9.973


	FINAL GENETIC ALGORITHM DOCKED STATE
	_______________________________________________


Detailed state:  trans 15.963 55.959 20.130 quatxyzw 0.811726 -0.018127 0.051828 -0.581452 center 0.053 -0.139 0.018 ntor 3 -104.3206 -127.5097 -155.6883
State:	 15.963  55.959  20.130   0.998 -0.022  0.064 -108.895   -104.32 -127.51 -155.69

DOCKED: MODEL        1
DOCKED: USER    Run = 1
DOCKED: USER    DPF = D:/mcy/map11_CID1011/dock_mapk11.dpf
DOCKED: USER  
DOCKED: USER    Estimated Free Energy of Binding    =   -9.09 kcal/mol  [=(1)+(2)+(3)-(4)]
DOCKED: USER    Estimated Inhibition Constant, Ki   =  215.96 nM (nanomolar)  [Temperature = 298.15 K]
DOCKED: USER    
DOCKED: USER    (1) Final Intermolecular Energy     =   -9.99 kcal/mol
DOCKED: USER        vdW + Hbond + desolv Energy     =   -9.31 kcal/mol
DOCKED: USER        Electrostatic Energy            =   -0.67 kcal/mol
DOCKED: USER    (2) Final Total Internal Energy     =   +0.02 kcal/mol
DOCKED: USER    (3) Torsional Free Energy           =   +0.89 kcal/mol
DOCKED: USER    (4) Unbound System's Energy  [=(2)] =   +0.02 kcal/mol
DOCKED: USER    
DOCKED: USER    
DOCKED: USER    NEWDPF move CID_1011.pdbqt
DOCKED: USER    NEWDPF about 0.053000 -0.138500 0.017700
DOCKED: USER    NEWDPF tran0 15.962529 55.958866 20.130290
DOCKED: USER    NEWDPF quaternion0 0.811726 -0.018127 0.051828 -0.581452
DOCKED: USER    NEWDPF axisangle0 0.997720 -0.022280 0.063704 -108.894512
DOCKED: USER    NEWDPF quat0 0.997720 -0.022280 0.063704 -108.894512
DOCKED: USER    NEWDPF dihe0 -104.32 -127.51 -155.69 
DOCKED: USER  keepresnum = 1 
DOCKED: USER  
DOCKED: REMARK  3 active torsions:
DOCKED: REMARK  status: ('A' for Active; 'I' for Inactive)
DOCKED: REMARK    1  A    between atoms: O_1  and  C_21 
DOCKED: REMARK    2  A    between atoms: O_3  and  C_34 
DOCKED: REMARK    3  A    between atoms: C_28  and  C_34 
DOCKED: USER                              x       y       z     vdW  Elec       q    Type
DOCKED: USER                           _______ _______ _______ _____ _____    ______ ____
DOCKED: ROOT
DOCKED: ATOM      1  O   UNL     1      17.279  53.857  18.208 -0.21 +0.05    -0.293 OA
DOCKED: ATOM      2  C   UNL     1      16.714  55.133  21.443 -0.35 +0.01    -0.021 C 
DOCKED: ATOM      3  C   UNL     1      19.025  55.414  20.129 -0.37 +0.01    -0.028 C 
DOCKED: ATOM      4  C   UNL     1      17.457  55.397  20.091 -0.26 -0.05    +0.077 C 
DOCKED: ATOM      5  C   UNL     1      15.251  55.833  21.307 -0.30 +0.01    -0.012 C 
DOCKED: ATOM      6  C   UNL     1      19.380  56.636  21.049 -0.42 -0.00    +0.005 C 
DOCKED: ATOM      7  C   UNL     1      17.553  55.623  22.661 -0.46 -0.01    +0.011 C 
DOCKED: ATOM      8  C   UNL     1      14.574  55.363  19.983 -0.17 +0.03    -0.062 C 
DOCKED: ATOM      9  C   UNL     1      18.704  56.606  22.437 -0.46 -0.00    +0.007 C 
DOCKED: ATOM     10  C   UNL     1      20.885  57.096  21.067 -0.55 +0.00    -0.017 C 
DOCKED: ATOM     11  C   UNL     1      13.055  55.510  19.824 -0.14 -0.00    +0.025 C 
DOCKED: ATOM     12  C   UNL     1      12.271  55.071  21.090 -0.23 -0.00    -0.036 C 
DOCKED: ATOM     13  C   UNL     1      14.348  55.499  22.537 -0.30 -0.01    +0.015 C 
DOCKED: ATOM     14  C   UNL     1      19.591  55.714  18.708 -0.48 -0.01    +0.013 C 
DOCKED: ATOM     15  C   UNL     1      12.851  55.779  22.334 -0.34 -0.00    +0.011 C 
DOCKED: ATOM     16  C   UNL     1      16.732  54.598  19.018 -0.21 -0.07    +0.155 C 
DOCKED: ATOM     17  C   UNL     1      16.524  53.591  21.690 -0.10 -0.00    +0.017 C 
DOCKED: ATOM     18  C   UNL     1      21.346  57.315  19.597 -0.55 -0.03    +0.126 C 
DOCKED: ATOM     19  C   UNL     1      19.605  54.072  20.606 -0.31 -0.00    +0.016 C 
DOCKED: ATOM     20  C   UNL     1      21.062  56.123  18.689 -0.42 -0.01    +0.033 C 
DOCKED: ATOM     21  C   UNL     1      15.406  57.382  21.271 -0.37 -0.02    +0.021 C 
DOCKED: ATOM     22  C   UNL     1      12.692  56.927  19.322 -0.16 -0.01    +0.030 C 
DOCKED: ATOM     23  C   UNL     1      15.254  54.783  18.970 -0.19 -0.02    +0.054 C 
DOCKED: ATOM     24  C   UNL     1      10.761  55.392  20.946 -0.11 +0.00    +0.011 C 
DOCKED: ATOM     25  C   UNL     1      11.181  57.166  19.170 -0.11 +0.00    +0.042 C 
DOCKED: ATOM     26  C   UNL     1      10.450  56.810  20.471 -0.16 +0.00    +0.021 C 
DOCKED: ATOM     27  C   UNL     1      21.834  56.127  21.805 -0.51 -0.00    +0.018 C 
DOCKED: ATOM     28  C   UNL     1      21.000  58.460  21.803 -0.32 -0.00    +0.018 C 
DOCKED: ATOM     29  C   UNL     1      12.372  53.534  21.270 -0.37 +0.00    +0.016 C 
DOCKED: ATOM     30  C   UNL     1      10.918  58.636  18.813 -0.02 -0.00    +0.026 C 
DOCKED: ENDROOT
DOCKED: BRANCH  25  31
DOCKED: ATOM     31  C   UNL     1      10.637  56.351  18.023 -0.08 +0.04    +0.148 C 
DOCKED: ATOM     32  O   UNL     1      11.248  56.087  16.998 +0.08 -0.17    -0.649 OA
DOCKED: BRANCH  31  33
DOCKED: ATOM     33  O   UNL     1       9.368  55.950  18.281 +0.01 -0.56    -0.776 OA
DOCKED: ATOM     34  H   UNL     1       8.724  56.683  18.177 +0.02 +0.11    +0.167 HD
DOCKED: ENDBRANCH  31  33
DOCKED: ENDBRANCH  25  31
DOCKED: BRANCH  18  35
DOCKED: ATOM     35  O   UNL     1      22.741  57.611  19.549 -0.35 +0.09    -0.395 OA
DOCKED: ATOM     36  H   UNL     1      22.920  58.353  20.150 -0.01 -0.06    +0.210 HD
DOCKED: ENDBRANCH  18  35
DOCKED: TORSDOF 3
DOCKED: TER
DOCKED: ENDMDL
________________________________________________________________________________


	BEGINNING GENETIC ALGORITHM DOCKING 2 of 10
Run: 2 Seed: 2112697451 624379918 [ Run 2 of 10 GA/GALS ]
Beginning LAMARCKIAN GENETIC ALGORITHM (LGA), with a maximum of 2500000 energy evaluations.

Final-Value: -9.697


	FINAL GENETIC ALGORITHM DOCKED STATE
	_______________________________________________


Detailed state:  trans 21.277 69.216 24.016 quatxyzw -0.740233 -0.654223 -0.054739 0.145090 center 0.053 -0.139 0.018 ntor 3 -84.1330 149.7844 1.2731
State:	 21.277  69.216  24.016  -0.748 -0.661 -0.055 163.315    -84.13  149.78    1.27

DOCKED: MODEL        2
DOCKED: USER    Run = 2
DOCKED: USER    DPF = D:/mcy/map11_CID1011/dock_mapk11.dpf
DOCKED: USER  
DOCKED: USER    Estimated Free Energy of Binding    =   -8.84 kcal/mol  [=(1)+(2)+(3)-(4)]
DOCKED: USER    Estimated Inhibition Constant, Ki   =  333.99 nM (nanomolar)  [Temperature = 298.15 K]
DOCKED: USER    
DOCKED: USER    (1) Final Intermolecular Energy     =   -9.73 kcal/mol
DOCKED: USER        vdW + Hbond + desolv Energy     =   -9.70 kcal/mol
DOCKED: USER        Electrostatic Energy            =   -0.03 kcal/mol
DOCKED: USER    (2) Final Total Internal Energy     =   +0.03 kcal/mol
DOCKED: USER    (3) Torsional Free Energy           =   +0.89 kcal/mol
DOCKED: USER    (4) Unbound System's Energy  [=(2)] =   +0.03 kcal/mol
DOCKED: USER    
DOCKED: USER    
DOCKED: USER    NEWDPF move CID_1011.pdbqt
DOCKED: USER    NEWDPF about 0.053000 -0.138500 0.017700
DOCKED: USER    NEWDPF tran0 21.277373 69.216048 24.015884
DOCKED: USER    NEWDPF quaternion0 -0.740233 -0.654223 -0.054739 0.145090
DOCKED: USER    NEWDPF axisangle0 -0.748150 -0.661219 -0.055325 163.314980
DOCKED: USER    NEWDPF quat0 -0.748150 -0.661219 -0.055325 163.314980
DOCKED: USER    NEWDPF dihe0 -84.13 149.78 1.27 
DOCKED: USER  keepresnum = 1 
DOCKED: USER  
DOCKED: REMARK  3 active torsions:
DOCKED: REMARK  status: ('A' for Active; 'I' for Inactive)
DOCKED: REMARK    1  A    between atoms: O_1  and  C_21 
DOCKED: REMARK    2  A    between atoms: O_3  and  C_34 
DOCKED: REMARK    3  A    between atoms: C_28  and  C_34 
DOCKED: USER                              x       y       z     vdW  Elec       q    Type
DOCKED: USER                           _______ _______ _______ _____ _____    ______ ____
DOCKED: ROOT
DOCKED: ATOM      1  O   UNL     1      20.958  69.984  20.990 -0.24 +0.18    -0.293 OA
DOCKED: ATOM      2  C   UNL     1      22.876  69.858  23.943 -0.44 +0.00    -0.021 C 
DOCKED: ATOM      3  C   UNL     1      21.792  72.105  22.983 -0.26 +0.00    -0.028 C 
DOCKED: ATOM      4  C   UNL     1      21.662  70.565  23.252 -0.23 -0.01    +0.077 C 
DOCKED: ATOM      5  C   UNL     1      22.271  68.558  24.714 -0.42 -0.00    -0.012 C 
DOCKED: ATOM      6  C   UNL     1      21.892  72.743  24.414 -0.07 -0.00    +0.005 C 
DOCKED: ATOM      7  C   UNL     1      23.665  70.840  24.858 -0.45 -0.00    +0.011 C 
DOCKED: ATOM      8  C   UNL     1      21.394  67.731  23.723 -0.36 +0.00    -0.062 C 
DOCKED: ATOM      9  C   UNL     1      23.009  72.151  25.300 -0.39 -0.00    +0.007 C 
DOCKED: ATOM     10  C   UNL     1      21.753  74.309  24.503 -0.20 -0.00    -0.017 C 
DOCKED: ATOM     11  C   UNL     1      21.076  66.265  24.047 -0.42 +0.00    +0.025 C 
DOCKED: ATOM     12  C   UNL     1      22.313  65.478  24.556 -0.47 +0.00    -0.036 C 
DOCKED: ATOM     13  C   UNL     1      23.411  67.673  25.311 -0.55 +0.00    +0.015 C 
DOCKED: ATOM     14  C   UNL     1      20.489  72.642  22.317 -0.20 -0.00    +0.013 C 
DOCKED: ATOM     15  C   UNL     1      22.984  66.253  25.712 -0.57 +0.00    +0.011 C 
DOCKED: ATOM     16  C   UNL     1      21.173  69.640  22.147 -0.30 -0.04    +0.155 C 
DOCKED: ATOM     17  C   UNL     1      23.930  69.378  22.878 -0.57 -0.00    +0.017 C 
DOCKED: ATOM     18  C   UNL     1      20.448  74.726  23.764 -0.14 -0.00    +0.126 C 
DOCKED: ATOM     19  C   UNL     1      22.977  72.431  22.060 -0.12 -0.00    +0.016 C 
DOCKED: ATOM     20  C   UNL     1      20.346  74.162  22.350 -0.18 -0.01    +0.033 C 
DOCKED: ATOM     21  C   UNL     1      21.384  69.015  25.909 -0.36 +0.00    +0.021 C 
DOCKED: ATOM     22  C   UNL     1      19.842  66.165  24.975 -0.44 +0.00    +0.030 C 
DOCKED: ATOM     23  C   UNL     1      20.929  68.227  22.556 -0.39 -0.01    +0.054 C 
DOCKED: ATOM     24  C   UNL     1      21.911  64.056  25.027 -0.33 -0.00    +0.011 C 
DOCKED: ATOM     25  C   UNL     1      19.480  64.726  25.375 -0.43 +0.00    +0.042 C 
DOCKED: ATOM     26  C   UNL     1      20.703  64.009  25.961 -0.48 -0.00    +0.021 C 
DOCKED: ATOM     27  C   UNL     1      22.970  75.084  23.953 -0.18 -0.00    +0.018 C 
DOCKED: ATOM     28  C   UNL     1      21.605  74.732  25.991 -0.26 +0.00    +0.018 C 
DOCKED: ATOM     29  C   UNL     1      23.329  65.281  23.401 +0.12 +0.00    +0.016 C 
DOCKED: ATOM     30  C   UNL     1      18.344  64.741  26.408 -0.01 +0.01    +0.026 C 
DOCKED: ENDROOT
DOCKED: BRANCH  25  31
DOCKED: ATOM     31  C   UNL     1      18.951  63.970  24.180 -0.39 +0.01    +0.148 C 
DOCKED: ATOM     32  O   UNL     1      19.413  62.923  23.753 -0.01 -0.00    -0.649 OA
DOCKED: BRANCH  31  33
DOCKED: ATOM     33  O   UNL     1      17.888  64.615  23.640 -0.01 -0.16    -0.776 OA
DOCKED: ATOM     34  H   UNL     1      18.152  65.190  22.889 +0.08 +0.02    +0.167 HD
DOCKED: ENDBRANCH  31  33
DOCKED: ENDBRANCH  25  31
DOCKED: BRANCH  18  35
DOCKED: ATOM     35  O   UNL     1      20.339  76.146  23.704 -0.03 -0.02    -0.395 OA
DOCKED: ATOM     36  H   UNL     1      19.426  76.395  23.926 +0.01 +0.00    +0.210 HD
DOCKED: ENDBRANCH  18  35
DOCKED: TORSDOF 3
DOCKED: TER
DOCKED: ENDMDL
________________________________________________________________________________


	BEGINNING GENETIC ALGORITHM DOCKING 3 of 10
Run: 3 Seed: 1103305288 1490405497 [ Run 3 of 10 GA/GALS ]
Beginning LAMARCKIAN GENETIC ALGORITHM (LGA), with a maximum of 2500000 energy evaluations.

Final-Value: -8.096


	FINAL GENETIC ALGORITHM DOCKED STATE
	_______________________________________________


Detailed state:  trans 24.909 54.266 -8.479 quatxyzw 0.140760 0.397001 -0.906932 -0.007131 center 0.053 -0.139 0.018 ntor 3 87.3574 118.6915 43.8867
State:	 24.909  54.266  -8.479   0.141  0.397 -0.907 -179.183     87.36  118.69   43.89

DOCKED: MODEL        3
DOCKED: USER    Run = 3
DOCKED: USER    DPF = D:/mcy/map11_CID1011/dock_mapk11.dpf
DOCKED: USER  
DOCKED: USER    Estimated Free Energy of Binding    =   -7.23 kcal/mol  [=(1)+(2)+(3)-(4)]
DOCKED: USER    Estimated Inhibition Constant, Ki   =    5.04 uM (micromolar)  [Temperature = 298.15 K]
DOCKED: USER    
DOCKED: USER    (1) Final Intermolecular Energy     =   -8.12 kcal/mol
DOCKED: USER        vdW + Hbond + desolv Energy     =   -7.90 kcal/mol
DOCKED: USER        Electrostatic Energy            =   -0.23 kcal/mol
DOCKED: USER    (2) Final Total Internal Energy     =   +0.03 kcal/mol
DOCKED: USER    (3) Torsional Free Energy           =   +0.89 kcal/mol
DOCKED: USER    (4) Unbound System's Energy  [=(2)] =   +0.03 kcal/mol
DOCKED: USER    
DOCKED: USER    
DOCKED: USER    NEWDPF move CID_1011.pdbqt
DOCKED: USER    NEWDPF about 0.053000 -0.138500 0.017700
DOCKED: USER    NEWDPF tran0 24.908761 54.265952 -8.479391
DOCKED: USER    NEWDPF quaternion0 0.140760 0.397001 -0.906932 -0.007131
DOCKED: USER    NEWDPF axisangle0 0.140764 0.397011 -0.906955 -179.182791
DOCKED: USER    NEWDPF quat0 0.140764 0.397011 -0.906955 -179.182791
DOCKED: USER    NEWDPF dihe0 87.36 118.69 43.89 
DOCKED: USER  keepresnum = 1 
DOCKED: USER  
DOCKED: REMARK  3 active torsions:
DOCKED: REMARK  status: ('A' for Active; 'I' for Inactive)
DOCKED: REMARK    1  A    between atoms: O_1  and  C_21 
DOCKED: REMARK    2  A    between atoms: O_3  and  C_34 
DOCKED: REMARK    3  A    between atoms: C_28  and  C_34 
DOCKED: USER                              x       y       z     vdW  Elec       q    Type
DOCKED: USER                           _______ _______ _______ _____ _____    ______ ____
DOCKED: ROOT
DOCKED: ATOM      1  O   UNL     1      23.083  53.287  -6.123 -0.51 +0.01    -0.293 OA
DOCKED: ATOM      2  C   UNL     1      24.160  53.071  -9.471 -0.13 +0.00    -0.021 C 
DOCKED: ATOM      3  C   UNL     1      21.813  54.121  -8.740 -0.33 +0.00    -0.028 C 
DOCKED: ATOM      4  C   UNL     1      23.345  53.943  -8.457 -0.25 -0.01    +0.077 C 
DOCKED: ATOM      5  C   UNL     1      25.699  53.594  -9.392 -0.11 +0.00    -0.012 C 
DOCKED: ATOM      6  C   UNL     1      21.756  54.898 -10.104 -0.22 -0.00    +0.005 C 
DOCKED: ATOM      7  C   UNL     1      23.535  53.118 -10.897 -0.07 -0.00    +0.011 C 
DOCKED: ATOM      8  C   UNL     1      26.158  53.626  -7.901 -0.22 +0.01    -0.062 C 
DOCKED: ATOM      9  C   UNL     1      22.547  54.232 -11.250 -0.10 -0.00    +0.007 C 
DOCKED: ATOM     10  C   UNL     1      20.357  55.480 -10.530 -0.37 +0.00    -0.017 C 
DOCKED: ATOM     11  C   UNL     1      27.658  53.651  -7.579 -0.21 -0.01    +0.025 C 
DOCKED: ATOM     12  C   UNL     1      28.477  52.651  -8.440 -0.12 +0.01    -0.036 C 
DOCKED: ATOM     13  C   UNL     1      26.648  52.691 -10.241 -0.06 -0.00    +0.015 C 
DOCKED: ATOM     14  C   UNL     1      21.171  55.034  -7.651 -0.50 +0.00    +0.013 C 
DOCKED: ATOM     15  C   UNL     1      28.144  52.856  -9.934 -0.05 -0.00    +0.011 C 
DOCKED: ATOM     16  C   UNL     1      23.820  53.569  -7.061 -0.32 -0.02    +0.155 C 
DOCKED: ATOM     17  C   UNL     1      24.114  51.550  -9.070 -0.21 -0.00    +0.017 C 
DOCKED: ATOM     18  C   UNL     1      19.799  56.327  -9.349 -0.50 -0.03    +0.126 C 
DOCKED: ATOM     19  C   UNL     1      21.067  52.777  -8.746 -0.36 -0.00    +0.016 C 
DOCKED: ATOM     20  C   UNL     1      19.793  55.580  -8.019 -0.33 +0.00    +0.033 C 
DOCKED: ATOM     21  C   UNL     1      25.801  55.032  -9.981 -0.11 -0.00    +0.021 C 
DOCKED: ATOM     22  C   UNL     1      28.202  55.099  -7.613 -0.18 -0.01    +0.030 C 
DOCKED: ATOM     23  C   UNL     1      25.298  53.587  -6.860 -0.25 -0.01    +0.054 C 
DOCKED: ATOM     24  C   UNL     1      29.998  52.828  -8.200 -0.07 -0.00    +0.011 C 
DOCKED: ATOM     25  C   UNL     1      29.710  55.204  -7.335 -0.15 -0.01    +0.042 C 
DOCKED: ATOM     26  C   UNL     1      30.493  54.272  -8.268 -0.06 -0.00    +0.021 C 
DOCKED: ATOM     27  C   UNL     1      19.335  54.411 -10.973 -0.42 -0.00    +0.018 C 
DOCKED: ATOM     28  C   UNL     1      20.541  56.433 -11.744 -0.37 -0.00    +0.018 C 
DOCKED: ATOM     29  C   UNL     1      28.139  51.195  -8.025 -0.02 -0.01    +0.016 C 
DOCKED: ATOM     30  C   UNL     1      30.178  56.652  -7.537 -0.17 -0.00    +0.026 C 
DOCKED: ENDROOT
DOCKED: BRANCH  25  31
DOCKED: ATOM     31  C   UNL     1      29.998  54.867  -5.893 -0.22 -0.00    +0.148 C 
DOCKED: ATOM     32  O   UNL     1      31.107  54.630  -5.436 +0.11 -0.26    -0.649 OA
DOCKED: BRANCH  31  33
DOCKED: ATOM     33  O   UNL     1      28.854  54.860  -5.165 +0.00 +0.17    -0.776 OA
DOCKED: ATOM     34  H   UNL     1      28.680  55.731  -4.748 -0.44 -0.07    +0.167 HD
DOCKED: ENDBRANCH  31  33
DOCKED: ENDBRANCH  25  31
DOCKED: BRANCH  18  35
DOCKED: ATOM     35  O   UNL     1      18.475  56.773  -9.634 -0.25 +0.14    -0.395 OA
DOCKED: ATOM     36  H   UNL     1      18.235  57.459  -8.989 -0.33 -0.13    +0.210 HD
DOCKED: ENDBRANCH  18  35
DOCKED: TORSDOF 3
DOCKED: TER
DOCKED: ENDMDL
________________________________________________________________________________


	BEGINNING GENETIC ALGORITHM DOCKING 4 of 10
Run: 4 Seed: 183240494 106401257 [ Run 4 of 10 GA/GALS ]
Beginning LAMARCKIAN GENETIC ALGORITHM (LGA), with a maximum of 2500000 energy evaluations.

Final-Value: -9.785


	FINAL GENETIC ALGORITHM DOCKED STATE
	_______________________________________________


Detailed state:  trans 15.982 55.933 20.227 quatxyzw 0.806245 -0.016953 0.081055 -0.585757 center 0.053 -0.139 0.018 ntor 3 -156.1139 -110.3129 -6.5725
State:	 15.982  55.933  20.227   0.995 -0.021  0.100 -108.287   -156.11 -110.31   -6.57

DOCKED: MODEL        4
DOCKED: USER    Run = 4
DOCKED: USER    DPF = D:/mcy/map11_CID1011/dock_mapk11.dpf
DOCKED: USER  
DOCKED: USER    Estimated Free Energy of Binding    =   -8.96 kcal/mol  [=(1)+(2)+(3)-(4)]
DOCKED: USER    Estimated Inhibition Constant, Ki   =  268.36 nM (nanomolar)  [Temperature = 298.15 K]
DOCKED: USER    
DOCKED: USER    (1) Final Intermolecular Energy     =   -9.86 kcal/mol
DOCKED: USER        vdW + Hbond + desolv Energy     =   -9.19 kcal/mol
DOCKED: USER        Electrostatic Energy            =   -0.67 kcal/mol
DOCKED: USER    (2) Final Total Internal Energy     =   +0.07 kcal/mol
DOCKED: USER    (3) Torsional Free Energy           =   +0.89 kcal/mol
DOCKED: USER    (4) Unbound System's Energy  [=(2)] =   +0.07 kcal/mol
DOCKED: USER    
DOCKED: USER    
DOCKED: USER    NEWDPF move CID_1011.pdbqt
DOCKED: USER    NEWDPF about 0.053000 -0.138500 0.017700
DOCKED: USER    NEWDPF tran0 15.981748 55.933234 20.226504
DOCKED: USER    NEWDPF quaternion0 0.806245 -0.016953 0.081055 -0.585757
DOCKED: USER    NEWDPF axisangle0 0.994767 -0.020917 0.100008 -108.286973
DOCKED: USER    NEWDPF quat0 0.994767 -0.020917 0.100008 -108.286973
DOCKED: USER    NEWDPF dihe0 -156.11 -110.31 -6.57 
DOCKED: USER  keepresnum = 1 
DOCKED: USER  
DOCKED: REMARK  3 active torsions:
DOCKED: REMARK  status: ('A' for Active; 'I' for Inactive)
DOCKED: REMARK    1  A    between atoms: O_1  and  C_21 
DOCKED: REMARK    2  A    between atoms: O_3  and  C_34 
DOCKED: REMARK    3  A    between atoms: C_28  and  C_34 
DOCKED: USER                              x       y       z     vdW  Elec       q    Type
DOCKED: USER                           _______ _______ _______ _____ _____    ______ ____
DOCKED: ROOT
DOCKED: ATOM      1  O   UNL     1      17.459  53.853  18.400 -0.20 +0.06    -0.293 OA
DOCKED: ATOM      2  C   UNL     1      16.700  55.153  21.586 -0.36 +0.01    -0.021 C 
DOCKED: ATOM      3  C   UNL     1      19.058  55.497  20.375 -0.37 +0.01    -0.028 C 
DOCKED: ATOM      4  C   UNL     1      17.495  55.424  20.265 -0.27 -0.04    +0.077 C 
DOCKED: ATOM      5  C   UNL     1      15.221  55.798  21.371 -0.31 +0.01    -0.012 C 
DOCKED: ATOM      6  C   UNL     1      19.326  56.744  21.292 -0.44 -0.00    +0.005 C 
DOCKED: ATOM      7  C   UNL     1      17.463  55.689  22.833 -0.45 -0.01    +0.011 C 
DOCKED: ATOM      8  C   UNL     1      14.623  55.286  20.024 -0.17 +0.03    -0.062 C 
DOCKED: ATOM      9  C   UNL     1      18.589  56.709  22.648 -0.47 -0.00    +0.007 C 
DOCKED: ATOM     10  C   UNL     1      20.812  57.258  21.372 -0.55 +0.00    -0.017 C 
DOCKED: ATOM     11  C   UNL     1      13.109  55.377  19.793 -0.14 -0.00    +0.025 C 
DOCKED: ATOM     12  C   UNL     1      12.282  54.928  21.028 -0.23 -0.00    -0.036 C 
DOCKED: ATOM     13  C   UNL     1      14.273  55.450  22.563 -0.30 -0.01    +0.015 C 
DOCKED: ATOM     14  C   UNL     1      19.679  55.798  18.977 -0.46 -0.01    +0.013 C 
DOCKED: ATOM     15  C   UNL     1      12.779  55.673  22.287 -0.34 -0.00    +0.011 C 
DOCKED: ATOM     16  C   UNL     1      16.850  54.585  19.172 -0.21 -0.07    +0.155 C 
DOCKED: ATOM     17  C   UNL     1      16.552  53.608  21.847 -0.13 -0.00    +0.017 C 
DOCKED: ATOM     18  C   UNL     1      21.334  57.473  19.922 -0.53 -0.03    +0.126 C 
DOCKED: ATOM     19  C   UNL     1      19.661  54.184  20.899 -0.35 -0.00    +0.016 C 
DOCKED: ATOM     20  C   UNL     1      21.134  56.259  19.020 -0.50 -0.01    +0.033 C 
DOCKED: ATOM     21  C   UNL     1      15.323  57.352  21.318 -0.37 -0.02    +0.021 C 
DOCKED: ATOM     22  C   UNL     1      12.721  56.774  19.253 -0.16 -0.01    +0.030 C 
DOCKED: ATOM     23  C   UNL     1      15.369  54.717  19.053 -0.20 -0.02    +0.054 C 
DOCKED: ATOM     24  C   UNL     1      10.771  55.193  20.810 -0.08 +0.00    +0.011 C 
DOCKED: ATOM     25  C   UNL     1      11.212  56.956  19.028 -0.11 +0.00    +0.042 C 
DOCKED: ATOM     26  C   UNL     1      10.433  56.593  20.299 -0.17 +0.01    +0.021 C 
DOCKED: ATOM     27  C   UNL     1      21.759  56.333  22.168 -0.21 -0.00    +0.018 C 
DOCKED: ATOM     28  C   UNL     1      20.845  58.635  22.091 -0.20 -0.00    +0.018 C 
DOCKED: ATOM     29  C   UNL     1      12.428  53.398  21.236 -0.37 +0.00    +0.016 C 
DOCKED: ATOM     30  C   UNL     1      10.914  58.411  18.637 -0.11 -0.00    +0.026 C 
DOCKED: ENDROOT
DOCKED: BRANCH  25  31
DOCKED: ATOM     31  C   UNL     1      10.750  56.107  17.869 -0.08 +0.05    +0.148 C 
DOCKED: ATOM     32  O   UNL     1       9.965  55.175  17.952 -0.02 -0.47    -0.649 OA
DOCKED: BRANCH  31  33
DOCKED: ATOM     33  O   UNL     1      11.330  56.518  16.715 +0.12 -0.15    -0.776 OA
DOCKED: ATOM     34  H   UNL     1      12.172  56.995  16.878 +0.07 -0.01    +0.167 HD
DOCKED: ENDBRANCH  31  33
DOCKED: ENDBRANCH  25  31
DOCKED: BRANCH  18  35
DOCKED: ATOM     35  O   UNL     1      22.718  57.817  19.934 -0.39 +0.09    -0.395 OA
DOCKED: ATOM     36  H   UNL     1      22.891  58.372  20.713 -0.12 -0.06    +0.210 HD
DOCKED: ENDBRANCH  18  35
DOCKED: TORSDOF 3
DOCKED: TER
DOCKED: ENDMDL
________________________________________________________________________________


	BEGINNING GENETIC ALGORITHM DOCKING 5 of 10
Run: 5 Seed: 211169913 714119337 [ Run 5 of 10 GA/GALS ]
Beginning LAMARCKIAN GENETIC ALGORITHM (LGA), with a maximum of 2500000 energy evaluations.

Final-Value: -7.356


	FINAL GENETIC ALGORITHM DOCKED STATE
	_______________________________________________


Detailed state:  trans 28.359 74.665 36.877 quatxyzw -0.221466 -0.913892 -0.180962 -0.288108 center 0.053 -0.139 0.018 ntor 3 92.1214 5.3254 -13.2796
State:	 28.359  74.665  36.877  -0.231 -0.954 -0.189 -146.511     92.12    5.33  -13.28

DOCKED: MODEL        5
DOCKED: USER    Run = 5
DOCKED: USER    DPF = D:/mcy/map11_CID1011/dock_mapk11.dpf
DOCKED: USER  
DOCKED: USER    Estimated Free Energy of Binding    =   -6.51 kcal/mol  [=(1)+(2)+(3)-(4)]
DOCKED: USER    Estimated Inhibition Constant, Ki   =   16.82 uM (micromolar)  [Temperature = 298.15 K]
DOCKED: USER    
DOCKED: USER    (1) Final Intermolecular Energy     =   -7.41 kcal/mol
DOCKED: USER        vdW + Hbond + desolv Energy     =   -5.53 kcal/mol
DOCKED: USER        Electrostatic Energy            =   -1.88 kcal/mol
DOCKED: USER    (2) Final Total Internal Energy     =   +0.05 kcal/mol
DOCKED: USER    (3) Torsional Free Energy           =   +0.89 kcal/mol
DOCKED: USER    (4) Unbound System's Energy  [=(2)] =   +0.05 kcal/mol
DOCKED: USER    
DOCKED: USER    
DOCKED: USER    NEWDPF move CID_1011.pdbqt
DOCKED: USER    NEWDPF about 0.053000 -0.138500 0.017700
DOCKED: USER    NEWDPF tran0 28.358653 74.664891 36.877488
DOCKED: USER    NEWDPF quaternion0 -0.221466 -0.913892 -0.180962 -0.288108
DOCKED: USER    NEWDPF axisangle0 -0.231273 -0.954359 -0.188975 -146.510565
DOCKED: USER    NEWDPF quat0 -0.231273 -0.954359 -0.188975 -146.510565
DOCKED: USER    NEWDPF dihe0 92.12 5.33 -13.28 
DOCKED: USER  keepresnum = 1 
DOCKED: USER  
DOCKED: REMARK  3 active torsions:
DOCKED: REMARK  status: ('A' for Active; 'I' for Inactive)
DOCKED: REMARK    1  A    between atoms: O_1  and  C_21 
DOCKED: REMARK    2  A    between atoms: O_3  and  C_34 
DOCKED: REMARK    3  A    between atoms: C_28  and  C_34 
DOCKED: USER                              x       y       z     vdW  Elec       q    Type
DOCKED: USER                           _______ _______ _______ _____ _____    ______ ____
DOCKED: ROOT
DOCKED: ATOM      1  O   UNL     1      25.759  75.163  35.193 -0.12 -0.07    -0.293 OA
DOCKED: ATOM      2  C   UNL     1      28.274  76.313  37.376 -0.10 -0.00    -0.021 C 
DOCKED: ATOM      3  C   UNL     1      25.764  75.816  38.149 -0.17 -0.00    -0.028 C 
DOCKED: ATOM      4  C   UNL     1      27.002  75.406  37.277 -0.19 +0.01    +0.077 C 
DOCKED: ATOM      5  C   UNL     1      29.543  75.366  36.999 -0.16 -0.00    -0.012 C 
DOCKED: ATOM      6  C   UNL     1      26.266  75.677  39.630 -0.16 +0.00    +0.005 C 
DOCKED: ATOM      7  C   UNL     1      28.376  77.005  38.768 -0.05 +0.00    +0.011 C 
DOCKED: ATOM      8  C   UNL     1      29.256  74.629  35.654 -0.21 -0.02    -0.062 C 
DOCKED: ATOM      9  C   UNL     1      27.559  76.462  39.942 -0.07 +0.00    +0.007 C 
DOCKED: ATOM     10  C   UNL     1      25.172  75.749  40.759 -0.14 -0.00    -0.017 C 
DOCKED: ATOM     11  C   UNL     1      30.428  74.036  34.860 -0.22 +0.01    +0.025 C 
DOCKED: ATOM     12  C   UNL     1      31.645  74.996  34.773 -0.09 -0.01    -0.036 C 
DOCKED: ATOM     13  C   UNL     1      30.861  76.197  36.902 -0.06 +0.00    +0.015 C 
DOCKED: ATOM     14  C   UNL     1      24.605  74.793  37.946 -0.33 +0.00    +0.013 C 
DOCKED: ATOM     15  C   UNL     1      32.021  75.489  36.188 -0.06 +0.00    +0.011 C 
DOCKED: ATOM     16  C   UNL     1      26.813  75.055  35.809 -0.20 +0.04    +0.155 C 
DOCKED: ATOM     17  C   UNL     1      28.199  77.502  36.348 -0.04 +0.00    +0.017 C 
DOCKED: ATOM     18  C   UNL     1      24.052  74.723  40.421 -0.27 +0.02    +0.126 C 
DOCKED: ATOM     19  C   UNL     1      25.242  77.216  37.787 -0.07 +0.00    +0.016 C 
DOCKED: ATOM     20  C   UNL     1      23.506  74.868  39.004 -0.35 +0.00    +0.033 C 
DOCKED: ATOM     21  C   UNL     1      29.762  74.304  38.117 -0.15 +0.00    +0.021 C 
DOCKED: ATOM     22  C   UNL     1      30.780  72.621  35.377 -0.25 +0.01    +0.030 C 
DOCKED: ATOM     23  C   UNL     1      28.021  74.521  35.117 -0.02 +0.02    +0.054 C 
DOCKED: ATOM     24  C   UNL     1      32.858  74.294  34.110 -0.06 +0.00    +0.011 C 
DOCKED: ATOM     25  C   UNL     1      31.970  71.972  34.654 -0.28 +0.02    +0.042 C 
DOCKED: ATOM     26  C   UNL     1      33.183  72.911  34.670 -0.09 +0.01    +0.021 C 
DOCKED: ATOM     27  C   UNL     1      24.582  77.159  40.978 -0.06 +0.00    +0.018 C 
DOCKED: ATOM     28  C   UNL     1      25.801  75.327  42.116 -0.11 +0.00    +0.018 C 
DOCKED: ATOM     29  C   UNL     1      31.301  76.210  33.872 -0.06 +0.00    +0.016 C 
DOCKED: ATOM     30  C   UNL     1      32.333  70.644  35.333 -0.36 +0.01    +0.026 C 
DOCKED: ENDROOT
DOCKED: BRANCH  25  31
DOCKED: ATOM     31  C   UNL     1      31.592  71.628  33.234 -0.13 +0.18    +0.148 C 
DOCKED: ATOM     32  O   UNL     1      32.007  72.203  32.239 -0.25 -1.07    -0.649 OA
DOCKED: BRANCH  31  33
DOCKED: ATOM     33  O   UNL     1      30.722  70.588  33.210 -0.68 -1.19    -0.776 OA
DOCKED: ATOM     34  H   UNL     1      31.186  69.724  33.190 +0.05 +0.17    +0.167 HD
DOCKED: ENDBRANCH  31  33
DOCKED: ENDBRANCH  25  31
DOCKED: BRANCH  18  35
DOCKED: ATOM     35  O   UNL     1      22.972  74.838  41.346 -0.09 -0.06    -0.395 OA
DOCKED: ATOM     36  H   UNL     1      22.421  75.595  41.084 +0.05 +0.03    +0.210 HD
DOCKED: ENDBRANCH  18  35
DOCKED: TORSDOF 3
DOCKED: TER
DOCKED: ENDMDL
________________________________________________________________________________


	BEGINNING GENETIC ALGORITHM DOCKING 6 of 10
Run: 6 Seed: 613974645 1601346062 [ Run 6 of 10 GA/GALS ]
Beginning LAMARCKIAN GENETIC ALGORITHM (LGA), with a maximum of 2500000 energy evaluations.

Final-Value: -8.671


	FINAL GENETIC ALGORITHM DOCKED STATE
	_______________________________________________


Detailed state:  trans 12.786 73.034 20.151 quatxyzw -0.526462 -0.709182 -0.463630 -0.070324 center 0.053 -0.139 0.018 ntor 3 -6.5759 161.5426 -132.5487
State:	 12.786  73.034  20.151  -0.528 -0.711 -0.465 -171.935     -6.58  161.54 -132.55

DOCKED: MODEL        6
DOCKED: USER    Run = 6
DOCKED: USER    DPF = D:/mcy/map11_CID1011/dock_mapk11.dpf
DOCKED: USER  
DOCKED: USER    Estimated Free Energy of Binding    =   -7.77 kcal/mol  [=(1)+(2)+(3)-(4)]
DOCKED: USER    Estimated Inhibition Constant, Ki   =    2.03 uM (micromolar)  [Temperature = 298.15 K]
DOCKED: USER    
DOCKED: USER    (1) Final Intermolecular Energy     =   -8.66 kcal/mol
DOCKED: USER        vdW + Hbond + desolv Energy     =   -7.31 kcal/mol
DOCKED: USER        Electrostatic Energy            =   -1.36 kcal/mol
DOCKED: USER    (2) Final Total Internal Energy     =   -0.01 kcal/mol
DOCKED: USER    (3) Torsional Free Energy           =   +0.89 kcal/mol
DOCKED: USER    (4) Unbound System's Energy  [=(2)] =   -0.01 kcal/mol
DOCKED: USER    
DOCKED: USER    
DOCKED: USER    NEWDPF move CID_1011.pdbqt
DOCKED: USER    NEWDPF about 0.053000 -0.138500 0.017700
DOCKED: USER    NEWDPF tran0 12.785648 73.034408 20.150778
DOCKED: USER    NEWDPF quaternion0 -0.526462 -0.709182 -0.463630 -0.070324
DOCKED: USER    NEWDPF axisangle0 -0.527768 -0.710943 -0.464781 -171.934844
DOCKED: USER    NEWDPF quat0 -0.527768 -0.710943 -0.464781 -171.934844
DOCKED: USER    NEWDPF dihe0 -6.58 161.54 -132.55 
DOCKED: USER  keepresnum = 1 
DOCKED: USER  
DOCKED: REMARK  3 active torsions:
DOCKED: REMARK  status: ('A' for Active; 'I' for Inactive)
DOCKED: REMARK    1  A    between atoms: O_1  and  C_21 
DOCKED: REMARK    2  A    between atoms: O_3  and  C_34 
DOCKED: REMARK    3  A    between atoms: C_28  and  C_34 
DOCKED: USER                              x       y       z     vdW  Elec       q    Type
DOCKED: USER                           _______ _______ _______ _____ _____    ______ ____
DOCKED: ROOT
DOCKED: ATOM      1  O   UNL     1      12.360  75.687  18.530 -0.73 -0.45    -0.293 OA
DOCKED: ATOM      2  C   UNL     1      13.737  73.943  21.265 -0.14 -0.01    -0.021 C 
DOCKED: ATOM      3  C   UNL     1      11.661  75.615  21.475 -0.06 -0.01    -0.028 C 
DOCKED: ATOM      4  C   UNL     1      12.404  74.499  20.660 -0.09 +0.04    +0.077 C 
DOCKED: ATOM      5  C   UNL     1      13.910  72.433  20.682 -0.17 -0.00    -0.012 C 
DOCKED: ATOM      6  C   UNL     1      11.252  74.909  22.817 -0.05 +0.00    +0.005 C 
DOCKED: ATOM      7  C   UNL     1      13.743  74.040  22.820 -0.03 +0.00    +0.011 C 
DOCKED: ATOM      8  C   UNL     1      13.750  72.456  19.130 -0.17 -0.03    -0.062 C 
DOCKED: ATOM      9  C   UNL     1      12.423  74.239  23.568 -0.17 +0.00    +0.007 C 
DOCKED: ATOM     10  C   UNL     1      10.242  75.683  23.744 -0.03 -0.00    -0.017 C 
DOCKED: ATOM     11  C   UNL     1      14.292  71.283  18.304 -0.25 +0.01    +0.025 C 
DOCKED: ATOM     12  C   UNL     1      15.706  70.828  18.756 -0.27 -0.00    -0.036 C 
DOCKED: ATOM     13  C   UNL     1      15.291  71.827  21.085 -0.26 +0.00    +0.015 C 
DOCKED: ATOM     14  C   UNL     1      10.349  76.028  20.741 +0.00 +0.01    +0.013 C 
DOCKED: ATOM     15  C   UNL     1      15.712  70.587  20.282 -0.27 +0.00    +0.011 C 
DOCKED: ATOM     16  C   UNL     1      12.628  74.673  19.165 -0.19 +0.14    +0.155 C 
DOCKED: ATOM     17  C   UNL     1      14.967  74.812  20.811 -0.12 +0.01    +0.017 C 
DOCKED: ATOM     18  C   UNL     1       9.004  76.083  22.891 -0.02 +0.04    +0.126 C 
DOCKED: ATOM     19  C   UNL     1      12.529  76.870  21.658 -0.04 +0.01    +0.016 C 
DOCKED: ATOM     20  C   UNL     1       9.367  76.817  21.604 -0.05 +0.01    +0.033 C 
DOCKED: ATOM     21  C   UNL     1      12.817  71.503  21.287 -0.14 +0.01    +0.021 C 
DOCKED: ATOM     22  C   UNL     1      13.256  70.136  18.236 -0.22 +0.01    +0.030 C 
DOCKED: ATOM     23  C   UNL     1      13.193  73.488  18.459 -0.26 +0.04    +0.054 C 
DOCKED: ATOM     24  C   UNL     1      16.141  69.542  18.008 -0.24 +0.00    +0.011 C 
DOCKED: ATOM     25  C   UNL     1      13.740  68.906  17.452 -0.30 +0.02    +0.042 C 
DOCKED: ATOM     26  C   UNL     1      15.095  68.428  17.988 -0.40 +0.01    +0.021 C 
DOCKED: ATOM     27  C   UNL     1      10.848  76.915  24.450 -0.03 +0.00    +0.018 C 
DOCKED: ATOM     28  C   UNL     1       9.747  74.736  24.873 -0.05 +0.01    +0.018 C 
DOCKED: ATOM     29  C   UNL     1      16.753  71.914  18.396 -0.27 -0.00    +0.016 C 
DOCKED: ATOM     30  C   UNL     1      12.708  67.775  17.567 -0.24 +0.01    +0.026 C 
DOCKED: ENDROOT
DOCKED: BRANCH  25  31
DOCKED: ATOM     31  C   UNL     1      13.843  69.232  15.982 -0.43 +0.11    +0.148 C 
DOCKED: ATOM     32  O   UNL     1      13.415  70.250  15.457 -0.52 -0.61    -0.649 OA
DOCKED: BRANCH  31  33
DOCKED: ATOM     33  O   UNL     1      14.476  68.237  15.315 -0.55 -0.86    -0.776 OA
DOCKED: ATOM     34  H   UNL     1      14.460  68.378  14.344 -0.51 +0.19    +0.167 HD
DOCKED: ENDBRANCH  31  33
DOCKED: ENDBRANCH  25  31
DOCKED: BRANCH  18  35
DOCKED: ATOM     35  O   UNL     1       8.113  76.897  23.652 -0.00 -0.09    -0.395 OA
DOCKED: ATOM     36  H   UNL     1       7.236  76.480  23.651 +0.01 +0.04    +0.210 HD
DOCKED: ENDBRANCH  18  35
DOCKED: TORSDOF 3
DOCKED: TER
DOCKED: ENDMDL
________________________________________________________________________________


	BEGINNING GENETIC ALGORITHM DOCKING 7 of 10
Run: 7 Seed: 559281285 325286040 [ Run 7 of 10 GA/GALS ]
Beginning LAMARCKIAN GENETIC ALGORITHM (LGA), with a maximum of 2500000 energy evaluations.

Final-Value: -8.687


	FINAL GENETIC ALGORITHM DOCKED STATE
	_______________________________________________


Detailed state:  trans 3.866 67.266 -7.711 quatxyzw -0.542578 0.805852 -0.090180 -0.219270 center 0.053 -0.139 0.018 ntor 3 57.3325 51.4525 19.3026
State:	  3.866  67.266  -7.711  -0.556  0.826 -0.092 -154.668     57.33   51.45   19.30

DOCKED: MODEL        7
DOCKED: USER    Run = 7
DOCKED: USER    DPF = D:/mcy/map11_CID1011/dock_mapk11.dpf
DOCKED: USER  
DOCKED: USER    Estimated Free Energy of Binding    =   -7.80 kcal/mol  [=(1)+(2)+(3)-(4)]
DOCKED: USER    Estimated Inhibition Constant, Ki   =    1.93 uM (micromolar)  [Temperature = 298.15 K]
DOCKED: USER    
DOCKED: USER    (1) Final Intermolecular Energy     =   -8.69 kcal/mol
DOCKED: USER        vdW + Hbond + desolv Energy     =   -7.80 kcal/mol
DOCKED: USER        Electrostatic Energy            =   -0.89 kcal/mol
DOCKED: USER    (2) Final Total Internal Energy     =   +0.01 kcal/mol
DOCKED: USER    (3) Torsional Free Energy           =   +0.89 kcal/mol
DOCKED: USER    (4) Unbound System's Energy  [=(2)] =   +0.01 kcal/mol
DOCKED: USER    
DOCKED: USER    
DOCKED: USER    NEWDPF move CID_1011.pdbqt
DOCKED: USER    NEWDPF about 0.053000 -0.138500 0.017700
DOCKED: USER    NEWDPF tran0 3.865537 67.265670 -7.710620
DOCKED: USER    NEWDPF quaternion0 -0.542578 0.805852 -0.090180 -0.219270
DOCKED: USER    NEWDPF axisangle0 -0.556111 0.825952 -0.092429 -154.667726
DOCKED: USER    NEWDPF quat0 -0.556111 0.825952 -0.092429 -154.667726
DOCKED: USER    NEWDPF dihe0 57.33 51.45 19.30 
DOCKED: USER  keepresnum = 1 
DOCKED: USER  
DOCKED: REMARK  3 active torsions:
DOCKED: REMARK  status: ('A' for Active; 'I' for Inactive)
DOCKED: REMARK    1  A    between atoms: O_1  and  C_21 
DOCKED: REMARK    2  A    between atoms: O_3  and  C_34 
DOCKED: REMARK    3  A    between atoms: C_28  and  C_34 
DOCKED: USER                              x       y       z     vdW  Elec       q    Type
DOCKED: USER                           _______ _______ _______ _____ _____    ______ ____
DOCKED: ROOT
DOCKED: ATOM      1  O   UNL     1       5.792  66.069  -9.879 -0.18 -0.08    -0.293 OA
DOCKED: ATOM      2  C   UNL     1       2.580  67.085  -8.845 -0.14 -0.00    -0.021 C 
DOCKED: ATOM      3  C   UNL     1       3.315  64.525  -9.076 -0.31 -0.00    -0.028 C 
DOCKED: ATOM      4  C   UNL     1       3.684  65.991  -8.655 -0.27 +0.01    +0.077 C 
DOCKED: ATOM      5  C   UNL     1       2.902  68.254  -7.759 -0.18 -0.00    -0.012 C 
DOCKED: ATOM      6  C   UNL     1       2.150  64.122  -8.102 -0.28 +0.00    +0.005 C 
DOCKED: ATOM      7  C   UNL     1       1.149  66.479  -8.737 -0.09 +0.00    +0.011 C 
DOCKED: ATOM      8  C   UNL     1       4.398  68.677  -7.882 -0.25 -0.04    -0.062 C 
DOCKED: ATOM      9  C   UNL     1       0.960  65.105  -8.091 -0.14 +0.00    +0.007 C 
DOCKED: ATOM     10  C   UNL     1       1.741  62.602  -8.079 -0.31 -0.00    -0.017 C 
DOCKED: ATOM     11  C   UNL     1       4.845  70.027  -7.306 -0.18 +0.02    +0.025 C 
DOCKED: ATOM     12  C   UNL     1       3.863  71.182  -7.643 -0.08 -0.01    -0.036 C 
DOCKED: ATOM     13  C   UNL     1       1.962  69.485  -7.958 -0.06 +0.00    +0.015 C 
DOCKED: ATOM     14  C   UNL     1       4.516  63.571  -8.795 -0.56 +0.00    +0.013 C 
DOCKED: ATOM     15  C   UNL     1       2.425  70.771  -7.257 -0.04 +0.00    +0.011 C 
DOCKED: ATOM     16  C   UNL     1       5.003  66.601  -9.106 -0.28 +0.05    +0.155 C 
DOCKED: ATOM     17  C   UNL     1       2.640  67.700 -10.292 -0.06 +0.00    +0.017 C 
DOCKED: ATOM     18  C   UNL     1       3.023  61.754  -7.842 -0.44 +0.01    +0.126 C 
DOCKED: ATOM     19  C   UNL     1       2.957  64.426 -10.567 -0.23 +0.00    +0.016 C 
DOCKED: ATOM     20  C   UNL     1       4.157  62.087  -8.807 -0.35 -0.00    +0.033 C 
DOCKED: ATOM     21  C   UNL     1       2.646  67.722  -6.317 -0.20 +0.00    +0.021 C 
DOCKED: ATOM     22  C   UNL     1       5.169  69.899  -5.799 -0.35 +0.01    +0.030 C 
DOCKED: ATOM     23  C   UNL     1       5.328  67.931  -8.517 -0.23 +0.05    +0.054 C 
DOCKED: ATOM     24  C   UNL     1       4.265  72.484  -6.905 -0.04 +0.00    +0.011 C 
DOCKED: ATOM     25  C   UNL     1       5.592  71.220  -5.138 -0.26 -0.00    +0.042 C 
DOCKED: ATOM     26  C   UNL     1       4.552  72.314  -5.414 -0.07 -0.00    +0.021 C 
DOCKED: ATOM     27  C   UNL     1       0.993  62.130  -9.345 -0.20 +0.00    +0.018 C 
DOCKED: ATOM     28  C   UNL     1       0.780  62.344  -6.885 -0.26 +0.00    +0.018 C 
DOCKED: ATOM     29  C   UNL     1       3.925  71.505  -9.158 -0.05 +0.01    +0.016 C 
DOCKED: ATOM     30  C   UNL     1       5.747  71.022  -3.624 -0.33 -0.02    +0.026 C 
DOCKED: ENDROOT
DOCKED: BRANCH  25  31
DOCKED: ATOM     31  C   UNL     1       6.948  71.647  -5.646 -0.14 +0.05    +0.148 C 
DOCKED: ATOM     32  O   UNL     1       7.276  72.799  -5.888 -0.02 -0.08    -0.649 OA
DOCKED: BRANCH  31  33
DOCKED: ATOM     33  O   UNL     1       7.759  70.572  -5.802 -0.31 -0.64    -0.776 OA
DOCKED: ATOM     34  H   UNL     1       8.585  70.658  -5.280 -0.50 -0.16    +0.167 HD
DOCKED: ENDBRANCH  31  33
DOCKED: ENDBRANCH  25  31
DOCKED: BRANCH  18  35
DOCKED: ATOM     35  O   UNL     1       2.728  60.362  -7.939 -0.15 -0.03    -0.395 OA
DOCKED: ATOM     36  H   UNL     1       3.330  59.963  -8.590 -0.25 -0.04    +0.210 HD
DOCKED: ENDBRANCH  18  35
DOCKED: TORSDOF 3
DOCKED: TER
DOCKED: ENDMDL
________________________________________________________________________________


	BEGINNING GENETIC ALGORITHM DOCKING 8 of 10
Run: 8 Seed: 699861865 1578020521 [ Run 8 of 10 GA/GALS ]
Beginning LAMARCKIAN GENETIC ALGORITHM (LGA), with a maximum of 2500000 energy evaluations.

Final-Value: -8.208


	FINAL GENETIC ALGORITHM DOCKED STATE
	_______________________________________________


Detailed state:  trans 16.652 71.591 19.439 quatxyzw 0.088920 0.142649 -0.311241 0.935347 center 0.053 -0.139 0.018 ntor 3 36.3404 11.9944 -72.3886
State:	 16.652  71.591  19.439   0.251  0.403 -0.880 41.432     36.34   11.99  -72.39

DOCKED: MODEL        8
DOCKED: USER    Run = 8
DOCKED: USER    DPF = D:/mcy/map11_CID1011/dock_mapk11.dpf
DOCKED: USER  
DOCKED: USER    Estimated Free Energy of Binding    =   -7.34 kcal/mol  [=(1)+(2)+(3)-(4)]
DOCKED: USER    Estimated Inhibition Constant, Ki   =    4.18 uM (micromolar)  [Temperature = 298.15 K]
DOCKED: USER    
DOCKED: USER    (1) Final Intermolecular Energy     =   -8.23 kcal/mol
DOCKED: USER        vdW + Hbond + desolv Energy     =   -7.84 kcal/mol
DOCKED: USER        Electrostatic Energy            =   -0.39 kcal/mol
DOCKED: USER    (2) Final Total Internal Energy     =   +0.02 kcal/mol
DOCKED: USER    (3) Torsional Free Energy           =   +0.89 kcal/mol
DOCKED: USER    (4) Unbound System's Energy  [=(2)] =   +0.02 kcal/mol
DOCKED: USER    
DOCKED: USER    
DOCKED: USER    NEWDPF move CID_1011.pdbqt
DOCKED: USER    NEWDPF about 0.053000 -0.138500 0.017700
DOCKED: USER    NEWDPF tran0 16.652359 71.590902 19.438985
DOCKED: USER    NEWDPF quaternion0 0.088920 0.142649 -0.311241 0.935347
DOCKED: USER    NEWDPF axisangle0 0.251376 0.403267 -0.879878 41.431524
DOCKED: USER    NEWDPF quat0 0.251376 0.403267 -0.879878 41.431524
DOCKED: USER    NEWDPF dihe0 36.34 11.99 -72.39 
DOCKED: USER  keepresnum = 1 
DOCKED: USER  
DOCKED: REMARK  3 active torsions:
DOCKED: REMARK  status: ('A' for Active; 'I' for Inactive)
DOCKED: REMARK    1  A    between atoms: O_1  and  C_21 
DOCKED: REMARK    2  A    between atoms: O_3  and  C_34 
DOCKED: REMARK    3  A    between atoms: C_28  and  C_34 
DOCKED: USER                              x       y       z     vdW  Elec       q    Type
DOCKED: USER                           _______ _______ _______ _____ _____    ______ ____
DOCKED: ROOT
DOCKED: ATOM      1  O   UNL     1      17.281  71.444  22.510 -0.30 +0.02    -0.293 OA
DOCKED: ATOM      2  C   UNL     1      16.379  73.281  19.641 -0.16 -0.00    -0.021 C 
DOCKED: ATOM      3  C   UNL     1      18.797  73.406  20.774 -0.19 +0.01    -0.028 C 
DOCKED: ATOM      4  C   UNL     1      17.562  72.538  20.348 -0.19 -0.02    +0.077 C 
DOCKED: ATOM      5  C   UNL     1      15.624  72.170  18.722 -0.23 -0.00    -0.012 C 
DOCKED: ATOM      6  C   UNL     1      19.384  73.940  19.418 -0.17 -0.00    +0.005 C 
DOCKED: ATOM      7  C   UNL     1      16.875  74.535  18.862 -0.15 +0.00    +0.011 C 
DOCKED: ATOM      8  C   UNL     1      15.302  70.913  19.588 -0.24 -0.01    -0.062 C 
DOCKED: ATOM      9  C   UNL     1      18.361  74.674  18.525 -0.16 -0.00    +0.007 C 
DOCKED: ATOM     10  C   UNL     1      20.802  74.620  19.480 -0.28 +0.01    -0.017 C 
DOCKED: ATOM     11  C   UNL     1      14.230  69.926  19.107 -0.25 +0.01    +0.025 C 
DOCKED: ATOM     12  C   UNL     1      12.954  70.633  18.574 -0.18 -0.01    -0.036 C 
DOCKED: ATOM     13  C   UNL     1      14.320  72.751  18.088 -0.23 +0.01    +0.015 C 
DOCKED: ATOM     14  C   UNL     1      19.882  72.503  21.435 -0.26 -0.01    +0.013 C 
DOCKED: ATOM     15  C   UNL     1      13.349  71.701  17.530 -0.34 +0.01    +0.011 C 
DOCKED: ATOM     16  C   UNL     1      16.949  71.555  21.335 -0.28 -0.01    +0.155 C 
DOCKED: ATOM     17  C   UNL     1      15.360  73.850  20.697 -0.16 +0.00    +0.017 C 
DOCKED: ATOM     18  C   UNL     1      21.780  73.648  20.201 -0.26 -0.08    +0.126 C 
DOCKED: ATOM     19  C   UNL     1      18.410  74.508  21.773 -0.16 -0.00    +0.016 C 
DOCKED: ATOM     20  C   UNL     1      21.259  73.153  21.547 -0.28 -0.01    +0.033 C 
DOCKED: ATOM     21  C   UNL     1      16.547  71.745  17.541 -0.30 -0.00    +0.021 C 
DOCKED: ATOM     22  C   UNL     1      14.835  68.897  18.123 -0.35 +0.01    +0.030 C 
DOCKED: ATOM     23  C   UNL     1      15.890  70.665  20.778 -0.16 -0.00    +0.054 C 
DOCKED: ATOM     24  C   UNL     1      11.973  69.608  17.949 -0.21 +0.01    +0.011 C 
DOCKED: ATOM     25  C   UNL     1      13.814  67.892  17.568 -0.32 +0.02    +0.042 C 
DOCKED: ATOM     26  C   UNL     1      12.611  68.629  16.965 -0.29 +0.01    +0.021 C 
DOCKED: ATOM     27  C   UNL     1      20.807  76.010  20.154 -0.16 -0.00    +0.018 C 
DOCKED: ATOM     28  C   UNL     1      21.335  74.836  18.036 -0.36 -0.01    +0.018 C 
DOCKED: ATOM     29  C   UNL     1      12.192  71.305  19.746 -0.12 +0.01    +0.016 C 
DOCKED: ATOM     30  C   UNL     1      14.475  67.015  16.495 -0.38 +0.02    +0.026 C 
DOCKED: ENDROOT
DOCKED: BRANCH  25  31
DOCKED: ATOM     31  C   UNL     1      13.361  66.952  18.658 -0.24 +0.05    +0.148 C 
DOCKED: ATOM     32  O   UNL     1      12.968  67.297  19.763 -0.03 -0.21    -0.649 OA
DOCKED: BRANCH  31  33
DOCKED: ATOM     33  O   UNL     1      13.452  65.664  18.247 +0.05 -0.25    -0.776 OA
DOCKED: ATOM     34  H   UNL     1      12.719  65.115  18.600 +0.06 +0.04    +0.167 HD
DOCKED: ENDBRANCH  31  33
DOCKED: ENDBRANCH  25  31
DOCKED: BRANCH  18  35
DOCKED: ATOM     35  O   UNL     1      23.049  74.269  20.397 -0.68 +0.05    -0.395 OA
DOCKED: ATOM     36  H   UNL     1      23.022  74.772  21.228 +0.08 -0.02    +0.210 HD
DOCKED: ENDBRANCH  18  35
DOCKED: TORSDOF 3
DOCKED: TER
DOCKED: ENDMDL
________________________________________________________________________________


	BEGINNING GENETIC ALGORITHM DOCKING 9 of 10
Run: 9 Seed: 958298499 1188762722 [ Run 9 of 10 GA/GALS ]
Beginning LAMARCKIAN GENETIC ALGORITHM (LGA), with a maximum of 2500000 energy evaluations.

Final-Value: -9.917


	FINAL GENETIC ALGORITHM DOCKED STATE
	_______________________________________________


Detailed state:  trans 15.994 55.884 20.364 quatxyzw 0.784963 -0.007468 0.058730 -0.616707 center 0.053 -0.139 0.018 ntor 3 127.8466 -122.5403 37.4043
State:	 15.994  55.884  20.364   0.997 -0.009  0.075 -103.848    127.85 -122.54   37.40

DOCKED: MODEL        9
DOCKED: USER    Run = 9
DOCKED: USER    DPF = D:/mcy/map11_CID1011/dock_mapk11.dpf
DOCKED: USER  
DOCKED: USER    Estimated Free Energy of Binding    =   -9.06 kcal/mol  [=(1)+(2)+(3)-(4)]
DOCKED: USER    Estimated Inhibition Constant, Ki   =  229.45 nM (nanomolar)  [Temperature = 298.15 K]
DOCKED: USER    
DOCKED: USER    (1) Final Intermolecular Energy     =   -9.95 kcal/mol
DOCKED: USER        vdW + Hbond + desolv Energy     =   -9.21 kcal/mol
DOCKED: USER        Electrostatic Energy            =   -0.74 kcal/mol
DOCKED: USER    (2) Final Total Internal Energy     =   +0.04 kcal/mol
DOCKED: USER    (3) Torsional Free Energy           =   +0.89 kcal/mol
DOCKED: USER    (4) Unbound System's Energy  [=(2)] =   +0.04 kcal/mol
DOCKED: USER    
DOCKED: USER    
DOCKED: USER    NEWDPF move CID_1011.pdbqt
DOCKED: USER    NEWDPF about 0.053000 -0.138500 0.017700
DOCKED: USER    NEWDPF tran0 15.993609 55.884013 20.363855
DOCKED: USER    NEWDPF quaternion0 0.784963 -0.007468 0.058730 -0.616707
DOCKED: USER    NEWDPF axisangle0 0.997168 -0.009487 0.074606 -103.847830
DOCKED: USER    NEWDPF quat0 0.997168 -0.009487 0.074606 -103.847830
DOCKED: USER    NEWDPF dihe0 127.85 -122.54 37.40 
DOCKED: USER  keepresnum = 1 
DOCKED: USER  
DOCKED: REMARK  3 active torsions:
DOCKED: REMARK  status: ('A' for Active; 'I' for Inactive)
DOCKED: REMARK    1  A    between atoms: O_1  and  C_21 
DOCKED: REMARK    2  A    between atoms: O_3  and  C_34 
DOCKED: REMARK    3  A    between atoms: C_28  and  C_34 
DOCKED: USER                              x       y       z     vdW  Elec       q    Type
DOCKED: USER                           _______ _______ _______ _____ _____    ______ ____
DOCKED: ROOT
DOCKED: ATOM      1  O   UNL     1      17.355  53.646  18.637 -0.18 +0.03    -0.293 OA
DOCKED: ATOM      2  C   UNL     1      16.761  55.195  21.745 -0.37 +0.01    -0.021 C 
DOCKED: ATOM      3  C   UNL     1      19.067  55.404  20.410 -0.37 +0.01    -0.028 C 
DOCKED: ATOM      4  C   UNL     1      17.499  55.352  20.374 -0.27 -0.04    +0.077 C 
DOCKED: ATOM      5  C   UNL     1      15.284  55.849  21.548 -0.32 +0.01    -0.012 C 
DOCKED: ATOM      6  C   UNL     1      19.395  56.711  21.216 -0.44 -0.00    +0.005 C 
DOCKED: ATOM      7  C   UNL     1      17.588  55.809  22.914 -0.43 -0.01    +0.011 C 
DOCKED: ATOM      8  C   UNL     1      14.618  55.248  20.271 -0.18 +0.03    -0.062 C 
DOCKED: ATOM      9  C   UNL     1      18.719  56.792  22.602 -0.47 -0.00    +0.007 C 
DOCKED: ATOM     10  C   UNL     1      20.890  57.202  21.192 -0.56 +0.00    -0.017 C 
DOCKED: ATOM     11  C   UNL     1      13.096  55.350  20.101 -0.15 -0.00    +0.025 C 
DOCKED: ATOM     12  C   UNL     1      12.320  55.009  21.402 -0.26 +0.00    -0.036 C 
DOCKED: ATOM     13  C   UNL     1      14.386  55.609  22.803 -0.22 -0.01    +0.015 C 
DOCKED: ATOM     14  C   UNL     1      19.628  55.588  18.967 -0.46 -0.01    +0.013 C 
DOCKED: ATOM     15  C   UNL     1      12.884  55.838  22.577 -0.35 -0.00    +0.011 C 
DOCKED: ATOM     16  C   UNL     1      16.793  54.445  19.377 -0.21 -0.05    +0.155 C 
DOCKED: ATOM     17  C   UNL     1      16.602  53.678  22.129 -0.24 -0.00    +0.017 C 
DOCKED: ATOM     18  C   UNL     1      21.349  57.298  19.708 -0.56 -0.03    +0.126 C 
DOCKED: ATOM     19  C   UNL     1      19.673  54.124  21.005 -0.33 -0.00    +0.016 C 
DOCKED: ATOM     20  C   UNL     1      21.090  56.024  18.910 -0.48 -0.01    +0.033 C 
DOCKED: ATOM     21  C   UNL     1      15.407  57.392  21.373 -0.38 -0.02    +0.021 C 
DOCKED: ATOM     22  C   UNL     1      12.705  56.708  19.474 -0.16 -0.01    +0.030 C 
DOCKED: ATOM     23  C   UNL     1      15.311  54.594  19.314 -0.20 -0.02    +0.054 C 
DOCKED: ATOM     24  C   UNL     1      10.804  55.285  21.231 -0.07 +0.00    +0.011 C 
DOCKED: ATOM     25  C   UNL     1      11.190  56.901  19.303 -0.12 +0.00    +0.042 C 
DOCKED: ATOM     26  C   UNL     1      10.464  56.648  20.631 -0.17 +0.00    +0.021 C 
DOCKED: ATOM     27  C   UNL     1      21.858  56.323  22.013 -0.35 -0.00    +0.018 C 
DOCKED: ATOM     28  C   UNL     1      20.976  58.629  21.802 -0.06 -0.00    +0.018 C 
DOCKED: ATOM     29  C   UNL     1      12.452  53.497  21.719 -0.40 +0.00    +0.016 C 
DOCKED: ATOM     30  C   UNL     1      10.897  58.327  18.815 -0.12 +0.00    +0.026 C 
DOCKED: ENDROOT
DOCKED: BRANCH  25  31
DOCKED: ATOM     31  C   UNL     1      10.664  55.976  18.233 -0.10 +0.05    +0.148 C 
DOCKED: ATOM     32  O   UNL     1       9.496  55.638  18.110 -0.02 -0.50    -0.649 OA
DOCKED: BRANCH  31  33
DOCKED: ATOM     33  O   UNL     1      11.668  55.564  17.421 +0.11 -0.21    -0.776 OA
DOCKED: ATOM     34  H   UNL     1      12.185  56.319  17.067 +0.06 +0.01    +0.167 HD
DOCKED: ENDBRANCH  31  33
DOCKED: ENDBRANCH  25  31
DOCKED: BRANCH  18  35
DOCKED: ATOM     35  O   UNL     1      22.737  57.617  19.633 -0.37 +0.09    -0.395 OA
DOCKED: ATOM     36  H   UNL     1      22.914  58.366  20.226 -0.03 -0.06    +0.210 HD
DOCKED: ENDBRANCH  18  35
DOCKED: TORSDOF 3
DOCKED: TER
DOCKED: ENDMDL
________________________________________________________________________________


	BEGINNING GENETIC ALGORITHM DOCKING 10 of 10
Run: 10 Seed: 1532831878 1343195468 [ Run 10 of 10 GA/GALS ]
Beginning LAMARCKIAN GENETIC ALGORITHM (LGA), with a maximum of 2500000 energy evaluations.

Final-Value: -9.845


	FINAL GENETIC ALGORITHM DOCKED STATE
	_______________________________________________


Detailed state:  trans 15.976 55.889 20.186 quatxyzw -0.800813 0.010119 -0.066628 0.595111 center 0.053 -0.139 0.018 ntor 3 82.3804 -112.4895 179.7784
State:	 15.976  55.889  20.186  -0.996  0.013 -0.083 106.959     82.38 -112.49  179.78

DOCKED: MODEL       10
DOCKED: USER    Run = 10
DOCKED: USER    DPF = D:/mcy/map11_CID1011/dock_mapk11.dpf
DOCKED: USER  
DOCKED: USER    Estimated Free Energy of Binding    =   -9.09 kcal/mol  [=(1)+(2)+(3)-(4)]
DOCKED: USER    Estimated Inhibition Constant, Ki   =  217.35 nM (nanomolar)  [Temperature = 298.15 K]
DOCKED: USER    
DOCKED: USER    (1) Final Intermolecular Energy     =   -9.98 kcal/mol
DOCKED: USER        vdW + Hbond + desolv Energy     =   -9.26 kcal/mol
DOCKED: USER        Electrostatic Energy            =   -0.72 kcal/mol
DOCKED: USER    (2) Final Total Internal Energy     =   +0.14 kcal/mol
DOCKED: USER    (3) Torsional Free Energy           =   +0.89 kcal/mol
DOCKED: USER    (4) Unbound System's Energy  [=(2)] =   +0.14 kcal/mol
DOCKED: USER    
DOCKED: USER    
DOCKED: USER    NEWDPF move CID_1011.pdbqt
DOCKED: USER    NEWDPF about 0.053000 -0.138500 0.017700
DOCKED: USER    NEWDPF tran0 15.975977 55.889084 20.186120
DOCKED: USER    NEWDPF quaternion0 -0.800813 0.010119 -0.066628 0.595111
DOCKED: USER    NEWDPF axisangle0 -0.996478 0.012592 -0.082907 106.958876
DOCKED: USER    NEWDPF quat0 -0.996478 0.012592 -0.082907 106.958876
DOCKED: USER    NEWDPF dihe0 82.38 -112.49 179.78 
DOCKED: USER  keepresnum = 1 
DOCKED: USER  
DOCKED: REMARK  3 active torsions:
DOCKED: REMARK  status: ('A' for Active; 'I' for Inactive)
DOCKED: REMARK    1  A    between atoms: O_1  and  C_21 
DOCKED: REMARK    2  A    between atoms: O_3  and  C_34 
DOCKED: REMARK    3  A    between atoms: C_28  and  C_34 
DOCKED: USER                              x       y       z     vdW  Elec       q    Type
DOCKED: USER                           _______ _______ _______ _____ _____    ______ ____
DOCKED: ROOT
DOCKED: ATOM      1  O   UNL     1      17.381  53.758  18.362 -0.20 +0.05    -0.293 OA
DOCKED: ATOM      2  C   UNL     1      16.730  55.133  21.539 -0.36 +0.01    -0.021 C 
DOCKED: ATOM      3  C   UNL     1      19.052  55.432  20.250 -0.37 +0.01    -0.028 C 
DOCKED: ATOM      4  C   UNL     1      17.486  55.369  20.189 -0.26 -0.04    +0.077 C 
DOCKED: ATOM      5  C   UNL     1      15.250  55.785  21.356 -0.31 +0.01    -0.012 C 
DOCKED: ATOM      6  C   UNL     1      19.358  56.697  21.130 -0.43 -0.00    +0.005 C 
DOCKED: ATOM      7  C   UNL     1      17.535  55.690  22.751 -0.45 -0.01    +0.011 C 
DOCKED: ATOM      8  C   UNL     1      14.607  55.248  20.040 -0.17 +0.03    -0.062 C 
DOCKED: ATOM      9  C   UNL     1      18.662  56.697  22.509 -0.47 -0.00    +0.007 C 
DOCKED: ATOM     10  C   UNL     1      20.849  57.200  21.154 -0.56 +0.00    -0.017 C 
DOCKED: ATOM     11  C   UNL     1      13.087  55.347  19.854 -0.15 -0.00    +0.025 C 
DOCKED: ATOM     12  C   UNL     1      12.296  54.931  21.123 -0.24 -0.00    -0.036 C 
DOCKED: ATOM     13  C   UNL     1      14.337  55.471  22.584 -0.29 -0.01    +0.015 C 
DOCKED: ATOM     14  C   UNL     1      19.632  55.697  18.827 -0.47 -0.01    +0.013 C 
DOCKED: ATOM     15  C   UNL     1      12.837  55.699  22.349 -0.35 -0.00    +0.011 C 
DOCKED: ATOM     16  C   UNL     1      16.801  54.511  19.135 -0.21 -0.06    +0.155 C 
DOCKED: ATOM     17  C   UNL     1      16.579  53.596  21.839 -0.10 -0.00    +0.017 C 
DOCKED: ATOM     18  C   UNL     1      21.327  57.379  19.684 -0.55 -0.03    +0.126 C 
DOCKED: ATOM     19  C   UNL     1      19.662  54.126  20.785 -0.36 -0.00    +0.016 C 
DOCKED: ATOM     20  C   UNL     1      21.091  56.147  18.815 -0.45 -0.01    +0.033 C 
DOCKED: ATOM     21  C   UNL     1      15.362  57.336  21.266 -0.37 -0.02    +0.021 C 
DOCKED: ATOM     22  C   UNL     1      12.693  56.734  19.294 -0.15 -0.01    +0.030 C 
DOCKED: ATOM     23  C   UNL     1      15.319  54.652  19.059 -0.20 -0.02    +0.054 C 
DOCKED: ATOM     24  C   UNL     1      10.780  55.203  20.945 -0.07 +0.00    +0.011 C 
DOCKED: ATOM     25  C   UNL     1      11.179  56.923  19.112 -0.11 +0.00    +0.042 C 
DOCKED: ATOM     26  C   UNL     1      10.437  56.594  20.414 -0.17 +0.01    +0.021 C 
DOCKED: ATOM     27  C   UNL     1      21.813  56.285  21.940 -0.40 -0.00    +0.018 C 
DOCKED: ATOM     28  C   UNL     1      20.914  58.592  21.841 -0.15 -0.00    +0.018 C 
DOCKED: ATOM     29  C   UNL     1      12.437  53.405  21.360 -0.38 +0.00    +0.016 C 
DOCKED: ATOM     30  C   UNL     1      10.880  58.371  18.698 -0.12 +0.00    +0.026 C 
DOCKED: ENDROOT
DOCKED: BRANCH  25  31
DOCKED: ATOM     31  C   UNL     1      10.676  56.052  17.987 -0.09 +0.05    +0.148 C 
DOCKED: ATOM     32  O   UNL     1      11.079  56.094  16.834 +0.07 -0.19    -0.649 OA
DOCKED: BRANCH  31  33
DOCKED: ATOM     33  O   UNL     1       9.708  55.213  18.429 +0.02 -0.66    -0.776 OA
DOCKED: ATOM     34  H   UNL     1      10.062  54.321  18.633 +0.02 +0.16    +0.167 HD
DOCKED: ENDBRANCH  31  33
DOCKED: ENDBRANCH  25  31
DOCKED: BRANCH  18  35
DOCKED: ATOM     35  O   UNL     1      22.713  57.712  19.646 -0.37 +0.09    -0.395 OA
DOCKED: ATOM     36  H   UNL     1      22.907  58.311  20.386 -0.04 -0.06    +0.210 HD
DOCKED: ENDBRANCH  18  35
DOCKED: TORSDOF 3
DOCKED: TER
DOCKED: ENDMDL
________________________________________________________________________________

DPF> analysis                             # perform a ranked cluster analysis


		CLUSTER ANALYSIS OF CONFORMATIONS
		_________________________________

Number of conformations = 10

RMSD cluster analysis will be performed using the ligand atoms only (36 / 36 total atoms).

Outputting structurally similar clusters, ranked in order of increasing energy.


________________________________________________________________________________

Number of distinct conformational clusters found = 7,  out of 10 runs,
Using an rmsd-tolerance of 2.0 A


	CLUSTERING HISTOGRAM
	____________________

________________________________________________________________________________
     |           |     |           |     |                                    
Clus | Lowest    | Run | Mean      | Num | Histogram                          
-ter | Binding   |     | Binding   | in  |                                    
Rank | Energy    |     | Energy    | Clus|    5    10   15   20   25   30   35
_____|___________|_____|___________|_____|____:____|____:____|____:____|____:___
   1 |     -9.09 |   1 |     -9.05 |   4 |####
   2 |     -8.84 |   2 |     -8.84 |   1 |#
   3 |     -7.80 |   7 |     -7.80 |   1 |#
   4 |     -7.77 |   6 |     -7.77 |   1 |#
   5 |     -7.34 |   8 |     -7.34 |   1 |#
   6 |     -7.23 |   3 |     -7.23 |   1 |#
   7 |     -6.51 |   5 |     -6.51 |   1 |#
_____|___________|_____|___________|_____|______________________________________


Number of multi-member conformational clusters found = 1, out of 10 runs.

	RMSD TABLE
	__________

_____________________________________________________________________
     |      |      |           |         |                 |
Rank | Sub- | Run  | Binding   | Cluster | Reference       | Grep
     | Rank |      | Energy    | RMSD    | RMSD            | Pattern
_____|______|______|___________|_________|_________________|___________
   1      1      1       -9.09      0.00     59.64           RANKING
   1      2     10       -9.09      0.51     59.55           RANKING
   1      3      9       -9.06      0.69     59.65           RANKING
   1      4      4       -8.96      0.70     59.66           RANKING
   2      1      2       -8.84      0.00     74.30           RANKING
   3      1      7       -7.80      0.00     66.21           RANKING
   4      1      6       -7.77      0.00     74.89           RANKING
   5      1      8       -7.34      0.00     74.06           RANKING
   6      1      3       -7.23      0.00     57.77           RANKING
   7      1      5       -6.51      0.00     85.75           RANKING
_______________________________________________________________________


	INFORMATION ENTROPY ANALYSIS FOR THIS CLUSTERING
	________________________________________________


Information entropy for this clustering = 0.76  (rmstol = 2.00 Angstrom)

_______________________________________________________________________


	STATISTICAL MECHANICAL ANALYSIS
	_______________________________


Partition function, Q =    10.14            at Temperature, T = 298.15 K
Free energy,        A ~ -1372.41 kcal/mol   at Temperature, T = 298.15 K
Internal energy,    U =    -8.17 kcal/mol   at Temperature, T = 298.15 K
Entropy,            S =     4.58 kcal/mol/K at Temperature, T = 298.15 K

_______________________________________________________________________


	LOWEST ENERGY DOCKED CONFORMATION from EACH CLUSTER
	___________________________________________________


Keeping original residue number (specified in the input PDBQ file) for outputting.

MODEL        1
USER    Run = 1
USER    Cluster Rank = 1
USER    Number of conformations in this cluster = 4
USER  
USER    RMSD from reference structure       = 59.644 A
USER  
USER    Estimated Free Energy of Binding    =   -9.09 kcal/mol  [=(1)+(2)+(3)-(4)]
USER    Estimated Inhibition Constant, Ki   =  215.96 nM (nanomolar)  [Temperature = 298.15 K]
USER    
USER    (1) Final Intermolecular Energy     =   -9.99 kcal/mol
USER        vdW + Hbond + desolv Energy     =   -9.31 kcal/mol
USER        Electrostatic Energy            =   -0.67 kcal/mol
USER    (2) Final Total Internal Energy     =   +0.02 kcal/mol
USER    (3) Torsional Free Energy           =   +0.89 kcal/mol
USER    (4) Unbound System's Energy  [=(2)] =   +0.02 kcal/mol
USER    
USER    
USER  
USER    DPF = D:/mcy/map11_CID1011/dock_mapk11.dpf
USER    NEWDPF move	CID_1011.pdbqt
USER    NEWDPF about	0.053000 -0.138500 0.017700
USER    NEWDPF tran0	15.962529 55.958866 20.130290
USER    NEWDPF axisangle0	0.997720 -0.022280 0.063704 -108.894512
USER    NEWDPF quaternion0	0.811726 -0.018127 0.051828 -0.581452
USER    NEWDPF dihe0	-104.32 -127.51 -155.69 
USER  
USER                              x       y       z    vdW   Elec        q     RMS 
ATOM      1  O   UNL     1      17.279  53.857  18.208 -0.21 +0.05    -0.293    59.644
ATOM      2  C   UNL     1      16.714  55.133  21.443 -0.35 +0.01    -0.021    59.644
ATOM      3  C   UNL     1      19.025  55.414  20.129 -0.37 +0.01    -0.028    59.644
ATOM      4  C   UNL     1      17.457  55.397  20.091 -0.26 -0.05    +0.077    59.644
ATOM      5  C   UNL     1      15.251  55.833  21.307 -0.30 +0.01    -0.012    59.644
ATOM      6  C   UNL     1      19.380  56.636  21.049 -0.42 -0.00    +0.005    59.644
ATOM      7  C   UNL     1      17.553  55.623  22.661 -0.46 -0.01    +0.011    59.644
ATOM      8  C   UNL     1      14.574  55.363  19.983 -0.17 +0.03    -0.062    59.644
ATOM      9  C   UNL     1      18.704  56.606  22.437 -0.46 -0.00    +0.007    59.644
ATOM     10  C   UNL     1      20.885  57.096  21.067 -0.55 +0.00    -0.017    59.644
ATOM     11  C   UNL     1      13.055  55.510  19.824 -0.14 -0.00    +0.025    59.644
ATOM     12  C   UNL     1      12.271  55.071  21.090 -0.23 -0.00    -0.036    59.644
ATOM     13  C   UNL     1      14.348  55.499  22.537 -0.30 -0.01    +0.015    59.644
ATOM     14  C   UNL     1      19.591  55.714  18.708 -0.48 -0.01    +0.013    59.644
ATOM     15  C   UNL     1      12.851  55.779  22.334 -0.34 -0.00    +0.011    59.644
ATOM     16  C   UNL     1      16.732  54.598  19.018 -0.21 -0.07    +0.155    59.644
ATOM     17  C   UNL     1      16.524  53.591  21.690 -0.10 -0.00    +0.017    59.644
ATOM     18  C   UNL     1      21.346  57.315  19.597 -0.55 -0.03    +0.126    59.644
ATOM     19  C   UNL     1      19.605  54.072  20.606 -0.31 -0.00    +0.016    59.644
ATOM     20  C   UNL     1      21.062  56.123  18.689 -0.42 -0.01    +0.033    59.644
ATOM     21  C   UNL     1      15.406  57.382  21.271 -0.37 -0.02    +0.021    59.644
ATOM     22  C   UNL     1      12.692  56.927  19.322 -0.16 -0.01    +0.030    59.644
ATOM     23  C   UNL     1      15.254  54.783  18.970 -0.19 -0.02    +0.054    59.644
ATOM     24  C   UNL     1      10.761  55.392  20.946 -0.11 +0.00    +0.011    59.644
ATOM     25  C   UNL     1      11.181  57.166  19.170 -0.11 +0.00    +0.042    59.644
ATOM     26  C   UNL     1      10.450  56.810  20.471 -0.16 +0.00    +0.021    59.644
ATOM     27  C   UNL     1      21.834  56.127  21.805 -0.51 -0.00    +0.018    59.644
ATOM     28  C   UNL     1      21.000  58.460  21.803 -0.32 -0.00    +0.018    59.644
ATOM     29  C   UNL     1      12.372  53.534  21.270 -0.37 +0.00    +0.016    59.644
ATOM     30  C   UNL     1      10.918  58.636  18.813 -0.02 -0.00    +0.026    59.644
ATOM     31  C   UNL     1      10.637  56.351  18.023 -0.08 +0.04    +0.148    59.644
ATOM     32  O   UNL     1      11.248  56.087  16.998 +0.08 -0.17    -0.649    59.644
ATOM     33  O   UNL     1       9.368  55.950  18.281 +0.01 -0.56    -0.776    59.644
ATOM     34  H   UNL     1       8.724  56.683  18.177 +0.02 +0.11    +0.167    59.644
ATOM     35  O   UNL     1      22.741  57.611  19.549 -0.35 +0.09    -0.395    59.644
ATOM     36  H   UNL     1      22.920  58.353  20.150 -0.01 -0.06    +0.210    59.644
TER
ENDMDL
MODEL        2
USER    Run = 2
USER    Cluster Rank = 2
USER    Number of conformations in this cluster = 1
USER  
USER    RMSD from reference structure       = 74.298 A
USER  
USER    Estimated Free Energy of Binding    =   -8.84 kcal/mol  [=(1)+(2)+(3)-(4)]
USER    Estimated Inhibition Constant, Ki   =  333.99 nM (nanomolar)  [Temperature = 298.15 K]
USER    
USER    (1) Final Intermolecular Energy     =   -9.73 kcal/mol
USER        vdW + Hbond + desolv Energy     =   -9.70 kcal/mol
USER        Electrostatic Energy            =   -0.03 kcal/mol
USER    (2) Final Total Internal Energy     =   +0.03 kcal/mol
USER    (3) Torsional Free Energy           =   +0.89 kcal/mol
USER    (4) Unbound System's Energy  [=(2)] =   +0.03 kcal/mol
USER    
USER    
USER  
USER    DPF = D:/mcy/map11_CID1011/dock_mapk11.dpf
USER    NEWDPF move	CID_1011.pdbqt
USER    NEWDPF about	0.053000 -0.138500 0.017700
USER    NEWDPF tran0	21.277373 69.216048 24.015884
USER    NEWDPF axisangle0	-0.748150 -0.661219 -0.055325 163.314980
USER    NEWDPF quaternion0	-0.740233 -0.654223 -0.054739 0.145090
USER    NEWDPF dihe0	-84.13 149.78 1.27 
USER  
USER                              x       y       z    vdW   Elec        q     RMS 
ATOM      1  O   UNL     1      20.958  69.984  20.990 -0.24 +0.18    -0.293    74.298
ATOM      2  C   UNL     1      22.876  69.858  23.943 -0.44 +0.00    -0.021    74.298
ATOM      3  C   UNL     1      21.792  72.105  22.983 -0.26 +0.00    -0.028    74.298
ATOM      4  C   UNL     1      21.662  70.565  23.252 -0.23 -0.01    +0.077    74.298
ATOM      5  C   UNL     1      22.271  68.558  24.714 -0.42 -0.00    -0.012    74.298
ATOM      6  C   UNL     1      21.892  72.743  24.414 -0.07 -0.00    +0.005    74.298
ATOM      7  C   UNL     1      23.665  70.840  24.858 -0.45 -0.00    +0.011    74.298
ATOM      8  C   UNL     1      21.394  67.731  23.723 -0.36 +0.00    -0.062    74.298
ATOM      9  C   UNL     1      23.009  72.151  25.300 -0.39 -0.00    +0.007    74.298
ATOM     10  C   UNL     1      21.753  74.309  24.503 -0.20 -0.00    -0.017    74.298
ATOM     11  C   UNL     1      21.076  66.265  24.047 -0.42 +0.00    +0.025    74.298
ATOM     12  C   UNL     1      22.313  65.478  24.556 -0.47 +0.00    -0.036    74.298
ATOM     13  C   UNL     1      23.411  67.673  25.311 -0.55 +0.00    +0.015    74.298
ATOM     14  C   UNL     1      20.489  72.642  22.317 -0.20 -0.00    +0.013    74.298
ATOM     15  C   UNL     1      22.984  66.253  25.712 -0.57 +0.00    +0.011    74.298
ATOM     16  C   UNL     1      21.173  69.640  22.147 -0.30 -0.04    +0.155    74.298
ATOM     17  C   UNL     1      23.930  69.378  22.878 -0.57 -0.00    +0.017    74.298
ATOM     18  C   UNL     1      20.448  74.726  23.764 -0.14 -0.00    +0.126    74.298
ATOM     19  C   UNL     1      22.977  72.431  22.060 -0.12 -0.00    +0.016    74.298
ATOM     20  C   UNL     1      20.346  74.162  22.350 -0.18 -0.01    +0.033    74.298
ATOM     21  C   UNL     1      21.384  69.015  25.909 -0.36 +0.00    +0.021    74.298
ATOM     22  C   UNL     1      19.842  66.165  24.975 -0.44 +0.00    +0.030    74.298
ATOM     23  C   UNL     1      20.929  68.227  22.556 -0.39 -0.01    +0.054    74.298
ATOM     24  C   UNL     1      21.911  64.056  25.027 -0.33 -0.00    +0.011    74.298
ATOM     25  C   UNL     1      19.480  64.726  25.375 -0.43 +0.00    +0.042    74.298
ATOM     26  C   UNL     1      20.703  64.009  25.961 -0.48 -0.00    +0.021    74.298
ATOM     27  C   UNL     1      22.970  75.084  23.953 -0.18 -0.00    +0.018    74.298
ATOM     28  C   UNL     1      21.605  74.732  25.991 -0.26 +0.00    +0.018    74.298
ATOM     29  C   UNL     1      23.329  65.281  23.401 +0.12 +0.00    +0.016    74.298
ATOM     30  C   UNL     1      18.344  64.741  26.408 -0.01 +0.01    +0.026    74.298
ATOM     31  C   UNL     1      18.951  63.970  24.180 -0.39 +0.01    +0.148    74.298
ATOM     32  O   UNL     1      19.413  62.923  23.753 -0.01 -0.00    -0.649    74.298
ATOM     33  O   UNL     1      17.888  64.615  23.640 -0.01 -0.16    -0.776    74.298
ATOM     34  H   UNL     1      18.152  65.190  22.889 +0.08 +0.02    +0.167    74.298
ATOM     35  O   UNL     1      20.339  76.146  23.704 -0.03 -0.02    -0.395    74.298
ATOM     36  H   UNL     1      19.426  76.395  23.926 +0.01 +0.00    +0.210    74.298
TER
ENDMDL
MODEL        7
USER    Run = 7
USER    Cluster Rank = 3
USER    Number of conformations in this cluster = 1
USER  
USER    RMSD from reference structure       = 66.213 A
USER  
USER    Estimated Free Energy of Binding    =   -7.80 kcal/mol  [=(1)+(2)+(3)-(4)]
USER    Estimated Inhibition Constant, Ki   =    1.93 uM (micromolar)  [Temperature = 298.15 K]
USER    
USER    (1) Final Intermolecular Energy     =   -8.69 kcal/mol
USER        vdW + Hbond + desolv Energy     =   -7.80 kcal/mol
USER        Electrostatic Energy            =   -0.89 kcal/mol
USER    (2) Final Total Internal Energy     =   +0.01 kcal/mol
USER    (3) Torsional Free Energy           =   +0.89 kcal/mol
USER    (4) Unbound System's Energy  [=(2)] =   +0.01 kcal/mol
USER    
USER    
USER  
USER    DPF = D:/mcy/map11_CID1011/dock_mapk11.dpf
USER    NEWDPF move	CID_1011.pdbqt
USER    NEWDPF about	0.053000 -0.138500 0.017700
USER    NEWDPF tran0	3.865537 67.265670 -7.710620
USER    NEWDPF axisangle0	-0.556111 0.825952 -0.092429 -154.667726
USER    NEWDPF quaternion0	-0.542578 0.805852 -0.090180 -0.219270
USER    NEWDPF dihe0	57.33 51.45 19.30 
USER  
USER                              x       y       z    vdW   Elec        q     RMS 
ATOM      1  O   UNL     1       5.792  66.069  -9.879 -0.18 -0.08    -0.293    66.213
ATOM      2  C   UNL     1       2.580  67.085  -8.845 -0.14 -0.00    -0.021    66.213
ATOM      3  C   UNL     1       3.315  64.525  -9.076 -0.31 -0.00    -0.028    66.213
ATOM      4  C   UNL     1       3.684  65.991  -8.655 -0.27 +0.01    +0.077    66.213
ATOM      5  C   UNL     1       2.902  68.254  -7.759 -0.18 -0.00    -0.012    66.213
ATOM      6  C   UNL     1       2.150  64.122  -8.102 -0.28 +0.00    +0.005    66.213
ATOM      7  C   UNL     1       1.149  66.479  -8.737 -0.09 +0.00    +0.011    66.213
ATOM      8  C   UNL     1       4.398  68.677  -7.882 -0.25 -0.04    -0.062    66.213
ATOM      9  C   UNL     1       0.960  65.105  -8.091 -0.14 +0.00    +0.007    66.213
ATOM     10  C   UNL     1       1.741  62.602  -8.079 -0.31 -0.00    -0.017    66.213
ATOM     11  C   UNL     1       4.845  70.027  -7.306 -0.18 +0.02    +0.025    66.213
ATOM     12  C   UNL     1       3.863  71.182  -7.643 -0.08 -0.01    -0.036    66.213
ATOM     13  C   UNL     1       1.962  69.485  -7.958 -0.06 +0.00    +0.015    66.213
ATOM     14  C   UNL     1       4.516  63.571  -8.795 -0.56 +0.00    +0.013    66.213
ATOM     15  C   UNL     1       2.425  70.771  -7.257 -0.04 +0.00    +0.011    66.213
ATOM     16  C   UNL     1       5.003  66.601  -9.106 -0.28 +0.05    +0.155    66.213
ATOM     17  C   UNL     1       2.640  67.700 -10.292 -0.06 +0.00    +0.017    66.213
ATOM     18  C   UNL     1       3.023  61.754  -7.842 -0.44 +0.01    +0.126    66.213
ATOM     19  C   UNL     1       2.957  64.426 -10.567 -0.23 +0.00    +0.016    66.213
ATOM     20  C   UNL     1       4.157  62.087  -8.807 -0.35 -0.00    +0.033    66.213
ATOM     21  C   UNL     1       2.646  67.722  -6.317 -0.20 +0.00    +0.021    66.213
ATOM     22  C   UNL     1       5.169  69.899  -5.799 -0.35 +0.01    +0.030    66.213
ATOM     23  C   UNL     1       5.328  67.931  -8.517 -0.23 +0.05    +0.054    66.213
ATOM     24  C   UNL     1       4.265  72.484  -6.905 -0.04 +0.00    +0.011    66.213
ATOM     25  C   UNL     1       5.592  71.220  -5.138 -0.26 -0.00    +0.042    66.213
ATOM     26  C   UNL     1       4.552  72.314  -5.414 -0.07 -0.00    +0.021    66.213
ATOM     27  C   UNL     1       0.993  62.130  -9.345 -0.20 +0.00    +0.018    66.213
ATOM     28  C   UNL     1       0.780  62.344  -6.885 -0.26 +0.00    +0.018    66.213
ATOM     29  C   UNL     1       3.925  71.505  -9.158 -0.05 +0.01    +0.016    66.213
ATOM     30  C   UNL     1       5.747  71.022  -3.624 -0.33 -0.02    +0.026    66.213
ATOM     31  C   UNL     1       6.948  71.647  -5.646 -0.14 +0.05    +0.148    66.213
ATOM     32  O   UNL     1       7.276  72.799  -5.888 -0.02 -0.08    -0.649    66.213
ATOM     33  O   UNL     1       7.759  70.572  -5.802 -0.31 -0.64    -0.776    66.213
ATOM     34  H   UNL     1       8.585  70.658  -5.280 -0.50 -0.16    +0.167    66.213
ATOM     35  O   UNL     1       2.728  60.362  -7.939 -0.15 -0.03    -0.395    66.213
ATOM     36  H   UNL     1       3.330  59.963  -8.590 -0.25 -0.04    +0.210    66.213
TER
ENDMDL
MODEL        6
USER    Run = 6
USER    Cluster Rank = 4
USER    Number of conformations in this cluster = 1
USER  
USER    RMSD from reference structure       = 74.894 A
USER  
USER    Estimated Free Energy of Binding    =   -7.77 kcal/mol  [=(1)+(2)+(3)-(4)]
USER    Estimated Inhibition Constant, Ki   =    2.03 uM (micromolar)  [Temperature = 298.15 K]
USER    
USER    (1) Final Intermolecular Energy     =   -8.66 kcal/mol
USER        vdW + Hbond + desolv Energy     =   -7.31 kcal/mol
USER        Electrostatic Energy            =   -1.36 kcal/mol
USER    (2) Final Total Internal Energy     =   -0.01 kcal/mol
USER    (3) Torsional Free Energy           =   +0.89 kcal/mol
USER    (4) Unbound System's Energy  [=(2)] =   -0.01 kcal/mol
USER    
USER    
USER  
USER    DPF = D:/mcy/map11_CID1011/dock_mapk11.dpf
USER    NEWDPF move	CID_1011.pdbqt
USER    NEWDPF about	0.053000 -0.138500 0.017700
USER    NEWDPF tran0	12.785648 73.034408 20.150778
USER    NEWDPF axisangle0	-0.527768 -0.710943 -0.464781 -171.934844
USER    NEWDPF quaternion0	-0.526462 -0.709182 -0.463630 -0.070324
USER    NEWDPF dihe0	-6.58 161.54 -132.55 
USER  
USER                              x       y       z    vdW   Elec        q     RMS 
ATOM      1  O   UNL     1      12.360  75.687  18.530 -0.73 -0.45    -0.293    74.894
ATOM      2  C   UNL     1      13.737  73.943  21.265 -0.14 -0.01    -0.021    74.894
ATOM      3  C   UNL     1      11.661  75.615  21.475 -0.06 -0.01    -0.028    74.894
ATOM      4  C   UNL     1      12.404  74.499  20.660 -0.09 +0.04    +0.077    74.894
ATOM      5  C   UNL     1      13.910  72.433  20.682 -0.17 -0.00    -0.012    74.894
ATOM      6  C   UNL     1      11.252  74.909  22.817 -0.05 +0.00    +0.005    74.894
ATOM      7  C   UNL     1      13.743  74.040  22.820 -0.03 +0.00    +0.011    74.894
ATOM      8  C   UNL     1      13.750  72.456  19.130 -0.17 -0.03    -0.062    74.894
ATOM      9  C   UNL     1      12.423  74.239  23.568 -0.17 +0.00    +0.007    74.894
ATOM     10  C   UNL     1      10.242  75.683  23.744 -0.03 -0.00    -0.017    74.894
ATOM     11  C   UNL     1      14.292  71.283  18.304 -0.25 +0.01    +0.025    74.894
ATOM     12  C   UNL     1      15.706  70.828  18.756 -0.27 -0.00    -0.036    74.894
ATOM     13  C   UNL     1      15.291  71.827  21.085 -0.26 +0.00    +0.015    74.894
ATOM     14  C   UNL     1      10.349  76.028  20.741 +0.00 +0.01    +0.013    74.894
ATOM     15  C   UNL     1      15.712  70.587  20.282 -0.27 +0.00    +0.011    74.894
ATOM     16  C   UNL     1      12.628  74.673  19.165 -0.19 +0.14    +0.155    74.894
ATOM     17  C   UNL     1      14.967  74.812  20.811 -0.12 +0.01    +0.017    74.894
ATOM     18  C   UNL     1       9.004  76.083  22.891 -0.02 +0.04    +0.126    74.894
ATOM     19  C   UNL     1      12.529  76.870  21.658 -0.04 +0.01    +0.016    74.894
ATOM     20  C   UNL     1       9.367  76.817  21.604 -0.05 +0.01    +0.033    74.894
ATOM     21  C   UNL     1      12.817  71.503  21.287 -0.14 +0.01    +0.021    74.894
ATOM     22  C   UNL     1      13.256  70.136  18.236 -0.22 +0.01    +0.030    74.894
ATOM     23  C   UNL     1      13.193  73.488  18.459 -0.26 +0.04    +0.054    74.894
ATOM     24  C   UNL     1      16.141  69.542  18.008 -0.24 +0.00    +0.011    74.894
ATOM     25  C   UNL     1      13.740  68.906  17.452 -0.30 +0.02    +0.042    74.894
ATOM     26  C   UNL     1      15.095  68.428  17.988 -0.40 +0.01    +0.021    74.894
ATOM     27  C   UNL     1      10.848  76.915  24.450 -0.03 +0.00    +0.018    74.894
ATOM     28  C   UNL     1       9.747  74.736  24.873 -0.05 +0.01    +0.018    74.894
ATOM     29  C   UNL     1      16.753  71.914  18.396 -0.27 -0.00    +0.016    74.894
ATOM     30  C   UNL     1      12.708  67.775  17.567 -0.24 +0.01    +0.026    74.894
ATOM     31  C   UNL     1      13.843  69.232  15.982 -0.43 +0.11    +0.148    74.894
ATOM     32  O   UNL     1      13.415  70.250  15.457 -0.52 -0.61    -0.649    74.894
ATOM     33  O   UNL     1      14.476  68.237  15.315 -0.55 -0.86    -0.776    74.894
ATOM     34  H   UNL     1      14.460  68.378  14.344 -0.51 +0.19    +0.167    74.894
ATOM     35  O   UNL     1       8.113  76.897  23.652 -0.00 -0.09    -0.395    74.894
ATOM     36  H   UNL     1       7.236  76.480  23.651 +0.01 +0.04    +0.210    74.894
TER
ENDMDL
MODEL        8
USER    Run = 8
USER    Cluster Rank = 5
USER    Number of conformations in this cluster = 1
USER  
USER    RMSD from reference structure       = 74.065 A
USER  
USER    Estimated Free Energy of Binding    =   -7.34 kcal/mol  [=(1)+(2)+(3)-(4)]
USER    Estimated Inhibition Constant, Ki   =    4.18 uM (micromolar)  [Temperature = 298.15 K]
USER    
USER    (1) Final Intermolecular Energy     =   -8.23 kcal/mol
USER        vdW + Hbond + desolv Energy     =   -7.84 kcal/mol
USER        Electrostatic Energy            =   -0.39 kcal/mol
USER    (2) Final Total Internal Energy     =   +0.02 kcal/mol
USER    (3) Torsional Free Energy           =   +0.89 kcal/mol
USER    (4) Unbound System's Energy  [=(2)] =   +0.02 kcal/mol
USER    
USER    
USER  
USER    DPF = D:/mcy/map11_CID1011/dock_mapk11.dpf
USER    NEWDPF move	CID_1011.pdbqt
USER    NEWDPF about	0.053000 -0.138500 0.017700
USER    NEWDPF tran0	16.652359 71.590902 19.438985
USER    NEWDPF axisangle0	0.251376 0.403267 -0.879878 41.431524
USER    NEWDPF quaternion0	0.088920 0.142649 -0.311241 0.935347
USER    NEWDPF dihe0	36.34 11.99 -72.39 
USER  
USER                              x       y       z    vdW   Elec        q     RMS 
ATOM      1  O   UNL     1      17.281  71.444  22.510 -0.30 +0.02    -0.293    74.065
ATOM      2  C   UNL     1      16.379  73.281  19.641 -0.16 -0.00    -0.021    74.065
ATOM      3  C   UNL     1      18.797  73.406  20.774 -0.19 +0.01    -0.028    74.065
ATOM      4  C   UNL     1      17.562  72.538  20.348 -0.19 -0.02    +0.077    74.065
ATOM      5  C   UNL     1      15.624  72.170  18.722 -0.23 -0.00    -0.012    74.065
ATOM      6  C   UNL     1      19.384  73.940  19.418 -0.17 -0.00    +0.005    74.065
ATOM      7  C   UNL     1      16.875  74.535  18.862 -0.15 +0.00    +0.011    74.065
ATOM      8  C   UNL     1      15.302  70.913  19.588 -0.24 -0.01    -0.062    74.065
ATOM      9  C   UNL     1      18.361  74.674  18.525 -0.16 -0.00    +0.007    74.065
ATOM     10  C   UNL     1      20.802  74.620  19.480 -0.28 +0.01    -0.017    74.065
ATOM     11  C   UNL     1      14.230  69.926  19.107 -0.25 +0.01    +0.025    74.065
ATOM     12  C   UNL     1      12.954  70.633  18.574 -0.18 -0.01    -0.036    74.065
ATOM     13  C   UNL     1      14.320  72.751  18.088 -0.23 +0.01    +0.015    74.065
ATOM     14  C   UNL     1      19.882  72.503  21.435 -0.26 -0.01    +0.013    74.065
ATOM     15  C   UNL     1      13.349  71.701  17.530 -0.34 +0.01    +0.011    74.065
ATOM     16  C   UNL     1      16.949  71.555  21.335 -0.28 -0.01    +0.155    74.065
ATOM     17  C   UNL     1      15.360  73.850  20.697 -0.16 +0.00    +0.017    74.065
ATOM     18  C   UNL     1      21.780  73.648  20.201 -0.26 -0.08    +0.126    74.065
ATOM     19  C   UNL     1      18.410  74.508  21.773 -0.16 -0.00    +0.016    74.065
ATOM     20  C   UNL     1      21.259  73.153  21.547 -0.28 -0.01    +0.033    74.065
ATOM     21  C   UNL     1      16.547  71.745  17.541 -0.30 -0.00    +0.021    74.065
ATOM     22  C   UNL     1      14.835  68.897  18.123 -0.35 +0.01    +0.030    74.065
ATOM     23  C   UNL     1      15.890  70.665  20.778 -0.16 -0.00    +0.054    74.065
ATOM     24  C   UNL     1      11.973  69.608  17.949 -0.21 +0.01    +0.011    74.065
ATOM     25  C   UNL     1      13.814  67.892  17.568 -0.32 +0.02    +0.042    74.065
ATOM     26  C   UNL     1      12.611  68.629  16.965 -0.29 +0.01    +0.021    74.065
ATOM     27  C   UNL     1      20.807  76.010  20.154 -0.16 -0.00    +0.018    74.065
ATOM     28  C   UNL     1      21.335  74.836  18.036 -0.36 -0.01    +0.018    74.065
ATOM     29  C   UNL     1      12.192  71.305  19.746 -0.12 +0.01    +0.016    74.065
ATOM     30  C   UNL     1      14.475  67.015  16.495 -0.38 +0.02    +0.026    74.065
ATOM     31  C   UNL     1      13.361  66.952  18.658 -0.24 +0.05    +0.148    74.065
ATOM     32  O   UNL     1      12.968  67.297  19.763 -0.03 -0.21    -0.649    74.065
ATOM     33  O   UNL     1      13.452  65.664  18.247 +0.05 -0.25    -0.776    74.065
ATOM     34  H   UNL     1      12.719  65.115  18.600 +0.06 +0.04    +0.167    74.065
ATOM     35  O   UNL     1      23.049  74.269  20.397 -0.68 +0.05    -0.395    74.065
ATOM     36  H   UNL     1      23.022  74.772  21.228 +0.08 -0.02    +0.210    74.065
TER
ENDMDL
MODEL        3
USER    Run = 3
USER    Cluster Rank = 6
USER    Number of conformations in this cluster = 1
USER  
USER    RMSD from reference structure       = 57.772 A
USER  
USER    Estimated Free Energy of Binding    =   -7.23 kcal/mol  [=(1)+(2)+(3)-(4)]
USER    Estimated Inhibition Constant, Ki   =    5.04 uM (micromolar)  [Temperature = 298.15 K]
USER    
USER    (1) Final Intermolecular Energy     =   -8.12 kcal/mol
USER        vdW + Hbond + desolv Energy     =   -7.90 kcal/mol
USER        Electrostatic Energy            =   -0.23 kcal/mol
USER    (2) Final Total Internal Energy     =   +0.03 kcal/mol
USER    (3) Torsional Free Energy           =   +0.89 kcal/mol
USER    (4) Unbound System's Energy  [=(2)] =   +0.03 kcal/mol
USER    
USER    
USER  
USER    DPF = D:/mcy/map11_CID1011/dock_mapk11.dpf
USER    NEWDPF move	CID_1011.pdbqt
USER    NEWDPF about	0.053000 -0.138500 0.017700
USER    NEWDPF tran0	24.908761 54.265952 -8.479391
USER    NEWDPF axisangle0	0.140764 0.397011 -0.906955 -179.182791
USER    NEWDPF quaternion0	0.140760 0.397001 -0.906932 -0.007131
USER    NEWDPF dihe0	87.36 118.69 43.89 
USER  
USER                              x       y       z    vdW   Elec        q     RMS 
ATOM      1  O   UNL     1      23.083  53.287  -6.123 -0.51 +0.01    -0.293    57.772
ATOM      2  C   UNL     1      24.160  53.071  -9.471 -0.13 +0.00    -0.021    57.772
ATOM      3  C   UNL     1      21.813  54.121  -8.740 -0.33 +0.00    -0.028    57.772
ATOM      4  C   UNL     1      23.345  53.943  -8.457 -0.25 -0.01    +0.077    57.772
ATOM      5  C   UNL     1      25.699  53.594  -9.392 -0.11 +0.00    -0.012    57.772
ATOM      6  C   UNL     1      21.756  54.898 -10.104 -0.22 -0.00    +0.005    57.772
ATOM      7  C   UNL     1      23.535  53.118 -10.897 -0.07 -0.00    +0.011    57.772
ATOM      8  C   UNL     1      26.158  53.626  -7.901 -0.22 +0.01    -0.062    57.772
ATOM      9  C   UNL     1      22.547  54.232 -11.250 -0.10 -0.00    +0.007    57.772
ATOM     10  C   UNL     1      20.357  55.480 -10.530 -0.37 +0.00    -0.017    57.772
ATOM     11  C   UNL     1      27.658  53.651  -7.579 -0.21 -0.01    +0.025    57.772
ATOM     12  C   UNL     1      28.477  52.651  -8.440 -0.12 +0.01    -0.036    57.772
ATOM     13  C   UNL     1      26.648  52.691 -10.241 -0.06 -0.00    +0.015    57.772
ATOM     14  C   UNL     1      21.171  55.034  -7.651 -0.50 +0.00    +0.013    57.772
ATOM     15  C   UNL     1      28.144  52.856  -9.934 -0.05 -0.00    +0.011    57.772
ATOM     16  C   UNL     1      23.820  53.569  -7.061 -0.32 -0.02    +0.155    57.772
ATOM     17  C   UNL     1      24.114  51.550  -9.070 -0.21 -0.00    +0.017    57.772
ATOM     18  C   UNL     1      19.799  56.327  -9.349 -0.50 -0.03    +0.126    57.772
ATOM     19  C   UNL     1      21.067  52.777  -8.746 -0.36 -0.00    +0.016    57.772
ATOM     20  C   UNL     1      19.793  55.580  -8.019 -0.33 +0.00    +0.033    57.772
ATOM     21  C   UNL     1      25.801  55.032  -9.981 -0.11 -0.00    +0.021    57.772
ATOM     22  C   UNL     1      28.202  55.099  -7.613 -0.18 -0.01    +0.030    57.772
ATOM     23  C   UNL     1      25.298  53.587  -6.860 -0.25 -0.01    +0.054    57.772
ATOM     24  C   UNL     1      29.998  52.828  -8.200 -0.07 -0.00    +0.011    57.772
ATOM     25  C   UNL     1      29.710  55.204  -7.335 -0.15 -0.01    +0.042    57.772
ATOM     26  C   UNL     1      30.493  54.272  -8.268 -0.06 -0.00    +0.021    57.772
ATOM     27  C   UNL     1      19.335  54.411 -10.973 -0.42 -0.00    +0.018    57.772
ATOM     28  C   UNL     1      20.541  56.433 -11.744 -0.37 -0.00    +0.018    57.772
ATOM     29  C   UNL     1      28.139  51.195  -8.025 -0.02 -0.01    +0.016    57.772
ATOM     30  C   UNL     1      30.178  56.652  -7.537 -0.17 -0.00    +0.026    57.772
ATOM     31  C   UNL     1      29.998  54.867  -5.893 -0.22 -0.00    +0.148    57.772
ATOM     32  O   UNL     1      31.107  54.630  -5.436 +0.11 -0.26    -0.649    57.772
ATOM     33  O   UNL     1      28.854  54.860  -5.165 +0.00 +0.17    -0.776    57.772
ATOM     34  H   UNL     1      28.680  55.731  -4.748 -0.44 -0.07    +0.167    57.772
ATOM     35  O   UNL     1      18.475  56.773  -9.634 -0.25 +0.14    -0.395    57.772
ATOM     36  H   UNL     1      18.235  57.459  -8.989 -0.33 -0.13    +0.210    57.772
TER
ENDMDL
MODEL        5
USER    Run = 5
USER    Cluster Rank = 7
USER    Number of conformations in this cluster = 1
USER  
USER    RMSD from reference structure       = 85.752 A
USER  
USER    Estimated Free Energy of Binding    =   -6.51 kcal/mol  [=(1)+(2)+(3)-(4)]
USER    Estimated Inhibition Constant, Ki   =   16.82 uM (micromolar)  [Temperature = 298.15 K]
USER    
USER    (1) Final Intermolecular Energy     =   -7.41 kcal/mol
USER        vdW + Hbond + desolv Energy     =   -5.53 kcal/mol
USER        Electrostatic Energy            =   -1.88 kcal/mol
USER    (2) Final Total Internal Energy     =   +0.05 kcal/mol
USER    (3) Torsional Free Energy           =   +0.89 kcal/mol
USER    (4) Unbound System's Energy  [=(2)] =   +0.05 kcal/mol
USER    
USER    
USER  
USER    DPF = D:/mcy/map11_CID1011/dock_mapk11.dpf
USER    NEWDPF move	CID_1011.pdbqt
USER    NEWDPF about	0.053000 -0.138500 0.017700
USER    NEWDPF tran0	28.358653 74.664891 36.877488
USER    NEWDPF axisangle0	-0.231273 -0.954359 -0.188975 -146.510565
USER    NEWDPF quaternion0	-0.221466 -0.913892 -0.180962 -0.288108
USER    NEWDPF dihe0	92.12 5.33 -13.28 
USER  
USER                              x       y       z    vdW   Elec        q     RMS 
ATOM      1  O   UNL     1      25.759  75.163  35.193 -0.12 -0.07    -0.293    85.752
ATOM      2  C   UNL     1      28.274  76.313  37.376 -0.10 -0.00    -0.021    85.752
ATOM      3  C   UNL     1      25.764  75.816  38.149 -0.17 -0.00    -0.028    85.752
ATOM      4  C   UNL     1      27.002  75.406  37.277 -0.19 +0.01    +0.077    85.752
ATOM      5  C   UNL     1      29.543  75.366  36.999 -0.16 -0.00    -0.012    85.752
ATOM      6  C   UNL     1      26.266  75.677  39.630 -0.16 +0.00    +0.005    85.752
ATOM      7  C   UNL     1      28.376  77.005  38.768 -0.05 +0.00    +0.011    85.752
ATOM      8  C   UNL     1      29.256  74.629  35.654 -0.21 -0.02    -0.062    85.752
ATOM      9  C   UNL     1      27.559  76.462  39.942 -0.07 +0.00    +0.007    85.752
ATOM     10  C   UNL     1      25.172  75.749  40.759 -0.14 -0.00    -0.017    85.752
ATOM     11  C   UNL     1      30.428  74.036  34.860 -0.22 +0.01    +0.025    85.752
ATOM     12  C   UNL     1      31.645  74.996  34.773 -0.09 -0.01    -0.036    85.752
ATOM     13  C   UNL     1      30.861  76.197  36.902 -0.06 +0.00    +0.015    85.752
ATOM     14  C   UNL     1      24.605  74.793  37.946 -0.33 +0.00    +0.013    85.752
ATOM     15  C   UNL     1      32.021  75.489  36.188 -0.06 +0.00    +0.011    85.752
ATOM     16  C   UNL     1      26.813  75.055  35.809 -0.20 +0.04    +0.155    85.752
ATOM     17  C   UNL     1      28.199  77.502  36.348 -0.04 +0.00    +0.017    85.752
ATOM     18  C   UNL     1      24.052  74.723  40.421 -0.27 +0.02    +0.126    85.752
ATOM     19  C   UNL     1      25.242  77.216  37.787 -0.07 +0.00    +0.016    85.752
ATOM     20  C   UNL     1      23.506  74.868  39.004 -0.35 +0.00    +0.033    85.752
ATOM     21  C   UNL     1      29.762  74.304  38.117 -0.15 +0.00    +0.021    85.752
ATOM     22  C   UNL     1      30.780  72.621  35.377 -0.25 +0.01    +0.030    85.752
ATOM     23  C   UNL     1      28.021  74.521  35.117 -0.02 +0.02    +0.054    85.752
ATOM     24  C   UNL     1      32.858  74.294  34.110 -0.06 +0.00    +0.011    85.752
ATOM     25  C   UNL     1      31.970  71.972  34.654 -0.28 +0.02    +0.042    85.752
ATOM     26  C   UNL     1      33.183  72.911  34.670 -0.09 +0.01    +0.021    85.752
ATOM     27  C   UNL     1      24.582  77.159  40.978 -0.06 +0.00    +0.018    85.752
ATOM     28  C   UNL     1      25.801  75.327  42.116 -0.11 +0.00    +0.018    85.752
ATOM     29  C   UNL     1      31.301  76.210  33.872 -0.06 +0.00    +0.016    85.752
ATOM     30  C   UNL     1      32.333  70.644  35.333 -0.36 +0.01    +0.026    85.752
ATOM     31  C   UNL     1      31.592  71.628  33.234 -0.13 +0.18    +0.148    85.752
ATOM     32  O   UNL     1      32.007  72.203  32.239 -0.25 -1.07    -0.649    85.752
ATOM     33  O   UNL     1      30.722  70.588  33.210 -0.68 -1.19    -0.776    85.752
ATOM     34  H   UNL     1      31.186  69.724  33.190 +0.05 +0.17    +0.167    85.752
ATOM     35  O   UNL     1      22.972  74.838  41.346 -0.09 -0.06    -0.395    85.752
ATOM     36  H   UNL     1      22.421  75.595  41.084 +0.05 +0.03    +0.210    85.752
TER
ENDMDL


AVSFLD: # AVS field file
AVSFLD: #
AVSFLD: # Created by AutoDock
AVSFLD: #
AVSFLD: ndim=2           # number of dimensions in the field
AVSFLD: nspace=1         # number of physical coordinates
AVSFLD: veclen=7         # vector size
AVSFLD: dim1=36          # atoms
AVSFLD: dim2=7           # conformations
AVSFLD: data=Real       # data type (byte,integer,Real,double)
AVSFLD: field=uniform    # field coordinate layout
AVSFLD: label= x y z vdW Elec q RMS
AVSFLD: variable 1 file = D:/mcy/map11_CID1011/dock_mapk11.dlg.pdb filetype = ascii offset = 5 stride = 12
AVSFLD: variable 2 file = D:/mcy/map11_CID1011/dock_mapk11.dlg.pdb filetype = ascii offset = 6 stride = 12
AVSFLD: variable 3 file = D:/mcy/map11_CID1011/dock_mapk11.dlg.pdb filetype = ascii offset = 7 stride = 12
AVSFLD: variable 4 file = D:/mcy/map11_CID1011/dock_mapk11.dlg.pdb filetype = ascii offset = 8 stride = 12
AVSFLD: variable 5 file = D:/mcy/map11_CID1011/dock_mapk11.dlg.pdb filetype = ascii offset = 9 stride = 12
AVSFLD: variable 6 file = D:/mcy/map11_CID1011/dock_mapk11.dlg.pdb filetype = ascii offset = 10 stride = 12
AVSFLD: variable 7 file = D:/mcy/map11_CID1011/dock_mapk11.dlg.pdb filetype = ascii offset = 11 stride = 12
AVSFLD: # end of file

>>> Closing the docking parameter file (DPF)...
This docking finished at:			9:39 10" a.m., 09/28/2025


________________________________________________________________________________

autodock4: Successful Completion on "MCY-PC"

Real= 7m 59.09s,  CPU= 27.74s,  System= 0.45s
________________________________________________________________________________
