# Supplementary material for: 18ï ¢-Glycyrrhetinic acid suppresses glioblastoma by regulating p38 signaling pathway: an integrative approach combining network analysis, transcriptomics, and experimental assessment
Source: Front Pharmacol. 2026 Feb 17;17:1727072. doi: 10.3389/fphar.2026.1727072 (PMC12953517; doi:10.3389/fphar.2026.1727072)
Supplement: Supplementary file 3 [file DataSheet2.zip › grid_mapk11.glg]

       _______________________________________________________

__________//____________________________/////_________________/________
_________/__/____________/_____________/______________/_______/________
________/____/___________/_____________/______________________/________
________/____/__/_____/_/////___/////__/__////_/_///__/__////_/________
_______/______/_/_____/__/_____/_____/_/_____/_//___/_/_/____//________
_______////////_/_____/__/_____/_____/_/_____/_/______/_/_____/________
_______/______/_/____//__/___/_/_____/_/_____/_/______/_/____//________
_______/______/__////_/___///___/////___/////__/______/__////_/________

       _______________________________________________________

                                ______
                               /      \
                              /        \
                             /          \
                             \    /\    /
                              \  /  \  /
                               \/ /\ \/
                                 /  \
                                /____\


                ______________________________________ 
               |                                      |
               |            AutoGrid 4.2.6            |
               |                                      |
               |        Garrett M. Morris, TSRI       |
               |            Ruth Huey, TSRI           |
               |        David S. Goodsell, TSRI       |
               |         Arthur J. Olson, TSRI        |
               |                                      |
               |        (C) 1989-2009, TSRI           |
               |   The Scripps Research Institute     |
               |______________________________________|

                ______________________________________ 
               |                                      |
               | Calculation of van der Waals, H-Bond,|
               |   Electrostatic Potential Energy, &  |
               |   Desolvation Free Energy Grid Maps  |
               |             for AutoDock             |
               | For help, email autodock@scripps.edu |
               |______________________________________|


                           $Revision: 1.109 $
Compilation parameters:  NUM_RECEPTOR_TYPES=20 NEINT=2048
   MAX_MAPS=16 NDIEL=16384 MAX_ATOM_TYPES=14
 energy_lookup table has   655360 entries of size 8
        e_vdW_Hb table has   401408 entries of size 8
Maximum number of maps that can be computed = 16 (defined by MAX_MAPS in "autocomm.h").
This file was created at:			9:20 45" a.m., 09/28/2025
                   using:			"MCY-PC"


GPF> npts 112 118 126                     # num.grid points in xyz

Number of grid points in x-direction:	113
Number of grid points in y-direction:	119
Number of grid points in z-direction:	127

GPF> gridfld 3gp0.maps.fld                # grid_data_file

Creating (AVS-readable) grid maps file : 3gp0.maps.fld

Creating (AVS-readable) grid-coordinates extrema file : 3gp0.maps.xyz

GPF> spacing 0.530555555556               # spacing(A)
Grid Spacing :			0.531 Angstrom

GPF> receptor_types A C Cl HD N NA OA SA  # receptor atom types
GPF> ligand_types C HD OA                 # ligand atom types

Atom type names for ligand atom types 1-3 used for ligand-atom affinity grid maps:

			Atom type number 0 corresponds to atom type name "C".
			Atom type number 1 corresponds to atom type name "HD".
			Atom type number 2 corresponds to atom type name "OA".


GPF> receptor 3gp0.pdbqt                  # macromolecule

Receptor Input File :	3gp0.pdbqt

Receptor Atom Type Assignments:

Atom no.  1, " N  " at (7.082, 61.252, 46.131),  was assigned atom type "N" (rec_index= 4, atom_type= 4).
Atom no.  2, " HN1" at (7.096, 60.235, 46.206),  was assigned atom type "HD" (rec_index= 3, atom_type= 3).
Atom no.  3, " HN2" at (6.455, 61.579, 45.396),  was assigned atom type "HD" (rec_index= 3, atom_type= 3).
Atom no.  4, " HN3" at (6.616, 61.694, 46.923),  was assigned atom type "HD" (rec_index= 3, atom_type= 3).
Atom no.  5, " CA " at (8.482, 61.744, 45.946),  was assigned atom type "C" (rec_index= 1, atom_type= 1).
Atom no.  6, " C  " at (9.346, 61.313, 47.134),  was assigned atom type "C" (rec_index= 1, atom_type= 1).
Atom no.  7, " O  " at (8.989, 61.575, 48.281),  was assigned atom type "OA" (rec_index= 6, atom_type= 6).
Atom no.  8, " CB " at (8.461, 63.271, 45.833),  was assigned atom type "C" (rec_index= 1, atom_type= 1).
Atom no.  9, " CG " at (9.707, 63.927, 45.256),  was assigned atom type "C" (rec_index= 1, atom_type= 1).
Atom no. 10, " SD " at (9.588, 65.758, 45.225),  was assigned atom type "SA" (rec_index= 7, atom_type= 7).
Atom no. 11, " CE " at (9.377, 66.186, 46.964),  was assigned atom type "C" (rec_index= 1, atom_type= 1).
Atom no. 12, " N  " at (10.471, 60.652, 46.850),  was assigned atom type "N" (rec_index= 4, atom_type= 4).
Atom no. 13, " HN " at (10.654, 60.407, 45.877),  was assigned atom type "HD" (rec_index= 3, atom_type= 3).
Atom no. 14, " CA " at (11.461, 60.258, 47.865),  was assigned atom type "C" (rec_index= 1, atom_type= 1).
Atom no. 15, " C  " at (11.954, 61.401, 48.754),  was assigned atom type "C" (rec_index= 1, atom_type= 1).
Atom no. 16, " O  " at (11.882, 62.574, 48.378),  was assigned atom type "OA" (rec_index= 6, atom_type= 6).
Atom no. 17, " CB " at (12.712, 59.739, 47.178),  was assigned atom type "C" (rec_index= 1, atom_type= 1).
Atom no. 18, " CG " at (12.598, 58.451, 46.480),  was assigned atom type "C" (rec_index= 1, atom_type= 1).
Atom no. 19, " CD " at (13.996, 57.953, 46.275),  was assigned atom type "C" (rec_index= 1, atom_type= 1).
Atom no. 20, " NE " at (14.024, 56.657, 45.632),  was assigned atom type "N" (rec_index= 4, atom_type= 4).
Atom no. 21, " HE " at (13.488, 55.901, 46.058),  was assigned atom type "HD" (rec_index= 3, atom_type= 3).
Atom no. 22, " CZ " at (14.701, 56.390, 44.525),  was assigned atom type "C" (rec_index= 1, atom_type= 1).
Atom no. 23, " NH1" at (15.430, 57.345, 43.948),  was assigned atom type "N" (rec_index= 4, atom_type= 4).
Atom no. 24, "1HH1" at (15.951, 57.139, 43.096),  was assigned atom type "HD" (rec_index= 3, atom_type= 3).
Atom no. 25, "2HH1" at (15.455, 58.286, 44.341),  was assigned atom type "HD" (rec_index= 3, atom_type= 3).
Atom no. 26, " NH2" at (14.668, 55.156, 44.009),  was assigned atom type "N" (rec_index= 4, atom_type= 4).
Atom no. 27, "1HH2" at (15.189, 54.950, 43.157),  was assigned atom type "HD" (rec_index= 3, atom_type= 3).
Atom no. 28, "2HH2" at (14.110, 54.425, 44.451),  was assigned atom type "HD" (rec_index= 3, atom_type= 3).
Atom no. 29, " N  " at (12.493, 61.045, 49.923),  was assigned atom type "N" (rec_index= 4, atom_type= 4).
Atom no. 30, " HN " at (12.347, 60.095, 50.266),  was assigned atom type "HD" (rec_index= 3, atom_type= 3).
Atom no. 31, " CA " at (13.287, 61.975, 50.728),  was assigned atom type "C" (rec_index= 1, atom_type= 1).
Atom no. 32, " C  " at (14.535, 62.321, 49.909),  was assigned atom type "C" (rec_index= 1, atom_type= 1).
Atom no. 33, " O  " at (14.956, 61.529, 49.077),  was assigned atom type "OA" (rec_index= 6, atom_type= 6).
Atom no. 34, " CB " at (13.675, 61.334, 52.065),  was assigned atom type "C" (rec_index= 1, atom_type= 1).
Atom no. 35, " N  " at (15.121, 63.497, 50.122),  was assigned atom type "N" (rec_index= 4, atom_type= 4).
Atom no. 36, " HN " at (14.761, 64.114, 50.850),  was assigned atom type "HD" (rec_index= 3, atom_type= 3).
Atom no. 37, " CA " at (16.291, 63.922, 49.314),  was assigned atom type "C" (rec_index= 1, atom_type= 1).
Atom no. 38, " C  " at (16.005, 64.355, 47.872),  was assigned atom type "C" (rec_index= 1, atom_type= 1).
Atom no. 39, " O  " at (16.930, 64.616, 47.104),  was assigned atom type "OA" (rec_index= 6, atom_type= 6).
Atom no. 40, " N  " at (14.729, 64.397, 47.492),  was assigned atom type "N" (rec_index= 4, atom_type= 4).
Atom no. 41, " HN " at (14.018, 64.022, 48.120),  was assigned atom type "HD" (rec_index= 3, atom_type= 3).
Atom no. 42, " CA " at (14.310, 64.959, 46.212),  was assigned atom type "C" (rec_index= 1, atom_type= 1).
Atom no. 43, " C  " at (13.626, 66.324, 46.435),  was assigned atom type "C" (rec_index= 1, atom_type= 1).
Atom no. 44, " O  " at (13.085, 66.595, 47.489),  was assigned atom type "OA" (rec_index= 6, atom_type= 6).
Atom no. 45, " CB " at (13.280, 64.036, 45.568),  was assigned atom type "C" (rec_index= 1, atom_type= 1).
Atom no. 46, " CG " at (13.870, 62.925, 44.751),  was assigned atom type "A" (rec_index= 0, atom_type= 0).
Atom no. 47, " CD1" at (13.502, 62.781, 43.428),  was assigned atom type "A" (rec_index= 0, atom_type= 0).
Atom no. 48, " CD2" at (14.772, 62.011, 45.307),  was assigned atom type "A" (rec_index= 0, atom_type= 0).
Atom no. 49, " CE1" at (14.032, 61.751, 42.629),  was assigned atom type "A" (rec_index= 0, atom_type= 0).
Atom no. 50, " CE2" at (15.305, 60.955, 44.511),  was assigned atom type "A" (rec_index= 0, atom_type= 0).
Atom no. 51, " CZ " at (14.937, 60.847, 43.179),  was assigned atom type "A" (rec_index= 0, atom_type= 0).
Atom no. 52, " N  " at (13.637, 67.170, 45.418),  was assigned atom type "N" (rec_index= 4, atom_type= 4).
Atom no. 53, " HN " at (14.163, 66.940, 44.575),  was assigned atom type "HD" (rec_index= 3, atom_type= 3).
Atom no. 54, " CA " at (12.907, 68.425, 45.491),  was assigned atom type "C" (rec_index= 1, atom_type= 1).
Atom no. 55, " C  " at (12.129, 68.611, 44.201),  was assigned atom type "C" (rec_index= 1, atom_type= 1).
Atom no. 56, " O  " at (12.434, 67.978, 43.181),  was assigned atom type "OA" (rec_index= 6, atom_type= 6).
Atom no. 57, " CB " at (13.843, 69.608, 45.793),  was assigned atom type "C" (rec_index= 1, atom_type= 1).
Atom no. 58, " CG " at (14.782, 69.954, 44.687),  was assigned atom type "A" (rec_index= 0, atom_type= 0).
Atom no. 59, " CD1" at (14.495, 71.017, 43.806),  was assigned atom type "A" (rec_index= 0, atom_type= 0).
Atom no. 60, " CD2" at (15.961, 69.225, 44.485),  was assigned atom type "A" (rec_index= 0, atom_type= 0).
Atom no. 61, " CE1" at (15.362, 71.358, 42.763),  was assigned atom type "A" (rec_index= 0, atom_type= 0).
Atom no. 62, " CE2" at (16.833, 69.545, 43.445),  was assigned atom type "A" (rec_index= 0, atom_type= 0).
Atom no. 63, " CZ " at (16.528, 70.611, 42.581),  was assigned atom type "A" (rec_index= 0, atom_type= 0).
Atom no. 64, " OH " at (17.392, 70.921, 41.565),  was assigned atom type "OA" (rec_index= 6, atom_type= 6).
Atom no. 65, " HH " at (18.185, 70.413, 41.441),  was assigned atom type "HD" (rec_index= 3, atom_type= 3).
Atom no. 66, " N  " at (11.097, 69.444, 44.259),  was assigned atom type "N" (rec_index= 4, atom_type= 4).
Atom no. 67, " HN " at (10.928, 69.989, 45.105),  was assigned atom type "HD" (rec_index= 3, atom_type= 3).
Atom no. 68, " CA " at (10.214, 69.579, 43.125),  was assigned atom type "C" (rec_index= 1, atom_type= 1).
Atom no. 69, " C  " at (10.262, 70.991, 42.575),  was assigned atom type "C" (rec_index= 1, atom_type= 1).
Atom no. 70, " O  " at (10.366, 71.959, 43.331),  was assigned atom type "OA" (rec_index= 6, atom_type= 6).
Atom no. 71, " CB " at (8.792, 69.208, 43.561),  was assigned atom type "C" (rec_index= 1, atom_type= 1).
Atom no. 72, " CG " at (7.728, 69.284, 42.469),  was assigned atom type "C" (rec_index= 1, atom_type= 1).
Atom no. 73, " CD " at (6.364, 68.768, 42.947),  was assigned atom type "C" (rec_index= 1, atom_type= 1).
Atom no. 74, " NE " at (6.267, 68.710, 44.398),  was assigned atom type "N" (rec_index= 4, atom_type= 4).
Atom no. 75, " HE " at (6.428, 69.574, 44.916),  was assigned atom type "HD" (rec_index= 3, atom_type= 3).
Atom no. 76, " CZ " at (5.984, 67.614, 45.101),  was assigned atom type "C" (rec_index= 1, atom_type= 1).
Atom no. 77, " NH1" at (5.744, 66.460, 44.498),  was assigned atom type "N" (rec_index= 4, atom_type= 4).
Atom no. 78, "1HH1" at (5.527, 65.621, 45.036),  was assigned atom type "HD" (rec_index= 3, atom_type= 3).
Atom no. 79, "2HH1" at (5.794, 66.409, 43.481),  was assigned atom type "HD" (rec_index= 3, atom_type= 3).
Atom no. 80, " NH2" at (5.919, 67.681, 46.425),  was assigned atom type "N" (rec_index= 4, atom_type= 4).
Atom no. 81, "1HH2" at (5.702, 66.842, 46.963),  was assigned atom type "HD" (rec_index= 3, atom_type= 3).
Atom no. 82, "2HH2" at (6.104, 68.570, 46.890),  was assigned atom type "HD" (rec_index= 3, atom_type= 3).
Atom no. 83, " N  " at (10.205, 71.104, 41.252),  was assigned atom type "N" (rec_index= 4, atom_type= 4).
Atom no. 84, " HN " at (10.332, 70.277, 40.668),  was assigned atom type "HD" (rec_index= 3, atom_type= 3).
Atom no. 85, " CA " at (9.962, 72.403, 40.625),  was assigned atom type "C" (rec_index= 1, atom_type= 1).
Atom no. 86, " C  " at (9.144, 72.250, 39.349),  was assigned atom type "C" (rec_index= 1, atom_type= 1).
Atom no. 87, " O  " at (8.990, 71.140, 38.817),  was assigned atom type "OA" (rec_index= 6, atom_type= 6).
Atom no. 88, " CB " at (11.276, 73.110, 40.306),  was assigned atom type "C" (rec_index= 1, atom_type= 1).
Atom no. 89, " CG " at (11.989, 72.559, 39.100),  was assigned atom type "C" (rec_index= 1, atom_type= 1).
Atom no. 90, " CD " at (13.425, 73.009, 39.029),  was assigned atom type "C" (rec_index= 1, atom_type= 1).
Atom no. 91, " NE2" at (14.345, 72.101, 39.355),  was assigned atom type "N" (rec_index= 4, atom_type= 4).
Atom no. 92, "1HE2" at (14.106, 71.151, 39.640),  was assigned atom type "HD" (rec_index= 3, atom_type= 3).
Atom no. 93, "2HE2" at (15.317, 72.406, 39.307),  was assigned atom type "HD" (rec_index= 3, atom_type= 3).
Atom no. 94, " OE1" at (13.715, 74.160, 38.684),  was assigned atom type "OA" (rec_index= 6, atom_type= 6).
Atom no. 95, " N  " at (8.658, 73.374, 38.841),  was assigned atom type "N" (rec_index= 4, atom_type= 4).
Atom no. 96, " HN " at (8.818, 74.257, 39.327),  was assigned atom type "HD" (rec_index= 3, atom_type= 3).
Atom no. 97, " CA " at (7.895, 73.365, 37.593),  was assigned atom type "C" (rec_index= 1, atom_type= 1).
Atom no. 98, " C  " at (8.696, 74.051, 36.494),  was assigned atom type "C" (rec_index= 1, atom_type= 1).
Atom no. 99, " O  " at (9.141, 75.188, 36.652),  was assigned atom type "OA" (rec_index= 6, atom_type= 6).
Atom no. 100, " CB " at (6.511, 74.007, 37.764),  was assigned atom type "C" (rec_index= 1, atom_type= 1).
Atom no. 101, " CG " at (5.544, 73.605, 36.638),  was assigned atom type "C" (rec_index= 1, atom_type= 1).
Atom no. 102, " CD " at (4.069, 73.795, 36.975),  was assigned atom type "C" (rec_index= 1, atom_type= 1).
Atom no. 103, " OE1" at (3.739, 74.580, 37.890),  was assigned atom type "OA" (rec_index= 6, atom_type= 6).
Atom no. 104, " OE2" at (3.230, 73.156, 36.303),  was assigned atom type "OA" (rec_index= 6, atom_type= 6).
Atom no. 105, " N  " at (8.866, 73.351, 35.379),  was assigned atom type "N" (rec_index= 4, atom_type= 4).
Atom no. 106, " HN " at (8.458, 72.419, 35.307),  was assigned atom type "HD" (rec_index= 3, atom_type= 3).
Atom no. 107, " CA " at (9.622, 73.885, 34.259),  was assigned atom type "C" (rec_index= 1, atom_type= 1).
Atom no. 108, " C  " at (8.753, 73.932, 33.006),  was assigned atom type "C" (rec_index= 1, atom_type= 1).
Atom no. 109, " O  " at (8.552, 72.901, 32.346),  was assigned atom type "OA" (rec_index= 6, atom_type= 6).
Atom no. 110, " CB " at (10.905, 73.075, 34.054),  was assigned atom type "C" (rec_index= 1, atom_type= 1).
Atom no. 111, " CG " at (11.895, 73.244, 35.219),  was assigned atom type "C" (rec_index= 1, atom_type= 1).
Atom no. 112, " CD1" at (12.877, 72.112, 35.261),  was assigned atom type "C" (rec_index= 1, atom_type= 1).
Atom no. 113, " CD2" at (12.630, 74.583, 35.176),  was assigned atom type "C" (rec_index= 1, atom_type= 1).
Atom no. 114, " N  " at (8.245, 75.134, 32.696),  was assigned atom type "N" (rec_index= 4, atom_type= 4).
Atom no. 115, " HN " at (8.565, 75.944, 33.227),  was assigned atom type "HD" (rec_index= 3, atom_type= 3).
Atom no. 116, " CA " at (7.246, 75.348, 31.626),  was assigned atom type "C" (rec_index= 1, atom_type= 1).
Atom no. 117, " C  " at (6.100, 74.336, 31.740),  was assigned atom type "C" (rec_index= 1, atom_type= 1).
Atom no. 118, " O  " at (6.023, 73.358, 30.975),  was assigned atom type "OA" (rec_index= 6, atom_type= 6).
Atom no. 119, " CB " at (7.895, 75.312, 30.232),  was assigned atom type "C" (rec_index= 1, atom_type= 1).
Atom no. 120, " N  " at (5.260, 74.566, 32.751),  was assigned atom type "N" (rec_index= 4, atom_type= 4).
Atom no. 121, " HN " at (5.463, 75.359, 33.359),  was assigned atom type "HD" (rec_index= 3, atom_type= 3).
Atom no. 122, " CA " at (4.062, 73.765, 33.058),  was assigned atom type "C" (rec_index= 1, atom_type= 1).
Atom no. 123, " C  " at (4.239, 72.237, 33.082),  was assigned atom type "C" (rec_index= 1, atom_type= 1).
Atom no. 124, " O  " at (3.301, 71.487, 32.810),  was assigned atom type "OA" (rec_index= 6, atom_type= 6).
Atom no. 125, " CB " at (2.873, 74.191, 32.174),  was assigned atom type "C" (rec_index= 1, atom_type= 1).
Atom no. 126, " N  " at (5.448, 71.779, 33.411),  was assigned atom type "N" (rec_index= 4, atom_type= 4).
Atom no. 127, " HN " at (6.225, 72.436, 33.481),  was assigned atom type "HD" (rec_index= 3, atom_type= 3).
Atom no. 128, " CA " at (5.689, 70.368, 33.673),  was assigned atom type "C" (rec_index= 1, atom_type= 1).
Atom no. 129, " C  " at (6.409, 70.239, 35.030),  was assigned atom type "C" (rec_index= 1, atom_type= 1).
Atom no. 130, " O  " at (7.343, 70.992, 35.321),  was assigned atom type "OA" (rec_index= 6, atom_type= 6).
Atom no. 131, " CB " at (6.518, 69.694, 32.537),  was assigned atom type "C" (rec_index= 1, atom_type= 1).
Atom no. 132, " CG2" at (5.890, 69.938, 31.167),  was assigned atom type "C" (rec_index= 1, atom_type= 1).
Atom no. 133, " OG1" at (7.862, 70.194, 32.543),  was assigned atom type "OA" (rec_index= 6, atom_type= 6).
Atom no. 134, " HG1" at (8.253, 70.042, 33.395),  was assigned atom type "HD" (rec_index= 3, atom_type= 3).
Atom no. 135, " N  " at (5.973, 69.307, 35.869),  was assigned atom type "N" (rec_index= 4, atom_type= 4).
Atom no. 136, " HN " at (5.196, 68.703, 35.601),  was assigned atom type "HD" (rec_index= 3, atom_type= 3).
Atom no. 137, " CA " at (6.608, 69.146, 37.181),  was assigned atom type "C" (rec_index= 1, atom_type= 1).
Atom no. 138, " C  " at (7.835, 68.235, 37.103),  was assigned atom type "C" (rec_index= 1, atom_type= 1).
Atom no. 139, " O  " at (7.745, 67.120, 36.573),  was assigned atom type "OA" (rec_index= 6, atom_type= 6).
Atom no. 140, " CB " at (5.611, 68.604, 38.229),  was assigned atom type "C" (rec_index= 1, atom_type= 1).
Atom no. 141, " CG1" at (6.340, 68.131, 39.470),  was assigned atom type "C" (rec_index= 1, atom_type= 1).
Atom no. 142, " CG2" at (4.547, 69.649, 38.576),  was assigned atom type "C" (rec_index= 1, atom_type= 1).
Atom no. 143, " N  " at (8.980, 68.704, 37.614),  was assigned atom type "N" (rec_index= 4, atom_type= 4).
Atom no. 144, " HN " at (9.032, 69.673, 37.928),  was assigned atom type "HD" (rec_index= 3, atom_type= 3).
Atom no. 145, " CA " at (10.177, 67.830, 37.730),  was assigned atom type "C" (rec_index= 1, atom_type= 1).
Atom no. 146, " C  " at (10.497, 67.535, 39.205),  was assigned atom type "C" (rec_index= 1, atom_type= 1).
Atom no. 147, " O  " at (10.497, 68.452, 40.038),  was assigned atom type "OA" (rec_index= 6, atom_type= 6).
Atom no. 148, " CB " at (11.412, 68.444, 37.061),  was assigned atom type "C" (rec_index= 1, atom_type= 1).
Atom no. 149, " CG " at (11.350, 68.563, 35.549),  was assigned atom type "A" (rec_index= 0, atom_type= 0).
Atom no. 150, " CD1" at (10.389, 69.219, 34.801),  was assigned atom type "A" (rec_index= 0, atom_type= 0).
Atom no. 151, " CD2" at (12.330, 68.080, 34.600),  was assigned atom type "A" (rec_index= 0, atom_type= 0).
Atom no. 152, " CE2" at (11.877, 68.435, 33.308),  was assigned atom type "A" (rec_index= 0, atom_type= 0).
Atom no. 153, " CE3" at (13.527, 67.349, 34.726),  was assigned atom type "A" (rec_index= 0, atom_type= 0).
Atom no. 154, " NE1" at (10.697, 69.128, 33.453),  was assigned atom type "N" (rec_index= 4, atom_type= 4).
Atom no. 155, " HE1" at (10.139, 69.513, 32.691),  was assigned atom type "HD" (rec_index= 3, atom_type= 3).
Atom no. 156, " CZ2" at (12.589, 68.111, 32.152),  was assigned atom type "A" (rec_index= 0, atom_type= 0).
Atom no. 157, " CZ3" at (14.231, 67.023, 33.578),  was assigned atom type "A" (rec_index= 0, atom_type= 0).
Atom no. 158, " CH2" at (13.758, 67.404, 32.305),  was assigned atom type "A" (rec_index= 0, atom_type= 0).
Atom no. 159, " N  " at (10.741, 66.261, 39.524),  was assigned atom type "N" (rec_index= 4, atom_type= 4).
Atom no. 160, " HN " at (10.683, 65.551, 38.794),  was assigned atom type "HD" (rec_index= 3, atom_type= 3).
Atom no. 161, " CA " at (11.088, 65.848, 40.882),  was assigned atom type "C" (rec_index= 1, atom_type= 1).
Atom no. 162, " C  " at (12.417, 65.167, 40.768),  was assigned atom type "C" (rec_index= 1, atom_type= 1).
Atom no. 163, " O  " at (12.512, 64.134, 40.108),  was assigned atom type "OA" (rec_index= 6, atom_type= 6).
Atom no. 164, " CB " at (10.046, 64.886, 41.453),  was assigned atom type "C" (rec_index= 1, atom_type= 1).
Atom no. 165, " CG " at (8.698, 65.553, 41.680),  was assigned atom type "C" (rec_index= 1, atom_type= 1).
Atom no. 166, " CD " at (7.520, 64.584, 41.855),  was assigned atom type "C" (rec_index= 1, atom_type= 1).
Atom no. 167, " OE1" at (7.571, 63.433, 41.391),  was assigned atom type "OA" (rec_index= 6, atom_type= 6).
Atom no. 168, " OE2" at (6.511, 65.004, 42.452),  was assigned atom type "OA" (rec_index= 6, atom_type= 6).
Atom no. 169, " N  " at (13.458, 65.769, 41.337),  was assigned atom type "N" (rec_index= 4, atom_type= 4).
Atom no. 170, " HN " at (13.307, 66.600, 41.908),  was assigned atom type "HD" (rec_index= 3, atom_type= 3).
Atom no. 171, " CA " at (14.831, 65.252, 41.154),  was assigned atom type "C" (rec_index= 1, atom_type= 1).
Atom no. 172, " C  " at (15.619, 65.228, 42.471),  was assigned atom type "C" (rec_index= 1, atom_type= 1).
Atom no. 173, " O  " at (15.286, 65.971, 43.390),  was assigned atom type "OA" (rec_index= 6, atom_type= 6).
Atom no. 174, " CB " at (15.647, 66.060, 40.103),  was assigned atom type "C" (rec_index= 1, atom_type= 1).
Atom no. 175, " CG1" at (14.934, 66.090, 38.799),  was assigned atom type "C" (rec_index= 1, atom_type= 1).
Atom no. 176, " CG2" at (15.978, 67.478, 40.608),  was assigned atom type "C" (rec_index= 1, atom_type= 1).
Atom no. 177, " N  " at (16.685, 64.398, 42.548),  was assigned atom type "N" (rec_index= 4, atom_type= 4).
Atom no. 178, " CA " at (17.486, 64.393, 43.756),  was assigned atom type "C" (rec_index= 1, atom_type= 1).
Atom no. 179, " C  " at (18.290, 65.687, 43.911),  was assigned atom type "C" (rec_index= 1, atom_type= 1).
Atom no. 180, " O  " at (18.566, 66.390, 42.926),  was assigned atom type "OA" (rec_index= 6, atom_type= 6).
Atom no. 181, " CB " at (18.446, 63.209, 43.538),  was assigned atom type "C" (rec_index= 1, atom_type= 1).
Atom no. 182, " CG " at (18.562, 63.122, 42.038),  was assigned atom type "C" (rec_index= 1, atom_type= 1).
Atom no. 183, " CD " at (17.170, 63.398, 41.573),  was assigned atom type "C" (rec_index= 1, atom_type= 1).
Atom no. 184, " N  " at (18.668, 65.964, 45.152),  was assigned atom type "N" (rec_index= 4, atom_type= 4).
Atom no. 185, " HN " at (18.423, 65.308, 45.894),  was assigned atom type "HD" (rec_index= 3, atom_type= 3).
Atom no. 186, " CA " at (19.421, 67.168, 45.505),  was assigned atom type "C" (rec_index= 1, atom_type= 1).
Atom no. 187, " C  " at (20.699, 67.325, 44.722),  was assigned atom type "C" (rec_index= 1, atom_type= 1).
Atom no. 188, " O  " at (21.119, 68.451, 44.440),  was assigned atom type "OA" (rec_index= 6, atom_type= 6).
Atom no. 189, " CB " at (19.735, 67.186, 47.017),  was assigned atom type "C" (rec_index= 1, atom_type= 1).
Atom no. 190, " CG " at (18.562, 67.623, 47.920),  was assigned atom type "C" (rec_index= 1, atom_type= 1).
Atom no. 191, " CD " at (18.099, 69.078, 47.695),  was assigned atom type "C" (rec_index= 1, atom_type= 1).
Atom no. 192, " NE2" at (16.832, 69.336, 47.988),  was assigned atom type "N" (rec_index= 4, atom_type= 4).
Atom no. 193, "1HE2" at (16.184, 68.611, 48.296),  was assigned atom type "HD" (rec_index= 3, atom_type= 3).
Atom no. 194, "2HE2" at (16.526, 70.298, 47.839),  was assigned atom type "HD" (rec_index= 3, atom_type= 3).
Atom no. 195, " OE1" at (18.884, 69.955, 47.322),  was assigned atom type "OA" (rec_index= 6, atom_type= 6).
Atom no. 196, " N  " at (21.320, 66.201, 44.374),  was assigned atom type "N" (rec_index= 4, atom_type= 4).
Atom no. 197, " HN " at (20.927, 65.304, 44.660),  was assigned atom type "HD" (rec_index= 3, atom_type= 3).
Atom no. 198, " CA " at (22.568, 66.226, 43.581),  was assigned atom type "C" (rec_index= 1, atom_type= 1).
Atom no. 199, " C  " at (22.447, 66.960, 42.247),  was assigned atom type "C" (rec_index= 1, atom_type= 1).
Atom no. 200, " O  " at (23.439, 67.499, 41.748),  was assigned atom type "OA" (rec_index= 6, atom_type= 6).
Atom no. 201, " CB " at (23.138, 64.817, 43.387),  was assigned atom type "C" (rec_index= 1, atom_type= 1).
Atom no. 202, " CG " at (22.229, 63.874, 42.602),  was assigned atom type "C" (rec_index= 1, atom_type= 1).
Atom no. 203, " CD " at (23.026, 62.691, 42.081),  was assigned atom type "C" (rec_index= 1, atom_type= 1).
Atom no. 204, " NE " at (22.176, 61.683, 41.436),  was assigned atom type "N" (rec_index= 4, atom_type= 4).
Atom no. 205, " HE " at (22.204, 61.629, 40.418),  was assigned atom type "HD" (rec_index= 3, atom_type= 3).
Atom no. 206, " CZ " at (21.369, 60.830, 42.073),  was assigned atom type "C" (rec_index= 1, atom_type= 1).
Atom no. 207, " NH1" at (20.666, 59.952, 41.375),  was assigned atom type "N" (rec_index= 4, atom_type= 4).
Atom no. 208, "1HH1" at (20.050, 59.301, 41.861),  was assigned atom type "HD" (rec_index= 3, atom_type= 3).
Atom no. 209, "2HH1" at (20.727, 59.963, 40.357),  was assigned atom type "HD" (rec_index= 3, atom_type= 3).
Atom no. 210, " NH2" at (21.290, 60.816, 43.398),  was assigned atom type "N" (rec_index= 4, atom_type= 4).
Atom no. 211, "1HH2" at (20.674, 60.165, 43.884),  was assigned atom type "HD" (rec_index= 3, atom_type= 3).
Atom no. 212, "2HH2" at (21.832, 61.493, 43.936),  was assigned atom type "HD" (rec_index= 3, atom_type= 3).
Atom no. 213, " N  " at (21.238, 67.023, 41.676),  was assigned atom type "N" (rec_index= 4, atom_type= 4).
Atom no. 214, " HN " at (20.454, 66.534, 42.108),  was assigned atom type "HD" (rec_index= 3, atom_type= 3).
Atom no. 215, " CA " at (21.022, 67.773, 40.455),  was assigned atom type "C" (rec_index= 1, atom_type= 1).
Atom no. 216, " C  " at (20.556, 69.192, 40.752),  was assigned atom type "C" (rec_index= 1, atom_type= 1).
Atom no. 217, " O  " at (19.496, 69.367, 41.324),  was assigned atom type "OA" (rec_index= 6, atom_type= 6).
Atom no. 218, " CB " at (19.957, 67.093, 39.567),  was assigned atom type "C" (rec_index= 1, atom_type= 1).
Atom no. 219, " CG " at (20.425, 65.808, 38.881),  was assigned atom type "C" (rec_index= 1, atom_type= 1).
Atom no. 220, " CD1" at (19.215, 65.175, 38.154),  was assigned atom type "C" (rec_index= 1, atom_type= 1).
Atom no. 221, " CD2" at (21.637, 66.092, 37.915),  was assigned atom type "C" (rec_index= 1, atom_type= 1).
Atom no. 222, " N  " at (21.336, 70.194, 40.332),  was assigned atom type "N" (rec_index= 4, atom_type= 4).
Atom no. 223, " HN " at (22.192, 69.986, 39.818),  was assigned atom type "HD" (rec_index= 3, atom_type= 3).
Atom no. 224, " CA " at (20.975, 71.585, 40.602),  was assigned atom type "C" (rec_index= 1, atom_type= 1).
Atom no. 225, " C  " at (20.952, 72.400, 39.330),  was assigned atom type "C" (rec_index= 1, atom_type= 1).
Atom no. 226, " O  " at (21.563, 71.999, 38.327),  was assigned atom type "OA" (rec_index= 6, atom_type= 6).
Atom no. 227, " CB " at (21.964, 72.219, 41.595),  was assigned atom type "C" (rec_index= 1, atom_type= 1).
Atom no. 228, " CG " at (21.867, 71.655, 42.989),  was assigned atom type "C" (rec_index= 1, atom_type= 1).
Atom no. 229, " CD " at (20.548, 71.920, 43.693),  was assigned atom type "C" (rec_index= 1, atom_type= 1).
Atom no. 230, " NE2" at (20.132, 70.976, 44.518),  was assigned atom type "N" (rec_index= 4, atom_type= 4).
Atom no. 231, "1HE2" at (19.246, 71.154, 44.991),  was assigned atom type "HD" (rec_index= 3, atom_type= 3).
Atom no. 232, "2HE2" at (20.644, 70.103, 44.647),  was assigned atom type "HD" (rec_index= 3, atom_type= 3).
Atom no. 233, " OE1" at (19.931, 72.972, 43.537),  was assigned atom type "OA" (rec_index= 6, atom_type= 6).
Atom no. 234, " N  " at (20.256, 73.545, 39.384),  was assigned atom type "N" (rec_index= 4, atom_type= 4).
Atom no. 235, " HN " at (19.748, 73.770, 40.239),  was assigned atom type "HD" (rec_index= 3, atom_type= 3).
Atom no. 236, " CA " at (20.197, 74.488, 38.259),  was assigned atom type "C" (rec_index= 1, atom_type= 1).
Atom no. 237, " C  " at (19.584, 73.972, 36.959),  was assigned atom type "C" (rec_index= 1, atom_type= 1).
Atom no. 238, " O  " at (20.093, 74.251, 35.857),  was assigned atom type "OA" (rec_index= 6, atom_type= 6).
Atom no. 239, " N  " at (18.483, 73.232, 37.065),  was assigned atom type "N" (rec_index= 4, atom_type= 4).
Atom no. 240, " HN " at (18.106, 73.009, 37.986),  was assigned atom type "HD" (rec_index= 3, atom_type= 3).
Atom no. 241, " CA " at (17.811, 72.737, 35.858),  was assigned atom type "C" (rec_index= 1, atom_type= 1).
Atom no. 242, " C  " at (17.372, 73.881, 34.953),  was assigned atom type "C" (rec_index= 1, atom_type= 1).
Atom no. 243, " O  " at (16.797, 74.869, 35.381),  was assigned atom type "OA" (rec_index= 6, atom_type= 6).
Atom no. 244, " CB " at (16.619, 71.834, 36.201),  was assigned atom type "C" (rec_index= 1, atom_type= 1).
Atom no. 245, " CG " at (16.985, 70.348, 36.335),  was assigned atom type "C" (rec_index= 1, atom_type= 1).
Atom no. 246, " CD1" at (17.912, 70.095, 37.544),  was assigned atom type "C" (rec_index= 1, atom_type= 1).
Atom no. 247, " CD2" at (15.689, 69.580, 36.507),  was assigned atom type "C" (rec_index= 1, atom_type= 1).
Atom no. 248, " N  " at (17.652, 73.700, 33.679),  was assigned atom type "N" (rec_index= 4, atom_type= 4).
Atom no. 249, " HN " at (18.071, 72.815, 33.394),  was assigned atom type "HD" (rec_index= 3, atom_type= 3).
Atom no. 250, " CA " at (17.395, 74.692, 32.672),  was assigned atom type "C" (rec_index= 1, atom_type= 1).
Atom no. 251, " C  " at (16.964, 73.920, 31.418),  was assigned atom type "C" (rec_index= 1, atom_type= 1).
Atom no. 252, " O  " at (17.756, 73.135, 30.891),  was assigned atom type "OA" (rec_index= 6, atom_type= 6).
Atom no. 253, " CB " at (18.716, 75.423, 32.397),  was assigned atom type "C" (rec_index= 1, atom_type= 1).
Atom no. 254, " CG " at (18.615, 76.492, 31.353),  was assigned atom type "C" (rec_index= 1, atom_type= 1).
Atom no. 255, " CD " at (19.963, 77.090, 31.083),  was assigned atom type "C" (rec_index= 1, atom_type= 1).
Atom no. 256, " NE " at (19.777, 78.279, 30.269),  was assigned atom type "N" (rec_index= 4, atom_type= 4).
Atom no. 257, " HE " at (18.963, 78.864, 30.458),  was assigned atom type "HD" (rec_index= 3, atom_type= 3).
Atom no. 258, " CZ " at (20.597, 78.654, 29.296),  was assigned atom type "C" (rec_index= 1, atom_type= 1).
Atom no. 259, " NH1" at (21.673, 77.930, 29.007),  was assigned atom type "N" (rec_index= 4, atom_type= 4).
Atom no. 260, "1HH1" at (21.872, 77.079, 29.533),  was assigned atom type "HD" (rec_index= 3, atom_type= 3).
Atom no. 261, "2HH1" at (22.304, 78.218, 28.259),  was assigned atom type "HD" (rec_index= 3, atom_type= 3).
Atom no. 262, " NH2" at (20.339, 79.755, 28.616),  was assigned atom type "N" (rec_index= 4, atom_type= 4).
Atom no. 263, "1HH2" at (19.513, 80.311, 28.838),  was assigned atom type "HD" (rec_index= 3, atom_type= 3).
Atom no. 264, "2HH2" at (20.970, 80.043, 27.868),  was assigned atom type "HD" (rec_index= 3, atom_type= 3).
Atom no. 265, " N  " at (15.727, 74.137, 30.932),  was assigned atom type "N" (rec_index= 4, atom_type= 4).
Atom no. 266, " CA " at (15.320, 73.515, 29.656),  was assigned atom type "C" (rec_index= 1, atom_type= 1).
Atom no. 267, " C  " at (16.310, 73.763, 28.515),  was assigned atom type "C" (rec_index= 1, atom_type= 1).
Atom no. 268, " O  " at (16.768, 74.881, 28.335),  was assigned atom type "OA" (rec_index= 6, atom_type= 6).
Atom no. 269, " CB " at (13.984, 74.215, 29.350),  was assigned atom type "C" (rec_index= 1, atom_type= 1).
Atom no. 270, " CG " at (13.443, 74.503, 30.707),  was assigned atom type "C" (rec_index= 1, atom_type= 1).
Atom no. 271, " CD " at (14.643, 74.959, 31.492),  was assigned atom type "C" (rec_index= 1, atom_type= 1).
Atom no. 272, " N  " at (16.680, 72.702, 27.802),  was assigned atom type "N" (rec_index= 4, atom_type= 4).
Atom no. 273, " HN " at (16.358, 71.778, 28.089),  was assigned atom type "HD" (rec_index= 3, atom_type= 3).
Atom no. 274, " CA " at (17.540, 72.820, 26.612),  was assigned atom type "C" (rec_index= 1, atom_type= 1).
Atom no. 275, " C  " at (16.777, 73.344, 25.362),  was assigned atom type "C" (rec_index= 1, atom_type= 1).
Atom no. 276, " O  " at (17.254, 74.283, 24.703),  was assigned atom type "OA" (rec_index= 6, atom_type= 6).
Atom no. 277, " CB " at (18.304, 71.492, 26.289),  was assigned atom type "C" (rec_index= 1, atom_type= 1).
Atom no. 278, " CG1" at (19.179, 71.663, 25.043),  was assigned atom type "C" (rec_index= 1, atom_type= 1).
Atom no. 279, " CG2" at (19.142, 71.082, 27.455),  was assigned atom type "C" (rec_index= 1, atom_type= 1).
Atom no. 280, " N  " at (15.627, 72.754, 25.005),  was assigned atom type "N" (rec_index= 4, atom_type= 4).
Atom no. 281, " HN " at (15.124, 73.154, 24.213),  was assigned atom type "HD" (rec_index= 3, atom_type= 3).
Atom no. 282, " CA " at (15.033, 71.586, 25.655),  was assigned atom type "C" (rec_index= 1, atom_type= 1).
Atom no. 283, " C  " at (13.996, 70.825, 24.828),  was assigned atom type "C" (rec_index= 1, atom_type= 1).
Atom no. 284, " O  " at (14.259, 70.373, 23.704),  was assigned atom type "OA" (rec_index= 6, atom_type= 6).
Atom no. 285, " N  " at (11.410, 67.674, 26.562),  was assigned atom type "N" (rec_index= 4, atom_type= 4).
Atom no. 286, " HN1" at (12.088, 68.332, 26.177),  was assigned atom type "HD" (rec_index= 3, atom_type= 3).
Atom no. 287, " HN2" at (10.455, 67.907, 26.291),  was assigned atom type "HD" (rec_index= 3, atom_type= 3).
Atom no. 288, " HN3" at (11.471, 66.758, 26.118),  was assigned atom type "HD" (rec_index= 3, atom_type= 3).
Atom no. 289, " CA " at (11.564, 67.592, 28.012),  was assigned atom type "C" (rec_index= 1, atom_type= 1).
Atom no. 290, " C  " at (13.004, 67.228, 28.422),  was assigned atom type "C" (rec_index= 1, atom_type= 1).
Atom no. 291, " O  " at (13.252, 66.234, 29.129),  was assigned atom type "OA" (rec_index= 6, atom_type= 6).
Atom no. 292, " CB " at (10.547, 66.605, 28.589),  was assigned atom type "C" (rec_index= 1, atom_type= 1).
Atom no. 293, " OG " at (9.340, 67.275, 28.932),  was assigned atom type "OA" (rec_index= 6, atom_type= 6).
Atom no. 294, " HG " at (8.709, 66.662, 29.290),  was assigned atom type "HD" (rec_index= 3, atom_type= 3).
Atom no. 295, " N  " at (13.960, 68.015, 27.934),  was assigned atom type "N" (rec_index= 4, atom_type= 4).
Atom no. 296, " HN " at (13.709, 68.766, 27.292),  was assigned atom type "HD" (rec_index= 3, atom_type= 3).
Atom no. 297, " CA " at (15.366, 67.825, 28.300),  was assigned atom type "C" (rec_index= 1, atom_type= 1).
Atom no. 298, " C  " at (15.860, 69.116, 28.955),  was assigned atom type "C" (rec_index= 1, atom_type= 1).
Atom no. 299, " O  " at (15.582, 70.213, 28.448),  was assigned atom type "OA" (rec_index= 6, atom_type= 6).
Atom no. 300, " CB " at (16.223, 67.466, 27.054),  was assigned atom type "C" (rec_index= 1, atom_type= 1).
Atom no. 301, " CG1" at (17.697, 67.394, 27.391),  was assigned atom type "C" (rec_index= 1, atom_type= 1).
Atom no. 302, " CG2" at (15.737, 66.152, 26.428),  was assigned atom type "C" (rec_index= 1, atom_type= 1).
Atom no. 303, " N  " at (16.557, 68.971, 30.084),  was assigned atom type "N" (rec_index= 4, atom_type= 4).
Atom no. 304, " HN " at (16.646, 68.042, 30.495),  was assigned atom type "HD" (rec_index= 3, atom_type= 3).
Atom no. 305, " CA " at (17.196, 70.106, 30.748),  was assigned atom type "C" (rec_index= 1, atom_type= 1).
Atom no. 306, " C  " at (18.688, 69.889, 30.890),  was assigned atom type "C" (rec_index= 1, atom_type= 1).
Atom no. 307, " O  " at (19.124, 68.759, 31.067),  was assigned atom type "OA" (rec_index= 6, atom_type= 6).
Atom no. 308, " CB " at (16.668, 70.307, 32.160),  was assigned atom type "C" (rec_index= 1, atom_type= 1).
Atom no. 309, " SG " at (15.021, 70.910, 32.295),  was assigned atom type "SA" (rec_index= 7, atom_type= 7).
Atom no. 310, " N  " at (19.447, 70.986, 30.883),  was assigned atom type "N" (rec_index= 4, atom_type= 4).
Atom no. 311, " HN " at (19.062, 71.860, 30.526),  was assigned atom type "HD" (rec_index= 3, atom_type= 3).
Atom no. 312, " CA " at (20.826, 70.955, 31.381),  was assigned atom type "C" (rec_index= 1, atom_type= 1).
Atom no. 313, " C  " at (20.806, 71.106, 32.910),  was assigned atom type "C" (rec_index= 1, atom_type= 1).
Atom no. 314, " O  " at (19.862, 71.671, 33.484),  was assigned atom type "OA" (rec_index= 6, atom_type= 6).
Atom no. 315, " CB " at (21.652, 72.071, 30.713),  was assigned atom type "C" (rec_index= 1, atom_type= 1).
Atom no. 316, " OG " at (21.148, 73.337, 31.079),  was assigned atom type "OA" (rec_index= 6, atom_type= 6).
Atom no. 317, " HG " at (21.657, 74.025, 30.667),  was assigned atom type "HD" (rec_index= 3, atom_type= 3).
Atom no. 318, " N  " at (21.855, 70.623, 33.575),  was assigned atom type "N" (rec_index= 4, atom_type= 4).
Atom no. 319, " HN " at (22.624, 70.193, 33.062),  was assigned atom type "HD" (rec_index= 3, atom_type= 3).
Atom no. 320, " CA " at (21.912, 70.704, 35.025),  was assigned atom type "C" (rec_index= 1, atom_type= 1).
Atom no. 321, " C  " at (23.344, 70.458, 35.482),  was assigned atom type "C" (rec_index= 1, atom_type= 1).
Atom no. 322, " O  " at (24.194, 70.046, 34.670),  was assigned atom type "OA" (rec_index= 6, atom_type= 6).
Atom no. 323, " CB " at (20.938, 69.661, 35.656),  was assigned atom type "C" (rec_index= 1, atom_type= 1).
Atom no. 324, " N  " at (23.627, 70.735, 36.754),  was assigned atom type "N" (rec_index= 4, atom_type= 4).
Atom no. 325, " HN " at (22.923, 71.194, 37.332),  was assigned atom type "HD" (rec_index= 3, atom_type= 3).
Atom no. 326, " CA " at (24.917, 70.398, 37.339),  was assigned atom type "C" (rec_index= 1, atom_type= 1).
Atom no. 327, " C  " at (24.637, 69.210, 38.271),  was assigned atom type "C" (rec_index= 1, atom_type= 1).
Atom no. 328, " O  " at (23.747, 69.267, 39.108),  was assigned atom type "OA" (rec_index= 6, atom_type= 6).
Atom no. 329, " CB " at (25.538, 71.576, 38.150),  was assigned atom type "C" (rec_index= 1, atom_type= 1).
Atom no. 330, " CG " at (26.987, 71.281, 38.526),  was assigned atom type "A" (rec_index= 0, atom_type= 0).
Atom no. 331, " CD1" at (28.026, 71.487, 37.604),  was assigned atom type "A" (rec_index= 0, atom_type= 0).
Atom no. 332, " CD2" at (27.308, 70.749, 39.770),  was assigned atom type "A" (rec_index= 0, atom_type= 0).
Atom no. 333, " CE1" at (29.351, 71.183, 37.933),  was assigned atom type "A" (rec_index= 0, atom_type= 0).
Atom no. 334, " CE2" at (28.635, 70.442, 40.117),  was assigned atom type "A" (rec_index= 0, atom_type= 0).
Atom no. 335, " CZ " at (29.636, 70.665, 39.179),  was assigned atom type "A" (rec_index= 0, atom_type= 0).
Atom no. 336, " OH " at (30.925, 70.362, 39.475),  was assigned atom type "OA" (rec_index= 6, atom_type= 6).
Atom no. 337, " HH " at (31.121, 70.005, 40.333),  was assigned atom type "HD" (rec_index= 3, atom_type= 3).
Atom no. 338, " N  " at (25.382, 68.134, 38.096),  was assigned atom type "N" (rec_index= 4, atom_type= 4).
Atom no. 339, " HN " at (26.093, 68.142, 37.365),  was assigned atom type "HD" (rec_index= 3, atom_type= 3).
Atom no. 340, " CA " at (25.227, 66.945, 38.903),  was assigned atom type "C" (rec_index= 1, atom_type= 1).
Atom no. 341, " C  " at (26.376, 67.058, 39.907),  was assigned atom type "C" (rec_index= 1, atom_type= 1).
Atom no. 342, " O  " at (27.549, 66.938, 39.542),  was assigned atom type "OA" (rec_index= 6, atom_type= 6).
Atom no. 343, " CB " at (25.351, 65.670, 38.029),  was assigned atom type "C" (rec_index= 1, atom_type= 1).
Atom no. 344, " CG " at (25.231, 64.386, 38.843),  was assigned atom type "C" (rec_index= 1, atom_type= 1).
Atom no. 345, " OD1" at (25.721, 64.323, 39.994),  was assigned atom type "OA" (rec_index= 6, atom_type= 6).
Atom no. 346, " OD2" at (24.674, 63.405, 38.337),  was assigned atom type "OA" (rec_index= 6, atom_type= 6).
Atom no. 347, " N  " at (26.036, 67.259, 41.180),  was assigned atom type "N" (rec_index= 4, atom_type= 4).
Atom no. 348, " HN " at (25.050, 67.287, 41.438),  was assigned atom type "HD" (rec_index= 3, atom_type= 3).
Atom no. 349, " CA " at (27.073, 67.443, 42.230),  was assigned atom type "C" (rec_index= 1, atom_type= 1).
Atom no. 350, " C  " at (27.757, 66.150, 42.658),  was assigned atom type "C" (rec_index= 1, atom_type= 1).
Atom no. 351, " O  " at (28.824, 66.179, 43.321),  was assigned atom type "OA" (rec_index= 6, atom_type= 6).
Atom no. 352, " CB " at (26.488, 68.190, 43.455),  was assigned atom type "C" (rec_index= 1, atom_type= 1).
Atom no. 353, " N  " at (27.159, 65.010, 42.314),  was assigned atom type "N" (rec_index= 4, atom_type= 4).
Atom no. 354, " HN " at (26.255, 65.027, 41.841),  was assigned atom type "HD" (rec_index= 3, atom_type= 3).
Atom no. 355, " CA " at (27.810, 63.726, 42.620),  was assigned atom type "C" (rec_index= 1, atom_type= 1).
Atom no. 356, " C  " at (28.905, 63.420, 41.585),  was assigned atom type "C" (rec_index= 1, atom_type= 1).
Atom no. 357, " O  " at (30.035, 63.049, 41.943),  was assigned atom type "OA" (rec_index= 6, atom_type= 6).
Atom no. 358, " CB " at (26.782, 62.586, 42.740),  was assigned atom type "C" (rec_index= 1, atom_type= 1).
Atom no. 359, " CG " at (27.410, 61.268, 43.144),  was assigned atom type "C" (rec_index= 1, atom_type= 1).
Atom no. 360, " CD " at (26.363, 60.225, 43.480),  was assigned atom type "C" (rec_index= 1, atom_type= 1).
Atom no. 361, " NE " at (25.462, 59.978, 42.367),  was assigned atom type "N" (rec_index= 4, atom_type= 4).
Atom no. 362, " HE " at (25.643, 60.472, 41.493),  was assigned atom type "HD" (rec_index= 3, atom_type= 3).
Atom no. 363, " CZ " at (24.417, 59.153, 42.407),  was assigned atom type "C" (rec_index= 1, atom_type= 1).
Atom no. 364, " NH1" at (24.137, 58.482, 43.525),  was assigned atom type "N" (rec_index= 4, atom_type= 4).
Atom no. 365, "1HH1" at (24.729, 58.598, 44.348),  was assigned atom type "HD" (rec_index= 3, atom_type= 3).
Atom no. 366, "2HH1" at (23.337, 57.850, 43.556),  was assigned atom type "HD" (rec_index= 3, atom_type= 3).
Atom no. 367, " NH2" at (23.641, 59.001, 41.328),  was assigned atom type "N" (rec_index= 4, atom_type= 4).
Atom no. 368, "1HH2" at (23.855, 59.514, 40.473),  was assigned atom type "HD" (rec_index= 3, atom_type= 3).
Atom no. 369, "2HH2" at (22.841, 58.369, 41.359),  was assigned atom type "HD" (rec_index= 3, atom_type= 3).
Atom no. 370, " N  " at (28.586, 63.628, 40.307),  was assigned atom type "N" (rec_index= 4, atom_type= 4).
Atom no. 371, " HN " at (27.652, 63.970, 40.080),  was assigned atom type "HD" (rec_index= 3, atom_type= 3).
Atom no. 372, " CA " at (29.541, 63.379, 39.213),  was assigned atom type "C" (rec_index= 1, atom_type= 1).
Atom no. 373, " C  " at (30.492, 64.531, 38.983),  was assigned atom type "C" (rec_index= 1, atom_type= 1).
Atom no. 374, " O  " at (31.518, 64.371, 38.295),  was assigned atom type "OA" (rec_index= 6, atom_type= 6).
Atom no. 375, " CB " at (28.799, 63.043, 37.915),  was assigned atom type "C" (rec_index= 1, atom_type= 1).
Atom no. 376, " CG " at (28.006, 61.739, 38.031),  was assigned atom type "C" (rec_index= 1, atom_type= 1).
Atom no. 377, " CD1" at (27.024, 61.572, 36.869),  was assigned atom type "C" (rec_index= 1, atom_type= 1).
Atom no. 378, " CD2" at (28.945, 60.512, 38.212),  was assigned atom type "C" (rec_index= 1, atom_type= 1).
Atom no. 379, " N  " at (30.158, 65.680, 39.575),  was assigned atom type "N" (rec_index= 4, atom_type= 4).
Atom no. 380, " HN " at (29.286, 65.710, 40.103),  was assigned atom type "HD" (rec_index= 3, atom_type= 3).
Atom no. 381, " CA " at (30.971, 66.910, 39.514),  was assigned atom type "C" (rec_index= 1, atom_type= 1).
Atom no. 382, " C  " at (31.120, 67.370, 38.066),  was assigned atom type "C" (rec_index= 1, atom_type= 1).
Atom no. 383, " O  " at (32.221, 67.624, 37.597),  was assigned atom type "OA" (rec_index= 6, atom_type= 6).
Atom no. 384, " CB " at (32.357, 66.717, 40.162),  was assigned atom type "C" (rec_index= 1, atom_type= 1).
Atom no. 385, " CG " at (32.340, 66.113, 41.579),  was assigned atom type "C" (rec_index= 1, atom_type= 1).
Atom no. 386, " CD " at (33.790, 65.912, 42.135),  was assigned atom type "C" (rec_index= 1, atom_type= 1).
Atom no. 387, " NE " at (33.781, 65.537, 43.555),  was assigned atom type "N" (rec_index= 4, atom_type= 4).
Atom no. 388, " HE " at (33.665, 64.547, 43.771),  was assigned atom type "HD" (rec_index= 3, atom_type= 3).
Atom no. 389, " CZ " at (33.911, 66.372, 44.590),  was assigned atom type "C" (rec_index= 1, atom_type= 1).
Atom no. 390, " NH1" at (34.088, 67.678, 44.419),  was assigned atom type "N" (rec_index= 4, atom_type= 4).
Atom no. 391, "1HH1" at (34.187, 68.315, 45.209),  was assigned atom type "HD" (rec_index= 3, atom_type= 3).
Atom no. 392, "2HH1" at (34.110, 68.047, 43.468),  was assigned atom type "HD" (rec_index= 3, atom_type= 3).
Atom no. 393, " NH2" at (33.882, 65.891, 45.829),  was assigned atom type "N" (rec_index= 4, atom_type= 4).
Atom no. 394, "1HH2" at (33.981, 66.528, 46.619),  was assigned atom type "HD" (rec_index= 3, atom_type= 3).
Atom no. 395, "2HH2" at (33.746, 64.889, 45.960),  was assigned atom type "HD" (rec_index= 3, atom_type= 3).
Atom no. 396, " N  " at (30.009, 67.406, 37.337),  was assigned atom type "N" (rec_index= 4, atom_type= 4).
Atom no. 397, " HN " at (29.127, 67.104, 37.750),  was assigned atom type "HD" (rec_index= 3, atom_type= 3).
Atom no. 398, " CA " at (30.034, 67.873, 35.949),  was assigned atom type "C" (rec_index= 1, atom_type= 1).
Atom no. 399, " C  " at (28.630, 68.298, 35.550),  was assigned atom type "C" (rec_index= 1, atom_type= 1).
Atom no. 400, " O  " at (27.640, 67.951, 36.217),  was assigned atom type "OA" (rec_index= 6, atom_type= 6).
Atom no. 401, " CB " at (30.517, 66.779, 34.983),  was assigned atom type "C" (rec_index= 1, atom_type= 1).
Atom no. 402, " CG " at (29.683, 65.507, 35.010),  was assigned atom type "C" (rec_index= 1, atom_type= 1).
Atom no. 403, " CD " at (30.260, 64.441, 34.122),  was assigned atom type "C" (rec_index= 1, atom_type= 1).
Atom no. 404, " NE2" at (29.814, 64.430, 32.889),  was assigned atom type "N" (rec_index= 4, atom_type= 4).
Atom no. 405, "1HE2" at (29.107, 65.083, 32.551),  was assigned atom type "HD" (rec_index= 3, atom_type= 3).
Atom no. 406, "2HE2" at (30.206, 63.706, 32.286),  was assigned atom type "HD" (rec_index= 3, atom_type= 3).
Atom no. 407, " OE1" at (31.119, 63.648, 34.532),  was assigned atom type "OA" (rec_index= 6, atom_type= 6).
Atom no. 408, " N  " at (28.552, 69.084, 34.482),  was assigned atom type "N" (rec_index= 4, atom_type= 4).
Atom no. 409, " HN " at (29.408, 69.489, 34.104),  was assigned atom type "HD" (rec_index= 3, atom_type= 3).
Atom no. 410, " CA " at (27.276, 69.388, 33.830),  was assigned atom type "C" (rec_index= 1, atom_type= 1).
Atom no. 411, " C  " at (26.759, 68.116, 33.144),  was assigned atom type "C" (rec_index= 1, atom_type= 1).
Atom no. 412, " O  " at (27.552, 67.258, 32.680),  was assigned atom type "OA" (rec_index= 6, atom_type= 6).
Atom no. 413, " CB " at (27.450, 70.521, 32.817),  was assigned atom type "C" (rec_index= 1, atom_type= 1).
Atom no. 414, " CG " at (28.010, 71.832, 33.388),  was assigned atom type "C" (rec_index= 1, atom_type= 1).
Atom no. 415, " CD " at (27.927, 73.074, 32.419),  was assigned atom type "C" (rec_index= 1, atom_type= 1).
Atom no. 416, " CE " at (28.415, 72.844, 30.979),  was assigned atom type "C" (rec_index= 1, atom_type= 1).
Atom no. 417, " NZ " at (29.730, 72.151, 30.844),  was assigned atom type "N" (rec_index= 4, atom_type= 4).
Atom no. 418, " HZ1" at (30.054, 71.998, 29.889),  was assigned atom type "HD" (rec_index= 3, atom_type= 3).
Atom no. 419, " HZ2" at (29.710, 71.266, 31.350),  was assigned atom type "HD" (rec_index= 3, atom_type= 3).
Atom no. 420, " HZ3" at (30.442, 72.650, 31.377),  was assigned atom type "HD" (rec_index= 3, atom_type= 3).
Atom no. 421, " N  " at (25.434, 67.981, 33.107),  was assigned atom type "N" (rec_index= 4, atom_type= 4).
Atom no. 422, " HN " at (24.862, 68.728, 33.500),  was assigned atom type "HD" (rec_index= 3, atom_type= 3).
Atom no. 423, " CA " at (24.754, 66.815, 32.532),  was assigned atom type "C" (rec_index= 1, atom_type= 1).
Atom no. 424, " C  " at (23.472, 67.261, 31.803),  was assigned atom type "C" (rec_index= 1, atom_type= 1).
Atom no. 425, " O  " at (23.003, 68.378, 32.042),  was assigned atom type "OA" (rec_index= 6, atom_type= 6).
Atom no. 426, " CB " at (24.364, 65.790, 33.633),  was assigned atom type "C" (rec_index= 1, atom_type= 1).
Atom no. 427, " CG1" at (25.625, 65.225, 34.355),  was assigned atom type "C" (rec_index= 1, atom_type= 1).
Atom no. 428, " CG2" at (23.367, 66.402, 34.654),  was assigned atom type "C" (rec_index= 1, atom_type= 1).
Atom no. 429, " N  " at (22.919, 66.400, 30.923),  was assigned atom type "N" (rec_index= 4, atom_type= 4).
Atom no. 430, " HN " at (23.464, 65.598, 30.606),  was assigned atom type "HD" (rec_index= 3, atom_type= 3).
Atom no. 431, " CA " at (21.561, 66.582, 30.410),  was assigned atom type "C" (rec_index= 1, atom_type= 1).
Atom no. 432, " C  " at (20.665, 65.626, 31.193),  was assigned atom type "C" (rec_index= 1, atom_type= 1).
Atom no. 433, " O  " at (21.066, 64.500, 31.501),  was assigned atom type "OA" (rec_index= 6, atom_type= 6).
Atom no. 434, " CB " at (21.447, 66.286, 28.887),  was assigned atom type "C" (rec_index= 1, atom_type= 1).
Atom no. 435, " N  " at (19.461, 66.084, 31.478),  was assigned atom type "N" (rec_index= 4, atom_type= 4).
Atom no. 436, " HN " at (19.223, 67.043, 31.224),  was assigned atom type "HD" (rec_index= 3, atom_type= 3).
Atom no. 437, " CA " at (18.453, 65.251, 32.151),  was assigned atom type "C" (rec_index= 1, atom_type= 1).
Atom no. 438, " C  " at (17.186, 65.206, 31.293),  was assigned atom type "C" (rec_index= 1, atom_type= 1).
Atom no. 439, " O  " at (16.711, 66.224, 30.821),  was assigned atom type "OA" (rec_index= 6, atom_type= 6).
Atom no. 440, " CB " at (18.116, 65.786, 33.562),  was assigned atom type "C" (rec_index= 1, atom_type= 1).
Atom no. 441, " CG1" at (17.302, 64.743, 34.355),  was assigned atom type "C" (rec_index= 1, atom_type= 1).
Atom no. 442, " CG2" at (19.381, 66.126, 34.332),  was assigned atom type "C" (rec_index= 1, atom_type= 1).
Atom no. 443, " N  " at (16.652, 64.014, 31.079),  was assigned atom type "N" (rec_index= 4, atom_type= 4).
Atom no. 444, " HN " at (17.100, 63.183, 31.465),  was assigned atom type "HD" (rec_index= 3, atom_type= 3).
Atom no. 445, " CA " at (15.440, 63.880, 30.304),  was assigned atom type "C" (rec_index= 1, atom_type= 1).
Atom no. 446, " C  " at (14.372, 63.206, 31.165),  was assigned atom type "C" (rec_index= 1, atom_type= 1).
Atom no. 447, " O  " at (14.643, 62.185, 31.811),  was assigned atom type "OA" (rec_index= 6, atom_type= 6).
Atom no. 448, " CB " at (15.689, 63.045, 29.045),  was assigned atom type "C" (rec_index= 1, atom_type= 1).
Atom no. 449, " CG " at (14.422, 62.819, 28.200),  was assigned atom type "C" (rec_index= 1, atom_type= 1).
Atom no. 450, " CD " at (14.679, 61.804, 27.061),  was assigned atom type "C" (rec_index= 1, atom_type= 1).
Atom no. 451, " CE " at (13.421, 61.621, 26.205),  was assigned atom type "C" (rec_index= 1, atom_type= 1).
Atom no. 452, " NZ " at (13.445, 62.249, 24.827),  was assigned atom type "N" (rec_index= 4, atom_type= 4).
Atom no. 453, " HZ1" at (12.608, 62.127, 24.257),  was assigned atom type "HD" (rec_index= 3, atom_type= 3).
Atom no. 454, " HZ2" at (14.261, 61.918, 24.313),  was assigned atom type "HD" (rec_index= 3, atom_type= 3).
Atom no. 455, " HZ3" at (13.665, 63.242, 24.906),  was assigned atom type "HD" (rec_index= 3, atom_type= 3).
Atom no. 456, " N  " at (13.172, 63.791, 31.173),  was assigned atom type "N" (rec_index= 4, atom_type= 4).
Atom no. 457, " HN " at (13.028, 64.638, 30.624),  was assigned atom type "HD" (rec_index= 3, atom_type= 3).
Atom no. 458, " CA " at (12.063, 63.248, 31.948),  was assigned atom type "C" (rec_index= 1, atom_type= 1).
Atom no. 459, " C  " at (11.247, 62.544, 30.901),  was assigned atom type "C" (rec_index= 1, atom_type= 1).
Atom no. 460, " O  " at (10.719, 63.184, 30.011),  was assigned atom type "OA" (rec_index= 6, atom_type= 6).
Atom no. 461, " CB " at (11.220, 64.357, 32.598),  was assigned atom type "C" (rec_index= 1, atom_type= 1).
Atom no. 462, " CG " at (10.025, 63.833, 33.399),  was assigned atom type "C" (rec_index= 1, atom_type= 1).
Atom no. 463, " CD " at (9.051, 64.920, 33.806),  was assigned atom type "C" (rec_index= 1, atom_type= 1).
Atom no. 464, " CE " at (7.703, 64.299, 34.241),  was assigned atom type "C" (rec_index= 1, atom_type= 1).
Atom no. 465, " NZ " at (6.756, 65.362, 34.721),  was assigned atom type "N" (rec_index= 4, atom_type= 4).
Atom no. 466, " HZ1" at (5.867, 64.952, 35.008),  was assigned atom type "HD" (rec_index= 3, atom_type= 3).
Atom no. 467, " HZ2" at (6.626, 66.095, 34.023),  was assigned atom type "HD" (rec_index= 3, atom_type= 3).
Atom no. 468, " HZ3" at (7.168, 65.927, 35.463),  was assigned atom type "HD" (rec_index= 3, atom_type= 3).
Atom no. 469, " N  " at (11.199, 61.223, 30.929),  was assigned atom type "N" (rec_index= 4, atom_type= 4).
Atom no. 470, " HN " at (11.664, 60.688, 31.663),  was assigned atom type "HD" (rec_index= 3, atom_type= 3).
Atom no. 471, " CA " at (10.441, 60.556, 29.849),  was assigned atom type "C" (rec_index= 1, atom_type= 1).
Atom no. 472, " C  " at (8.961, 60.955, 29.855),  was assigned atom type "C" (rec_index= 1, atom_type= 1).
Atom no. 473, " O  " at (8.351, 61.156, 30.926),  was assigned atom type "OA" (rec_index= 6, atom_type= 6).
Atom no. 474, " CB " at (10.621, 59.034, 29.888),  was assigned atom type "C" (rec_index= 1, atom_type= 1).
Atom no. 475, " CG " at (12.066, 58.541, 29.744),  was assigned atom type "C" (rec_index= 1, atom_type= 1).
Atom no. 476, " CD1" at (12.068, 57.018, 29.797),  was assigned atom type "C" (rec_index= 1, atom_type= 1).
Atom no. 477, " CD2" at (12.678, 58.987, 28.453),  was assigned atom type "C" (rec_index= 1, atom_type= 1).
Atom no. 478, " N  " at (8.378, 61.062, 28.662),  was assigned atom type "N" (rec_index= 4, atom_type= 4).
Atom no. 479, " HN " at (8.928, 60.892, 27.820),  was assigned atom type "HD" (rec_index= 3, atom_type= 3).
Atom no. 480, " CA " at (6.956, 61.420, 28.535),  was assigned atom type "C" (rec_index= 1, atom_type= 1).
Atom no. 481, " C  " at (5.985, 60.228, 28.753),  was assigned atom type "C" (rec_index= 1, atom_type= 1).
Atom no. 482, " O  " at (5.851, 59.348, 27.892),  was assigned atom type "OA" (rec_index= 6, atom_type= 6).
Atom no. 483, " CB " at (6.659, 62.081, 27.174),  was assigned atom type "C" (rec_index= 1, atom_type= 1).
Atom no. 484, " CB " at (6.716, 62.037, 27.160),  was assigned atom type "C" (rec_index= 1, atom_type= 1).
Atom no. 485, " OG " at (7.505, 63.196, 26.930),  was assigned atom type "OA" (rec_index= 6, atom_type= 6).
Atom no. 486, " HG " at (7.322, 63.603, 26.091),  was assigned atom type "HD" (rec_index= 3, atom_type= 3).
Atom no. 487, " OG " at (5.451, 62.631, 27.117),  was assigned atom type "OA" (rec_index= 6, atom_type= 6).
Atom no. 488, " HG " at (5.302, 63.015, 26.261),  was assigned atom type "HD" (rec_index= 3, atom_type= 3).
Atom no. 489, " N  " at (5.301, 60.228, 29.897),  was assigned atom type "N" (rec_index= 4, atom_type= 4).
Atom no. 490, " HN " at (5.495, 60.966, 30.574),  was assigned atom type "HD" (rec_index= 3, atom_type= 3).
Atom no. 491, " CA " at (4.280, 59.221, 30.237),  was assigned atom type "C" (rec_index= 1, atom_type= 1).
Atom no. 492, " C  " at (4.746, 57.805, 29.885),  was assigned atom type "C" (rec_index= 1, atom_type= 1).
Atom no. 493, " O  " at (4.164, 57.112, 29.008),  was assigned atom type "OA" (rec_index= 6, atom_type= 6).
Atom no. 494, " CB " at (2.965, 59.584, 29.573),  was assigned atom type "C" (rec_index= 1, atom_type= 1).
Atom no. 495, " CG " at (2.498, 60.993, 29.960),  was assigned atom type "C" (rec_index= 1, atom_type= 1).
Atom no. 496, " N  " at (5.829, 57.376, 30.548),  was assigned atom type "N" (rec_index= 4, atom_type= 4).
Atom no. 497, " CA " at (6.526, 56.144, 30.178),  was assigned atom type "C" (rec_index= 1, atom_type= 1).
Atom no. 498, " C  " at (5.646, 54.888, 30.168),  was assigned atom type "C" (rec_index= 1, atom_type= 1).
Atom no. 499, " O  " at (5.929, 54.002, 29.385),  was assigned atom type "OA" (rec_index= 6, atom_type= 6).
Atom no. 500, " CB " at (7.616, 56.008, 31.262),  was assigned atom type "C" (rec_index= 1, atom_type= 1).
Atom no. 501, " CG " at (7.112, 56.834, 32.399),  was assigned atom type "C" (rec_index= 1, atom_type= 1).
Atom no. 502, " CD " at (6.444, 58.013, 31.730),  was assigned atom type "C" (rec_index= 1, atom_type= 1).
Atom no. 503, " N  " at (4.620, 54.807, 31.018),  was assigned atom type "N" (rec_index= 4, atom_type= 4).
Atom no. 504, " HN " at (4.438, 55.586, 31.651),  was assigned atom type "HD" (rec_index= 3, atom_type= 3).
Atom no. 505, " CA " at (3.726, 53.600, 31.068),  was assigned atom type "C" (rec_index= 1, atom_type= 1).
Atom no. 506, " C  " at (2.276, 53.860, 30.670),  was assigned atom type "C" (rec_index= 1, atom_type= 1).
Atom no. 507, " O  " at (1.346, 53.163, 31.095),  was assigned atom type "OA" (rec_index= 6, atom_type= 6).
Atom no. 508, " CB " at (3.818, 52.917, 32.438),  was assigned atom type "C" (rec_index= 1, atom_type= 1).
Atom no. 509, " CG " at (5.235, 52.761, 32.893),  was assigned atom type "A" (rec_index= 0, atom_type= 0).
Atom no. 510, " CD1" at (6.090, 51.901, 32.215),  was assigned atom type "A" (rec_index= 0, atom_type= 0).
Atom no. 511, " CD2" at (5.733, 53.517, 33.944),  was assigned atom type "A" (rec_index= 0, atom_type= 0).
Atom no. 512, " CE1" at (7.435, 51.796, 32.597),  was assigned atom type "A" (rec_index= 0, atom_type= 0).
Atom no. 513, " CE2" at (7.067, 53.411, 34.341),  was assigned atom type "A" (rec_index= 0, atom_type= 0).
Atom no. 514, " CZ " at (7.923, 52.565, 33.654),  was assigned atom type "A" (rec_index= 0, atom_type= 0).
Atom no. 515, " N  " at (2.103, 54.860, 29.816),  was assigned atom type "N" (rec_index= 4, atom_type= 4).
Atom no. 516, " HN " at (2.915, 55.408, 29.531),  was assigned atom type "HD" (rec_index= 3, atom_type= 3).
Atom no. 517, " CA " at (0.786, 55.209, 29.264),  was assigned atom type "C" (rec_index= 1, atom_type= 1).
Atom no. 518, " C  " at (0.153, 54.059, 28.485),  was assigned atom type "C" (rec_index= 1, atom_type= 1).
Atom no. 519, " O  " at (-1.078, 53.899, 28.487),  was assigned atom type "OA" (rec_index= 6, atom_type= 6).
Atom no. 520, " CB " at (0.946, 56.393, 28.327),  was assigned atom type "C" (rec_index= 1, atom_type= 1).
Atom no. 521, " CG " at (-0.357, 57.003, 27.836),  was assigned atom type "C" (rec_index= 1, atom_type= 1).
Atom no. 522, " CD " at (-0.146, 58.362, 27.206),  was assigned atom type "C" (rec_index= 1, atom_type= 1).
Atom no. 523, " NE2" at (-0.625, 59.406, 27.882),  was assigned atom type "N" (rec_index= 4, atom_type= 4).
Atom no. 524, "1HE2" at (-0.483, 60.322, 27.457),  was assigned atom type "HD" (rec_index= 3, atom_type= 3).
Atom no. 525, "2HE2" at (-1.119, 59.311, 28.769),  was assigned atom type "HD" (rec_index= 3, atom_type= 3).
Atom no. 526, " OE1" at (0.453, 58.477, 26.131),  was assigned atom type "OA" (rec_index= 6, atom_type= 6).
Atom no. 527, " N  " at (0.993, 53.303, 27.771),  was assigned atom type "N" (rec_index= 4, atom_type= 4).
Atom no. 528, " HN " at (1.994, 53.490, 27.831),  was assigned atom type "HD" (rec_index= 3, atom_type= 3).
Atom no. 529, " CA " at (0.526, 52.210, 26.901),  was assigned atom type "C" (rec_index= 1, atom_type= 1).
Atom no. 530, " C  " at (1.636, 51.197, 26.809),  was assigned atom type "C" (rec_index= 1, atom_type= 1).
Atom no. 531, " O  " at (2.777, 51.487, 27.198),  was assigned atom type "OA" (rec_index= 6, atom_type= 6).
Atom no. 532, " CB " at (0.249, 52.718, 25.489),  was assigned atom type "C" (rec_index= 1, atom_type= 1).
Atom no. 533, " OG " at (1.479, 53.138, 24.876),  was assigned atom type "OA" (rec_index= 6, atom_type= 6).
Atom no. 534, " HG " at (1.307, 53.454, 23.997),  was assigned atom type "HD" (rec_index= 3, atom_type= 3).
Atom no. 535, " N  " at (1.320, 50.033, 26.244),  was assigned atom type "N" (rec_index= 4, atom_type= 4).
Atom no. 536, " HN " at (0.359, 49.864, 25.946),  was assigned atom type "HD" (rec_index= 3, atom_type= 3).
Atom no. 537, " CA " at (2.331, 48.993, 26.045),  was assigned atom type "C" (rec_index= 1, atom_type= 1).
Atom no. 538, " C  " at (3.515, 49.458, 25.223),  was assigned atom type "C" (rec_index= 1, atom_type= 1).
Atom no. 539, " O  " at (4.649, 49.132, 25.579),  was assigned atom type "OA" (rec_index= 6, atom_type= 6).
Atom no. 540, " CB " at (1.774, 47.717, 25.399),  was assigned atom type "C" (rec_index= 1, atom_type= 1).
Atom no. 541, " CG " at (0.736, 46.908, 26.171),  was assigned atom type "C" (rec_index= 1, atom_type= 1).
Atom no. 542, " CD1" at (-0.062, 45.998, 25.195),  was assigned atom type "C" (rec_index= 1, atom_type= 1).
Atom no. 543, " CD2" at (1.403, 46.104, 27.300),  was assigned atom type "C" (rec_index= 1, atom_type= 1).
Atom no. 544, " N  " at (3.248, 50.154, 24.111),  was assigned atom type "N" (rec_index= 4, atom_type= 4).
Atom no. 545, " HN " at (2.277, 50.345, 23.865),  was assigned atom type "HD" (rec_index= 3, atom_type= 3).
Atom no. 546, " CA " at (4.325, 50.653, 23.231),  was assigned atom type "C" (rec_index= 1, atom_type= 1).
Atom no. 547, " C  " at (5.220, 51.694, 23.937),  was assigned atom type "C" (rec_index= 1, atom_type= 1).
Atom no. 548, " O  " at (6.437, 51.634, 23.798),  was assigned atom type "OA" (rec_index= 6, atom_type= 6).
Atom no. 549, " CB " at (3.810, 51.129, 21.799),  was assigned atom type "C" (rec_index= 1, atom_type= 1).
Atom no. 550, " CG1" at (4.965, 51.244, 20.791),  was assigned atom type "C" (rec_index= 1, atom_type= 1).
Atom no. 551, " CG2" at (3.057, 52.448, 21.881),  was assigned atom type "C" (rec_index= 1, atom_type= 1).
Atom no. 552, " CD1" at (5.851, 49.997, 20.674),  was assigned atom type "C" (rec_index= 1, atom_type= 1).
Atom no. 553, " N  " at (4.641, 52.617, 24.711),  was assigned atom type "N" (rec_index= 4, atom_type= 4).
Atom no. 554, " HN " at (3.624, 52.691, 24.738),  was assigned atom type "HD" (rec_index= 3, atom_type= 3).
Atom no. 555, " CA " at (5.463, 53.527, 25.525),  was assigned atom type "C" (rec_index= 1, atom_type= 1).
Atom no. 556, " C  " at (6.327, 52.770, 26.530),  was assigned atom type "C" (rec_index= 1, atom_type= 1).
Atom no. 557, " O  " at (7.495, 53.099, 26.703),  was assigned atom type "OA" (rec_index= 6, atom_type= 6).
Atom no. 558, " CB " at (4.601, 54.516, 26.291),  was assigned atom type "C" (rec_index= 1, atom_type= 1).
Atom no. 559, " CG " at (4.292, 55.785, 25.535),  was assigned atom type "A" (rec_index= 0, atom_type= 0).
Atom no. 560, " CD2" at (3.988, 56.004, 24.231),  was assigned atom type "A" (rec_index= 0, atom_type= 0).
Atom no. 561, " ND1" at (4.258, 57.023, 26.147),  was assigned atom type "N" (rec_index= 4, atom_type= 4).
Atom no. 562, " HD1" at (4.448, 57.197, 27.134),  was assigned atom type "HD" (rec_index= 3, atom_type= 3).
Atom no. 563, " CE1" at (3.941, 57.948, 25.256),  was assigned atom type "A" (rec_index= 0, atom_type= 0).
Atom no. 564, " NE2" at (3.772, 57.358, 24.084),  was assigned atom type "N" (rec_index= 4, atom_type= 4).
Atom no. 565, " HE2" at (3.523, 57.828, 23.214),  was assigned atom type "HD" (rec_index= 3, atom_type= 3).
Atom no. 566, " N  " at (5.747, 51.782, 27.210),  was assigned atom type "N" (rec_index= 4, atom_type= 4).
Atom no. 567, " HN " at (4.762, 51.575, 27.044),  was assigned atom type "HD" (rec_index= 3, atom_type= 3).
Atom no. 568, " CA " at (6.493, 50.984, 28.193),  was assigned atom type "C" (rec_index= 1, atom_type= 1).
Atom no. 569, " C  " at (7.610, 50.222, 27.498),  was assigned atom type "C" (rec_index= 1, atom_type= 1).
Atom no. 570, " O  " at (8.757, 50.198, 27.987),  was assigned atom type "OA" (rec_index= 6, atom_type= 6).
Atom no. 571, " CB " at (5.536, 50.026, 28.940),  was assigned atom type "C" (rec_index= 1, atom_type= 1).
Atom no. 572, " N  " at (7.316, 49.637, 26.327),  was assigned atom type "N" (rec_index= 4, atom_type= 4).
Atom no. 573, " HN " at (6.367, 49.674, 25.955),  was assigned atom type "HD" (rec_index= 3, atom_type= 3).
Atom no. 574, " CA " at (8.374, 48.946, 25.590),  was assigned atom type "C" (rec_index= 1, atom_type= 1).
Atom no. 575, " C  " at (9.513, 49.904, 25.174),  was assigned atom type "C" (rec_index= 1, atom_type= 1).
Atom no. 576, " O  " at (10.694, 49.564, 25.314),  was assigned atom type "OA" (rec_index= 6, atom_type= 6).
Atom no. 577, " CB " at (7.830, 48.217, 24.359),  was assigned atom type "C" (rec_index= 1, atom_type= 1).
Atom no. 578, " CG " at (8.952, 47.480, 23.608),  was assigned atom type "C" (rec_index= 1, atom_type= 1).
Atom no. 579, " CD " at (8.413, 46.458, 22.573),  was assigned atom type "C" (rec_index= 1, atom_type= 1).
Atom no. 580, " NE " at (9.497, 45.992, 21.687),  was assigned atom type "N" (rec_index= 4, atom_type= 4).
Atom no. 581, " HE " at (10.408, 46.440, 21.787),  was assigned atom type "HD" (rec_index= 3, atom_type= 3).
Atom no. 582, " CZ " at (9.383, 45.032, 20.765),  was assigned atom type "C" (rec_index= 1, atom_type= 1).
Atom no. 583, " NH1" at (8.224, 44.400, 20.580),  was assigned atom type "N" (rec_index= 4, atom_type= 4).
Atom no. 584, "1HH1" at (7.417, 44.655, 21.149),  was assigned atom type "HD" (rec_index= 3, atom_type= 3).
Atom no. 585, "2HH1" at (8.137, 43.667, 19.876),  was assigned atom type "HD" (rec_index= 3, atom_type= 3).
Atom no. 586, " NH2" at (10.436, 44.699, 20.023),  was assigned atom type "N" (rec_index= 4, atom_type= 4).
Atom no. 587, "1HH2" at (11.323, 45.183, 20.165),  was assigned atom type "HD" (rec_index= 3, atom_type= 3).
Atom no. 588, "2HH2" at (10.349, 43.966, 19.319),  was assigned atom type "HD" (rec_index= 3, atom_type= 3).
Atom no. 589, " N  " at (9.153, 51.108, 24.718),  was assigned atom type "N" (rec_index= 4, atom_type= 4).
Atom no. 590, " HN " at (8.162, 51.344, 24.662),  was assigned atom type "HD" (rec_index= 3, atom_type= 3).
Atom no. 591, " CA " at (10.155, 52.103, 24.294),  was assigned atom type "C" (rec_index= 1, atom_type= 1).
Atom no. 592, " C  " at (10.947, 52.726, 25.439),  was assigned atom type "C" (rec_index= 1, atom_type= 1).
Atom no. 593, " O  " at (12.143, 53.094, 25.278),  was assigned atom type "OA" (rec_index= 6, atom_type= 6).
Atom no. 594, " CB " at (9.516, 53.174, 23.399),  was assigned atom type "C" (rec_index= 1, atom_type= 1).
Atom no. 595, " CG " at (9.007, 52.500, 22.125),  was assigned atom type "C" (rec_index= 1, atom_type= 1).
Atom no. 596, " CD " at (8.351, 53.458, 21.194),  was assigned atom type "C" (rec_index= 1, atom_type= 1).
Atom no. 597, " NE " at (8.106, 52.819, 19.901),  was assigned atom type "N" (rec_index= 4, atom_type= 4).
Atom no. 598, " HE " at (8.534, 51.911, 19.721),  was assigned atom type "HD" (rec_index= 3, atom_type= 3).
Atom no. 599, " CZ " at (7.353, 53.362, 18.947),  was assigned atom type "C" (rec_index= 1, atom_type= 1).
Atom no. 600, " NH1" at (6.771, 54.537, 19.150),  was assigned atom type "N" (rec_index= 4, atom_type= 4).
Atom no. 601, "1HH1" at (6.194, 54.953, 18.419),  was assigned atom type "HD" (rec_index= 3, atom_type= 3).
Atom no. 602, "2HH1" at (6.899, 55.023, 20.038),  was assigned atom type "HD" (rec_index= 3, atom_type= 3).
Atom no. 603, " NH2" at (7.187, 52.731, 17.793),  was assigned atom type "N" (rec_index= 4, atom_type= 4).
Atom no. 604, "1HH2" at (6.610, 53.147, 17.062),  was assigned atom type "HD" (rec_index= 3, atom_type= 3).
Atom no. 605, "2HH2" at (7.634, 51.828, 17.637),  was assigned atom type "HD" (rec_index= 3, atom_type= 3).
Atom no. 606, " N  " at (10.279, 52.861, 26.574),  was assigned atom type "N" (rec_index= 4, atom_type= 4).
Atom no. 607, " HN " at (9.278, 52.667, 26.582),  was assigned atom type "HD" (rec_index= 3, atom_type= 3).
Atom no. 608, " CA " at (10.926, 53.278, 27.814),  was assigned atom type "C" (rec_index= 1, atom_type= 1).
Atom no. 609, " C  " at (12.013, 52.268, 28.220),  was assigned atom type "C" (rec_index= 1, atom_type= 1).
Atom no. 610, " O  " at (13.163, 52.641, 28.486),  was assigned atom type "OA" (rec_index= 6, atom_type= 6).
Atom no. 611, " CB " at (9.893, 53.360, 28.972),  was assigned atom type "C" (rec_index= 1, atom_type= 1).
Atom no. 612, " CG2" at (10.578, 53.701, 30.290),  was assigned atom type "C" (rec_index= 1, atom_type= 1).
Atom no. 613, " OG1" at (8.920, 54.360, 28.680),  was assigned atom type "OA" (rec_index= 6, atom_type= 6).
Atom no. 614, " HG1" at (8.288, 54.410, 29.388),  was assigned atom type "HD" (rec_index= 3, atom_type= 3).
Atom no. 615, " N  " at (11.643, 51.000, 28.297),  was assigned atom type "N" (rec_index= 4, atom_type= 4).
Atom no. 616, " HN " at (10.668, 50.749, 28.131),  was assigned atom type "HD" (rec_index= 3, atom_type= 3).
Atom no. 617, " CA " at (12.604, 49.965, 28.614),  was assigned atom type "C" (rec_index= 1, atom_type= 1).
Atom no. 618, " C  " at (13.751, 49.951, 27.605),  was assigned atom type "C" (rec_index= 1, atom_type= 1).
Atom no. 619, " O  " at (14.927, 49.933, 27.986),  was assigned atom type "OA" (rec_index= 6, atom_type= 6).
Atom no. 620, " CB " at (11.924, 48.593, 28.675),  was assigned atom type "C" (rec_index= 1, atom_type= 1).
Atom no. 621, " CG " at (12.943, 47.511, 28.974),  was assigned atom type "A" (rec_index= 0, atom_type= 0).
Atom no. 622, " CD1" at (13.406, 47.325, 30.258),  was assigned atom type "A" (rec_index= 0, atom_type= 0).
Atom no. 623, " CD2" at (13.458, 46.704, 27.960),  was assigned atom type "A" (rec_index= 0, atom_type= 0).
Atom no. 624, " CE1" at (14.374, 46.358, 30.552),  was assigned atom type "A" (rec_index= 0, atom_type= 0).
Atom no. 625, " CE2" at (14.410, 45.702, 28.247),  was assigned atom type "A" (rec_index= 0, atom_type= 0).
Atom no. 626, " CZ " at (14.868, 45.554, 29.547),  was assigned atom type "A" (rec_index= 0, atom_type= 0).
Atom no. 627, " OH " at (15.821, 44.593, 29.842),  was assigned atom type "OA" (rec_index= 6, atom_type= 6).
Atom no. 628, " HH " at (16.135, 44.492, 30.733),  was assigned atom type "HD" (rec_index= 3, atom_type= 3).
Atom no. 629, " N  " at (13.409, 49.983, 26.326),  was assigned atom type "N" (rec_index= 4, atom_type= 4).
Atom no. 630, " HN " at (12.421, 50.045, 26.080),  was assigned atom type "HD" (rec_index= 3, atom_type= 3).
Atom no. 631, " CA " at (14.406, 49.932, 25.255),  was assigned atom type "C" (rec_index= 1, atom_type= 1).
Atom no. 632, " C  " at (15.379, 51.110, 25.337),  was assigned atom type "C" (rec_index= 1, atom_type= 1).
Atom no. 633, " O  " at (16.600, 50.942, 25.178),  was assigned atom type "OA" (rec_index= 6, atom_type= 6).
Atom no. 634, " CB " at (13.718, 49.900, 23.891),  was assigned atom type "C" (rec_index= 1, atom_type= 1).
Atom no. 635, " CG " at (14.693, 49.983, 22.712),  was assigned atom type "C" (rec_index= 1, atom_type= 1).
Atom no. 636, " CD " at (14.028, 49.711, 21.385),  was assigned atom type "C" (rec_index= 1, atom_type= 1).
Atom no. 637, " NE " at (15.069, 49.596, 20.332),  was assigned atom type "N" (rec_index= 4, atom_type= 4).
Atom no. 638, " HE " at (15.429, 50.457, 19.921),  was assigned atom type "HD" (rec_index= 3, atom_type= 3).
Atom no. 639, " CZ " at (15.565, 48.432, 19.888),  was assigned atom type "C" (rec_index= 1, atom_type= 1).
Atom no. 640, " NH1" at (15.140, 47.273, 20.373),  was assigned atom type "N" (rec_index= 4, atom_type= 4).
Atom no. 641, "1HH1" at (15.517, 46.388, 20.035),  was assigned atom type "HD" (rec_index= 3, atom_type= 3).
Atom no. 642, "2HH1" at (14.429, 47.275, 21.104),  was assigned atom type "HD" (rec_index= 3, atom_type= 3).
Atom no. 643, " NH2" at (16.481, 48.430, 18.946),  was assigned atom type "N" (rec_index= 4, atom_type= 4).
Atom no. 644, "1HH2" at (16.858, 47.545, 18.608),  was assigned atom type "HD" (rec_index= 3, atom_type= 3).
Atom no. 645, "2HH2" at (16.808, 49.321, 18.573),  was assigned atom type "HD" (rec_index= 3, atom_type= 3).
Atom no. 646, " N  " at (14.869, 52.307, 25.560),  was assigned atom type "N" (rec_index= 4, atom_type= 4).
Atom no. 647, " HN " at (13.865, 52.436, 25.688),  was assigned atom type "HD" (rec_index= 3, atom_type= 3).
Atom no. 648, " CA " at (15.799, 53.456, 25.619),  was assigned atom type "C" (rec_index= 1, atom_type= 1).
Atom no. 649, " C  " at (16.795, 53.303, 26.760),  was assigned atom type "C" (rec_index= 1, atom_type= 1).
Atom no. 650, " O  " at (18.005, 53.525, 26.572),  was assigned atom type "OA" (rec_index= 6, atom_type= 6).
Atom no. 651, " CB " at (15.061, 54.799, 25.697),  was assigned atom type "C" (rec_index= 1, atom_type= 1).
Atom no. 652, " CG " at (16.003, 56.009, 25.778),  was assigned atom type "C" (rec_index= 1, atom_type= 1).
Atom no. 653, " CD " at (15.306, 57.359, 25.530),  was assigned atom type "C" (rec_index= 1, atom_type= 1).
Atom no. 654, " OE1" at (14.059, 57.441, 25.607),  was assigned atom type "OA" (rec_index= 6, atom_type= 6).
Atom no. 655, " OE2" at (16.023, 58.339, 25.216),  was assigned atom type "OA" (rec_index= 6, atom_type= 6).
Atom no. 656, " N  " at (16.285, 52.923, 27.929),  was assigned atom type "N" (rec_index= 4, atom_type= 4).
Atom no. 657, " HN " at (15.274, 52.816, 28.015),  was assigned atom type "HD" (rec_index= 3, atom_type= 3).
Atom no. 658, " CA " at (17.124, 52.655, 29.090),  was assigned atom type "C" (rec_index= 1, atom_type= 1).
Atom no. 659, " C  " at (18.145, 51.532, 28.807),  was assigned atom type "C" (rec_index= 1, atom_type= 1).
Atom no. 660, " O  " at (19.335, 51.715, 29.072),  was assigned atom type "OA" (rec_index= 6, atom_type= 6).
Atom no. 661, " CB " at (16.264, 52.389, 30.337),  was assigned atom type "C" (rec_index= 1, atom_type= 1).
Atom no. 662, " CG " at (16.956, 52.081, 31.669),  was assigned atom type "C" (rec_index= 1, atom_type= 1).
Atom no. 663, " CD1" at (17.870, 53.223, 32.079),  was assigned atom type "C" (rec_index= 1, atom_type= 1).
Atom no. 664, " CD2" at (15.904, 51.800, 32.760),  was assigned atom type "C" (rec_index= 1, atom_type= 1).
Atom no. 665, " N  " at (17.690, 50.399, 28.252),  was assigned atom type "N" (rec_index= 4, atom_type= 4).
Atom no. 666, " HN " at (16.711, 50.349, 27.971),  was assigned atom type "HD" (rec_index= 3, atom_type= 3).
Atom no. 667, " CA " at (18.545, 49.231, 28.034),  was assigned atom type "C" (rec_index= 1, atom_type= 1).
Atom no. 668, " C  " at (19.590, 49.488, 26.947),  was assigned atom type "C" (rec_index= 1, atom_type= 1).
Atom no. 669, " O  " at (20.741, 49.034, 27.043),  was assigned atom type "OA" (rec_index= 6, atom_type= 6).
Atom no. 670, " CB " at (17.679, 47.975, 27.696),  was assigned atom type "C" (rec_index= 1, atom_type= 1).
Atom no. 671, " CG " at (18.344, 46.620, 27.871),  was assigned atom type "C" (rec_index= 1, atom_type= 1).
Atom no. 672, " CD " at (18.967, 46.437, 29.276),  was assigned atom type "C" (rec_index= 1, atom_type= 1).
Atom no. 673, " NE " at (19.893, 45.306, 29.365),  was assigned atom type "N" (rec_index= 4, atom_type= 4).
Atom no. 674, " HE " at (19.517, 44.403, 29.654),  was assigned atom type "HD" (rec_index= 3, atom_type= 3).
Atom no. 675, " CZ " at (21.195, 45.380, 29.093),  was assigned atom type "C" (rec_index= 1, atom_type= 1).
Atom no. 676, " NH1" at (21.727, 46.542, 28.683),  was assigned atom type "N" (rec_index= 4, atom_type= 4).
Atom no. 677, "1HH1" at (22.724, 46.599, 28.475),  was assigned atom type "HD" (rec_index= 3, atom_type= 3).
Atom no. 678, "2HH1" at (21.137, 47.369, 28.590),  was assigned atom type "HD" (rec_index= 3, atom_type= 3).
Atom no. 679, " NH2" at (21.964, 44.302, 29.214),  was assigned atom type "N" (rec_index= 4, atom_type= 4).
Atom no. 680, "1HH2" at (22.961, 44.359, 29.006),  was assigned atom type "HD" (rec_index= 3, atom_type= 3).
Atom no. 681, "2HH2" at (21.560, 43.419, 29.526),  was assigned atom type "HD" (rec_index= 3, atom_type= 3).
Atom no. 682, " N  " at (19.171, 50.201, 25.899),  was assigned atom type "N" (rec_index= 4, atom_type= 4).
Atom no. 683, " HN " at (18.211, 50.545, 25.891),  was assigned atom type "HD" (rec_index= 3, atom_type= 3).
Atom no. 684, " CA " at (20.026, 50.503, 24.778),  was assigned atom type "C" (rec_index= 1, atom_type= 1).
Atom no. 685, " C  " at (21.155, 51.459, 25.157),  was assigned atom type "C" (rec_index= 1, atom_type= 1).
Atom no. 686, " O  " at (22.297, 51.282, 24.711),  was assigned atom type "OA" (rec_index= 6, atom_type= 6).
Atom no. 687, " CB " at (19.178, 51.177, 23.713),  was assigned atom type "C" (rec_index= 1, atom_type= 1).
Atom no. 688, " CG " at (19.498, 51.267, 22.237),  was assigned atom type "C" (rec_index= 1, atom_type= 1).
Atom no. 689, " CD1" at (20.378, 50.117, 21.748),  was assigned atom type "C" (rec_index= 1, atom_type= 1).
Atom no. 690, " CD2" at (18.144, 51.261, 21.544),  was assigned atom type "C" (rec_index= 1, atom_type= 1).
Atom no. 691, " N  " at (20.825, 52.494, 25.935),  was assigned atom type "N" (rec_index= 4, atom_type= 4).
Atom no. 692, " HN " at (19.845, 52.642, 26.175),  was assigned atom type "HD" (rec_index= 3, atom_type= 3).
Atom no. 693, " CA " at (21.829, 53.419, 26.451),  was assigned atom type "C" (rec_index= 1, atom_type= 1).
Atom no. 694, " C  " at (22.759, 52.773, 27.484),  was assigned atom type "C" (rec_index= 1, atom_type= 1).
Atom no. 695, " O  " at (23.932, 53.104, 27.485),  was assigned atom type "OA" (rec_index= 6, atom_type= 6).
Atom no. 696, " CB " at (21.202, 54.683, 27.022),  was assigned atom type "C" (rec_index= 1, atom_type= 1).
Atom no. 697, " CG " at (20.577, 55.634, 25.983),  was assigned atom type "C" (rec_index= 1, atom_type= 1).
Atom no. 698, " CD1" at (19.727, 56.655, 26.738),  was assigned atom type "C" (rec_index= 1, atom_type= 1).
Atom no. 699, " CD2" at (21.605, 56.320, 25.090),  was assigned atom type "C" (rec_index= 1, atom_type= 1).
Atom no. 700, " N  " at (22.240, 51.890, 28.360),  was assigned atom type "N" (rec_index= 4, atom_type= 4).
Atom no. 701, " HN " at (21.226, 51.813, 28.438),  was assigned atom type "HD" (rec_index= 3, atom_type= 3).
Atom no. 702, " CA " at (23.100, 51.016, 29.224),  was assigned atom type "C" (rec_index= 1, atom_type= 1).
Atom no. 703, " C  " at (24.125, 50.290, 28.370),  was assigned atom type "C" (rec_index= 1, atom_type= 1).
Atom no. 704, " O  " at (25.331, 50.257, 28.706),  was assigned atom type "OA" (rec_index= 6, atom_type= 6).
Atom no. 705, " CB " at (22.286, 49.940, 29.982),  was assigned atom type "C" (rec_index= 1, atom_type= 1).
Atom no. 706, " CG " at (21.667, 50.359, 31.344),  was assigned atom type "C" (rec_index= 1, atom_type= 1).
Atom no. 707, " CD " at (21.551, 49.161, 32.337),  was assigned atom type "C" (rec_index= 1, atom_type= 1).
Atom no. 708, " CE " at (22.828, 48.977, 33.195),  was assigned atom type "C" (rec_index= 1, atom_type= 1).
Atom no. 709, " NZ " at (22.740, 47.960, 34.335),  was assigned atom type "N" (rec_index= 4, atom_type= 4).
Atom no. 710, " HZ1" at (23.581, 47.839, 34.900),  was assigned atom type "HD" (rec_index= 3, atom_type= 3).
Atom no. 711, " HZ2" at (22.439, 47.057, 33.968),  was assigned atom type "HD" (rec_index= 3, atom_type= 3).
Atom no. 712, " HZ3" at (21.950, 48.187, 34.939),  was assigned atom type "HD" (rec_index= 3, atom_type= 3).
Atom no. 713, " N  " at (23.640, 49.716, 27.270),  was assigned atom type "N" (rec_index= 4, atom_type= 4).
Atom no. 714, " HN " at (22.659, 49.876, 27.042),  was assigned atom type "HD" (rec_index= 3, atom_type= 3).
Atom no. 715, " CA " at (24.427, 48.865, 26.361),  was assigned atom type "C" (rec_index= 1, atom_type= 1).
Atom no. 716, " C  " at (25.502, 49.604, 25.595),  was assigned atom type "C" (rec_index= 1, atom_type= 1).
Atom no. 717, " O  " at (26.608, 49.107, 25.445),  was assigned atom type "OA" (rec_index= 6, atom_type= 6).
Atom no. 718, " CB " at (23.506, 48.185, 25.345),  was assigned atom type "C" (rec_index= 1, atom_type= 1).
Atom no. 719, " CG " at (24.164, 47.126, 24.524),  was assigned atom type "A" (rec_index= 0, atom_type= 0).
Atom no. 720, " CD2" at (24.629, 47.143, 23.251),  was assigned atom type "A" (rec_index= 0, atom_type= 0).
Atom no. 721, " ND1" at (24.401, 45.853, 25.000),  was assigned atom type "N" (rec_index= 4, atom_type= 4).
Atom no. 722, " HD1" at (24.160, 45.518, 25.933),  was assigned atom type "HD" (rec_index= 3, atom_type= 3).
Atom no. 723, " CE1" at (24.987, 45.138, 24.061),  was assigned atom type "A" (rec_index= 0, atom_type= 0).
Atom no. 724, " NE2" at (25.126, 45.892, 22.988),  was assigned atom type "N" (rec_index= 4, atom_type= 4).
Atom no. 725, " HE2" at (25.537, 45.593, 22.104),  was assigned atom type "HD" (rec_index= 3, atom_type= 3).
Atom no. 726, " N  " at (25.152, 50.753, 25.038),  was assigned atom type "N" (rec_index= 4, atom_type= 4).
Atom no. 727, " HN " at (24.238, 51.154, 25.249),  was assigned atom type "HD" (rec_index= 3, atom_type= 3).
Atom no. 728, " CA " at (26.045, 51.451, 24.134),  was assigned atom type "C" (rec_index= 1, atom_type= 1).
Atom no. 729, " C  " at (27.053, 52.316, 24.905),  was assigned atom type "C" (rec_index= 1, atom_type= 1).
Atom no. 730, " O  " at (26.704, 53.329, 25.517),  was assigned atom type "OA" (rec_index= 6, atom_type= 6).
Atom no. 731, " CB " at (25.265, 52.270, 23.113),  was assigned atom type "C" (rec_index= 1, atom_type= 1).
Atom no. 732, " CG " at (24.323, 51.519, 22.153),  was assigned atom type "C" (rec_index= 1, atom_type= 1).
Atom no. 733, " CD1" at (23.442, 52.473, 21.419),  was assigned atom type "C" (rec_index= 1, atom_type= 1).
Atom no. 734, " CD2" at (25.049, 50.666, 21.152),  was assigned atom type "C" (rec_index= 1, atom_type= 1).
Atom no. 735, " N  " at (28.304, 51.900, 24.893),  was assigned atom type "N" (rec_index= 4, atom_type= 4).
Atom no. 736, " HN " at (28.542, 51.029, 24.418),  was assigned atom type "HD" (rec_index= 3, atom_type= 3).
Atom no. 737, " CA " at (29.345, 52.668, 25.549),  was assigned atom type "C" (rec_index= 1, atom_type= 1).
Atom no. 738, " C  " at (30.385, 52.927, 24.513),  was assigned atom type "C" (rec_index= 1, atom_type= 1).
Atom no. 739, " O  " at (31.181, 52.022, 24.169),  was assigned atom type "OA" (rec_index= 6, atom_type= 6).
Atom no. 740, " CB " at (29.987, 51.887, 26.687),  was assigned atom type "C" (rec_index= 1, atom_type= 1).
Atom no. 741, " CG " at (29.015, 51.437, 27.756),  was assigned atom type "C" (rec_index= 1, atom_type= 1).
Atom no. 742, " CD " at (29.709, 50.528, 28.785),  was assigned atom type "C" (rec_index= 1, atom_type= 1).
Atom no. 743, " CE " at (28.727, 50.053, 29.870),  was assigned atom type "C" (rec_index= 1, atom_type= 1).
Atom no. 744, " NZ " at (27.716, 49.104, 29.304),  was assigned atom type "N" (rec_index= 4, atom_type= 4).
Atom no. 745, " HZ1" at (27.065, 48.789, 30.023),  was assigned atom type "HD" (rec_index= 3, atom_type= 3).
Atom no. 746, " HZ2" at (28.162, 48.318, 28.831),  was assigned atom type "HD" (rec_index= 3, atom_type= 3).
Atom no. 747, " HZ3" at (27.227, 49.509, 28.506),  was assigned atom type "HD" (rec_index= 3, atom_type= 3).
Atom no. 748, " N  " at (30.408, 54.182, 24.062),  was assigned atom type "N" (rec_index= 4, atom_type= 4).
Atom no. 749, " HN " at (29.786, 54.866, 24.493),  was assigned atom type "HD" (rec_index= 3, atom_type= 3).
Atom no. 750, " CA " at (31.276, 54.617, 22.989),  was assigned atom type "C" (rec_index= 1, atom_type= 1).
Atom no. 751, " C  " at (31.456, 56.136, 23.052),  was assigned atom type "C" (rec_index= 1, atom_type= 1).
Atom no. 752, " O  " at (30.509, 56.877, 23.363),  was assigned atom type "OA" (rec_index= 6, atom_type= 6).
Atom no. 753, " CB " at (30.685, 54.212, 21.640),  was assigned atom type "C" (rec_index= 1, atom_type= 1).
Atom no. 754, " CG " at (31.609, 54.446, 20.481),  was assigned atom type "A" (rec_index= 0, atom_type= 0).
Atom no. 755, " CD2" at (32.401, 53.596, 19.776),  was assigned atom type "A" (rec_index= 0, atom_type= 0).
Atom no. 756, " ND1" at (31.713, 55.670, 19.863),  was assigned atom type "N" (rec_index= 4, atom_type= 4).
Atom no. 757, " HD1" at (31.219, 56.517, 20.145),  was assigned atom type "HD" (rec_index= 3, atom_type= 3).
Atom no. 758, " CE1" at (32.556, 55.578, 18.843),  was assigned atom type "A" (rec_index= 0, atom_type= 0).
Atom no. 759, " NE2" at (32.988, 54.329, 18.769),  was assigned atom type "N" (rec_index= 4, atom_type= 4).
Atom no. 760, " HE2" at (33.647, 53.969, 18.079),  was assigned atom type "HD" (rec_index= 3, atom_type= 3).
Atom no. 761, " N  " at (32.679, 56.579, 22.777),  was assigned atom type "NA" (rec_index= 5, atom_type= 5).
Atom no. 762, " CA " at (33.025, 58.006, 22.831),  was assigned atom type "C" (rec_index= 1, atom_type= 1).
Atom no. 763, " CA " at (33.065, 58.003, 22.785),  was assigned atom type "C" (rec_index= 1, atom_type= 1).
Atom no. 764, " C  " at (32.175, 58.902, 21.902),  was assigned atom type "C" (rec_index= 1, atom_type= 1).
Atom no. 765, " O  " at (32.031, 60.098, 22.168),  was assigned atom type "OA" (rec_index= 6, atom_type= 6).
Atom no. 766, " CB " at (34.513, 58.212, 22.511),  was assigned atom type "C" (rec_index= 1, atom_type= 1).
Atom no. 767, " CB " at (34.524, 58.151, 22.309),  was assigned atom type "C" (rec_index= 1, atom_type= 1).
Atom no. 768, " CG " at (35.495, 57.412, 23.392),  was assigned atom type "C" (rec_index= 1, atom_type= 1).
Atom no. 769, " CG " at (35.626, 57.858, 23.360),  was assigned atom type "C" (rec_index= 1, atom_type= 1).
Atom no. 770, " CD " at (35.810, 56.016, 22.832),  was assigned atom type "C" (rec_index= 1, atom_type= 1).
Atom no. 771, " CD " at (36.986, 57.569, 22.712),  was assigned atom type "C" (rec_index= 1, atom_type= 1).
Atom no. 772, " OE1" at (36.851, 55.444, 23.232),  was assigned atom type "OA" (rec_index= 6, atom_type= 6).
Atom no. 773, " OE1" at (37.317, 58.191, 21.681),  was assigned atom type "OA" (rec_index= 6, atom_type= 6).
Atom no. 774, " OE2" at (35.031, 55.486, 22.001),  was assigned atom type "OA" (rec_index= 6, atom_type= 6).
Atom no. 775, " OE2" at (37.731, 56.708, 23.231),  was assigned atom type "OA" (rec_index= 6, atom_type= 6).
Atom no. 776, " N  " at (31.657, 58.353, 20.810),  was assigned atom type "N" (rec_index= 4, atom_type= 4).
Atom no. 777, " HN " at (31.836, 57.369, 20.612),  was assigned atom type "HD" (rec_index= 3, atom_type= 3).
Atom no. 778, " CA " at (30.820, 59.147, 19.870),  was assigned atom type "C" (rec_index= 1, atom_type= 1).
Atom no. 779, " C  " at (29.315, 58.851, 19.954),  was assigned atom type "C" (rec_index= 1, atom_type= 1).
Atom no. 780, " O  " at (28.593, 59.092, 19.013),  was assigned atom type "OA" (rec_index= 6, atom_type= 6).
Atom no. 781, " CB " at (31.322, 59.008, 18.434),  was assigned atom type "C" (rec_index= 1, atom_type= 1).
Atom no. 782, " CG " at (32.799, 59.310, 18.334),  was assigned atom type "C" (rec_index= 1, atom_type= 1).
Atom no. 783, " ND2" at (33.197, 60.475, 18.824),  was assigned atom type "N" (rec_index= 4, atom_type= 4).
Atom no. 784, "1HD2" at (32.548, 61.165, 19.203),  was assigned atom type "HD" (rec_index= 3, atom_type= 3).
Atom no. 785, "2HD2" at (34.194, 60.679, 18.756),  was assigned atom type "HD" (rec_index= 3, atom_type= 3).
Atom no. 786, " OD1" at (33.574, 58.486, 17.881),  was assigned atom type "OA" (rec_index= 6, atom_type= 6).
Atom no. 787, " N  " at (28.856, 58.317, 21.081),  was assigned atom type "N" (rec_index= 4, atom_type= 4).
Atom no. 788, " HN " at (29.515, 58.062, 21.817),  was assigned atom type "HD" (rec_index= 3, atom_type= 3).
Atom no. 789, " CA " at (27.418, 58.086, 21.291),  was assigned atom type "C" (rec_index= 1, atom_type= 1).
Atom no. 790, " C  " at (27.095, 58.650, 22.654),  was assigned atom type "C" (rec_index= 1, atom_type= 1).
Atom no. 791, " O  " at (27.875, 58.505, 23.598),  was assigned atom type "OA" (rec_index= 6, atom_type= 6).
Atom no. 792, " CB " at (27.079, 56.593, 21.285),  was assigned atom type "C" (rec_index= 1, atom_type= 1).
Atom no. 793, " CG1" at (25.573, 56.380, 21.593),  was assigned atom type "C" (rec_index= 1, atom_type= 1).
Atom no. 794, " CG2" at (27.496, 55.899, 19.925),  was assigned atom type "C" (rec_index= 1, atom_type= 1).
Atom no. 795, " N  " at (25.939, 59.298, 22.783),  was assigned atom type "N" (rec_index= 4, atom_type= 4).
Atom no. 796, " HN " at (25.294, 59.356, 21.995),  was assigned atom type "HD" (rec_index= 3, atom_type= 3).
Atom no. 797, " CA " at (25.599, 59.924, 24.055),  was assigned atom type "C" (rec_index= 1, atom_type= 1).
Atom no. 798, " C  " at (25.725, 58.858, 25.184),  was assigned atom type "C" (rec_index= 1, atom_type= 1).
Atom no. 799, " O  " at (25.318, 57.710, 24.984),  was assigned atom type "OA" (rec_index= 6, atom_type= 6).
Atom no. 800, " CB " at (24.185, 60.574, 23.971),  was assigned atom type "C" (rec_index= 1, atom_type= 1).
Atom no. 801, " CG1" at (24.027, 61.666, 25.046),  was assigned atom type "C" (rec_index= 1, atom_type= 1).
Atom no. 802, " CG2" at (23.085, 59.494, 23.943),  was assigned atom type "C" (rec_index= 1, atom_type= 1).
Atom no. 803, " CD1" at (24.742, 62.988, 24.667),  was assigned atom type "C" (rec_index= 1, atom_type= 1).
Atom no. 804, " N  " at (26.339, 59.231, 26.318),  was assigned atom type "N" (rec_index= 4, atom_type= 4).
Atom no. 805, " HN " at (26.592, 60.212, 26.440),  was assigned atom type "HD" (rec_index= 3, atom_type= 3).
Atom no. 806, " CA " at (26.662, 58.274, 27.395),  was assigned atom type "C" (rec_index= 1, atom_type= 1).
Atom no. 807, " C  " at (25.655, 58.386, 28.529),  was assigned atom type "C" (rec_index= 1, atom_type= 1).
Atom no. 808, " O  " at (25.470, 59.466, 29.082),  was assigned atom type "OA" (rec_index= 6, atom_type= 6).
Atom no. 809, " N  " at (24.988, 57.288, 28.861),  was assigned atom type "N" (rec_index= 4, atom_type= 4).
Atom no. 810, " HN " at (25.067, 56.458, 28.273),  was assigned atom type "HD" (rec_index= 3, atom_type= 3).
Atom no. 811, " CA " at (24.130, 57.244, 30.071),  was assigned atom type "C" (rec_index= 1, atom_type= 1).
Atom no. 812, " C  " at (24.971, 57.328, 31.341),  was assigned atom type "C" (rec_index= 1, atom_type= 1).
Atom no. 813, " O  " at (25.880, 56.519, 31.529),  was assigned atom type "OA" (rec_index= 6, atom_type= 6).
Atom no. 814, " CB " at (23.319, 55.961, 30.092),  was assigned atom type "C" (rec_index= 1, atom_type= 1).
Atom no. 815, " CG " at (22.189, 55.832, 31.093),  was assigned atom type "C" (rec_index= 1, atom_type= 1).
Atom no. 816, " CD1" at (21.100, 56.928, 30.829),  was assigned atom type "C" (rec_index= 1, atom_type= 1).
Atom no. 817, " CD2" at (21.606, 54.419, 30.926),  was assigned atom type "C" (rec_index= 1, atom_type= 1).
Atom no. 818, " N  " at (24.687, 58.313, 32.193),  was assigned atom type "N" (rec_index= 4, atom_type= 4).
Atom no. 819, " HN " at (23.907, 58.936, 31.983),  was assigned atom type "HD" (rec_index= 3, atom_type= 3).
Atom no. 820, " CA " at (25.449, 58.530, 33.410),  was assigned atom type "C" (rec_index= 1, atom_type= 1).
Atom no. 821, " C  " at (24.651, 58.177, 34.669),  was assigned atom type "C" (rec_index= 1, atom_type= 1).
Atom no. 822, " O  " at (25.223, 57.826, 35.699),  was assigned atom type "OA" (rec_index= 6, atom_type= 6).
Atom no. 823, " CB " at (25.879, 60.000, 33.491),  was assigned atom type "C" (rec_index= 1, atom_type= 1).
Atom no. 824, " CG " at (26.773, 60.461, 32.334),  was assigned atom type "C" (rec_index= 1, atom_type= 1).
Atom no. 825, " CD1" at (27.144, 61.948, 32.510),  was assigned atom type "C" (rec_index= 1, atom_type= 1).
Atom no. 826, " CD2" at (28.053, 59.631, 32.269),  was assigned atom type "C" (rec_index= 1, atom_type= 1).
Atom no. 827, " N  " at (23.332, 58.305, 34.589),  was assigned atom type "N" (rec_index= 4, atom_type= 4).
Atom no. 828, " HN " at (22.912, 58.609, 33.711),  was assigned atom type "HD" (rec_index= 3, atom_type= 3).
Atom no. 829, " CA " at (22.471, 58.020, 35.733),  was assigned atom type "C" (rec_index= 1, atom_type= 1).
Atom no. 830, " C  " at (21.033, 57.819, 35.262),  was assigned atom type "C" (rec_index= 1, atom_type= 1).
Atom no. 831, " O  " at (20.663, 58.237, 34.142),  was assigned atom type "OA" (rec_index= 6, atom_type= 6).
Atom no. 832, " CB " at (22.547, 59.157, 36.756),  was assigned atom type "C" (rec_index= 1, atom_type= 1).
Atom no. 833, " CG " at (21.906, 58.802, 38.095),  was assigned atom type "C" (rec_index= 1, atom_type= 1).
Atom no. 834, " OD1" at (21.832, 57.604, 38.468),  was assigned atom type "OA" (rec_index= 6, atom_type= 6).
Atom no. 835, " OD2" at (21.466, 59.737, 38.786),  was assigned atom type "OA" (rec_index= 6, atom_type= 6).
Atom no. 836, " N  " at (20.253, 57.135, 36.102),  was assigned atom type "N" (rec_index= 4, atom_type= 4).
Atom no. 837, " HN " at (20.676, 56.746, 36.945),  was assigned atom type "HD" (rec_index= 3, atom_type= 3).
Atom no. 838, " CA " at (18.821, 56.912, 35.880),  was assigned atom type "C" (rec_index= 1, atom_type= 1).
Atom no. 839, " C  " at (18.173, 56.931, 37.254),  was assigned atom type "C" (rec_index= 1, atom_type= 1).
Atom no. 840, " O  " at (18.683, 56.336, 38.201),  was assigned atom type "OA" (rec_index= 6, atom_type= 6).
Atom no. 841, " CB " at (18.543, 55.539, 35.170),  was assigned atom type "C" (rec_index= 1, atom_type= 1).
Atom no. 842, " CG1" at (17.049, 55.363, 34.918),  was assigned atom type "C" (rec_index= 1, atom_type= 1).
Atom no. 843, " CG2" at (19.295, 55.459, 33.849),  was assigned atom type "C" (rec_index= 1, atom_type= 1).
Atom no. 844, " N  " at (17.046, 57.617, 37.381),  was assigned atom type "N" (rec_index= 4, atom_type= 4).
Atom no. 845, " HN " at (16.662, 58.115, 36.578),  was assigned atom type "HD" (rec_index= 3, atom_type= 3).
Atom no. 846, " CA " at (16.357, 57.664, 38.653),  was assigned atom type "C" (rec_index= 1, atom_type= 1).
Atom no. 847, " C  " at (14.846, 57.786, 38.499),  was assigned atom type "C" (rec_index= 1, atom_type= 1).
Atom no. 848, " O  " at (14.322, 58.083, 37.414),  was assigned atom type "OA" (rec_index= 6, atom_type= 6).
Atom no. 849, " CB " at (16.909, 58.788, 39.563),  was assigned atom type "C" (rec_index= 1, atom_type= 1).
Atom no. 850, " CG " at (16.674, 60.197, 39.040),  was assigned atom type "A" (rec_index= 0, atom_type= 0).
Atom no. 851, " CD1" at (15.474, 60.887, 39.330),  was assigned atom type "A" (rec_index= 0, atom_type= 0).
Atom no. 852, " CD2" at (17.648, 60.838, 38.288),  was assigned atom type "A" (rec_index= 0, atom_type= 0).
Atom no. 853, " CE1" at (15.251, 62.181, 38.839),  was assigned atom type "A" (rec_index= 0, atom_type= 0).
Atom no. 854, " CE2" at (17.449, 62.128, 37.794),  was assigned atom type "A" (rec_index= 0, atom_type= 0).
Atom no. 855, " CZ " at (16.259, 62.812, 38.069),  was assigned atom type "A" (rec_index= 0, atom_type= 0).
Atom no. 856, " N  " at (14.167, 57.548, 39.603),  was assigned atom type "N" (rec_index= 4, atom_type= 4).
Atom no. 857, " HN " at (14.661, 57.164, 40.409),  was assigned atom type "HD" (rec_index= 3, atom_type= 3).
Atom no. 858, " CA " at (12.756, 57.809, 39.716),  was assigned atom type "C" (rec_index= 1, atom_type= 1).
Atom no. 859, " C  " at (12.448, 58.411, 41.088),  was assigned atom type "C" (rec_index= 1, atom_type= 1).
Atom no. 860, " O  " at (13.093, 58.074, 42.104),  was assigned atom type "OA" (rec_index= 6, atom_type= 6).
Atom no. 861, " CB " at (11.943, 56.528, 39.444),  was assigned atom type "C" (rec_index= 1, atom_type= 1).
Atom no. 862, " CG2" at (12.298, 55.422, 40.441),  was assigned atom type "C" (rec_index= 1, atom_type= 1).
Atom no. 863, " OG1" at (10.557, 56.814, 39.546),  was assigned atom type "OA" (rec_index= 6, atom_type= 6).
Atom no. 864, " HG1" at (10.337, 57.500, 38.927),  was assigned atom type "HD" (rec_index= 3, atom_type= 3).
Atom no. 865, " N  " at (11.477, 59.339, 41.134),  was assigned atom type "N" (rec_index= 4, atom_type= 4).
Atom no. 866, " CA " at (11.047, 59.858, 42.420),  was assigned atom type "C" (rec_index= 1, atom_type= 1).
Atom no. 867, " C  " at (10.158, 58.836, 43.172),  was assigned atom type "C" (rec_index= 1, atom_type= 1).
Atom no. 868, " O  " at (9.773, 59.076, 44.312),  was assigned atom type "OA" (rec_index= 6, atom_type= 6).
Atom no. 869, " CB " at (10.271, 61.137, 42.057),  was assigned atom type "C" (rec_index= 1, atom_type= 1).
Atom no. 870, " CG " at (9.940, 61.036, 40.673),  was assigned atom type "C" (rec_index= 1, atom_type= 1).
Atom no. 871, " CD " at (10.783, 59.979, 40.002),  was assigned atom type "C" (rec_index= 1, atom_type= 1).
Atom no. 872, " N  " at (9.880, 57.697, 42.534),  was assigned atom type "N" (rec_index= 4, atom_type= 4).
Atom no. 873, " HN " at (10.290, 57.527, 41.615),  was assigned atom type "HD" (rec_index= 3, atom_type= 3).
Atom no. 874, " CA " at (9.002, 56.688, 43.122),  was assigned atom type "C" (rec_index= 1, atom_type= 1).
Atom no. 875, " C  " at (9.655, 56.112, 44.352),  was assigned atom type "C" (rec_index= 1, atom_type= 1).
Atom no. 876, " O  " at (10.865, 55.876, 44.370),  was assigned atom type "OA" (rec_index= 6, atom_type= 6).
Atom no. 877, " CB " at (8.676, 55.586, 42.127),  was assigned atom type "C" (rec_index= 1, atom_type= 1).
Atom no. 878, " N  " at (8.836, 55.917, 45.365),  was assigned atom type "N" (rec_index= 4, atom_type= 4).
Atom no. 879, " HN " at (7.872, 56.237, 45.271),  was assigned atom type "HD" (rec_index= 3, atom_type= 3).
Atom no. 880, " CA " at (9.225, 55.271, 46.611),  was assigned atom type "C" (rec_index= 1, atom_type= 1).
Atom no. 881, " C  " at (9.033, 53.744, 46.565),  was assigned atom type "C" (rec_index= 1, atom_type= 1).
Atom no. 882, " O  " at (9.733, 53.006, 47.259),  was assigned atom type "OA" (rec_index= 6, atom_type= 6).
Atom no. 883, " CB " at (8.509, 55.936, 47.807),  was assigned atom type "C" (rec_index= 1, atom_type= 1).
Atom no. 884, " CG2" at (6.996, 55.636, 47.852),  was assigned atom type "C" (rec_index= 1, atom_type= 1).
Atom no. 885, " OG1" at (9.139, 55.537, 49.026),  was assigned atom type "OA" (rec_index= 6, atom_type= 6).
Atom no. 886, " HG1" at (10.070, 55.722, 48.998),  was assigned atom type "HD" (rec_index= 3, atom_type= 3).
Atom no. 887, " N  " at (8.100, 53.278, 45.732),  was assigned atom type "N" (rec_index= 4, atom_type= 4).
Atom no. 888, " HN " at (7.474, 53.938, 45.270),  was assigned atom type "HD" (rec_index= 3, atom_type= 3).
Atom no. 889, " CA " at (7.949, 51.845, 45.462),  was assigned atom type "C" (rec_index= 1, atom_type= 1).
Atom no. 890, " C  " at (7.293, 51.633, 44.107),  was assigned atom type "C" (rec_index= 1, atom_type= 1).
Atom no. 891, " O  " at (6.908, 52.591, 43.441),  was assigned atom type "OA" (rec_index= 6, atom_type= 6).
Atom no. 892, " CB " at (7.098, 51.172, 46.538),  was assigned atom type "C" (rec_index= 1, atom_type= 1).
Atom no. 893, " OG " at (5.792, 51.718, 46.500),  was assigned atom type "OA" (rec_index= 6, atom_type= 6).
Atom no. 894, " HG " at (5.263, 51.300, 47.169),  was assigned atom type "HD" (rec_index= 3, atom_type= 3).
Atom no. 895, " N  " at (7.150, 50.371, 43.714),  was assigned atom type "N" (rec_index= 4, atom_type= 4).
Atom no. 896, " HN " at (7.523, 49.626, 44.303),  was assigned atom type "HD" (rec_index= 3, atom_type= 3).
Atom no. 897, " CA " at (6.473, 50.013, 42.461),  was assigned atom type "C" (rec_index= 1, atom_type= 1).
Atom no. 898, " C  " at (5.022, 50.563, 42.350),  was assigned atom type "C" (rec_index= 1, atom_type= 1).
Atom no. 899, " O  " at (4.575, 50.908, 41.247),  was assigned atom type "OA" (rec_index= 6, atom_type= 6).
Atom no. 900, " CB " at (6.540, 48.471, 42.204),  was assigned atom type "C" (rec_index= 1, atom_type= 1).
Atom no. 901, " CG1" at (6.078, 48.113, 40.793),  was assigned atom type "C" (rec_index= 1, atom_type= 1).
Atom no. 902, " CG2" at (5.763, 47.690, 43.275),  was assigned atom type "C" (rec_index= 1, atom_type= 1).
Atom no. 903, " CD1" at (7.048, 48.480, 39.714),  was assigned atom type "C" (rec_index= 1, atom_type= 1).
Atom no. 904, " N  " at (4.303, 50.669, 43.471),  was assigned atom type "N" (rec_index= 4, atom_type= 4).
Atom no. 905, " HN " at (4.720, 50.406, 44.364),  was assigned atom type "HD" (rec_index= 3, atom_type= 3).
Atom no. 906, " CA " at (2.906, 51.164, 43.433),  was assigned atom type "C" (rec_index= 1, atom_type= 1).
Atom no. 907, " C  " at (2.802, 52.604, 42.936),  was assigned atom type "C" (rec_index= 1, atom_type= 1).
Atom no. 908, " O  " at (1.823, 52.970, 42.285),  was assigned atom type "OA" (rec_index= 6, atom_type= 6).
Atom no. 909, " CB " at (2.194, 51.023, 44.781),  was assigned atom type "C" (rec_index= 1, atom_type= 1).
Atom no. 910, " CG " at (1.574, 49.644, 45.025),  was assigned atom type "C" (rec_index= 1, atom_type= 1).
Atom no. 911, " CD " at (2.571, 48.638, 45.604),  was assigned atom type "C" (rec_index= 1, atom_type= 1).
Atom no. 912, " OE1" at (3.453, 49.051, 46.390),  was assigned atom type "OA" (rec_index= 6, atom_type= 6).
Atom no. 913, " OE2" at (2.470, 47.431, 45.282),  was assigned atom type "OA" (rec_index= 6, atom_type= 6).
Atom no. 914, " N  " at (3.809, 53.422, 43.218),  was assigned atom type "N" (rec_index= 4, atom_type= 4).
Atom no. 915, " HN " at (4.582, 53.113, 43.807),  was assigned atom type "HD" (rec_index= 3, atom_type= 3).
Atom no. 916, " CA " at (3.786, 54.782, 42.663),  was assigned atom type "C" (rec_index= 1, atom_type= 1).
Atom no. 917, " C  " at (4.849, 55.061, 41.594),  was assigned atom type "C" (rec_index= 1, atom_type= 1).
Atom no. 918, " O  " at (5.183, 56.215, 41.350),  was assigned atom type "OA" (rec_index= 6, atom_type= 6).
Atom no. 919, " CB " at (3.695, 55.865, 43.770),  was assigned atom type "C" (rec_index= 1, atom_type= 1).
Atom no. 920, " CG " at (5.018, 56.141, 44.461),  was assigned atom type "C" (rec_index= 1, atom_type= 1).
Atom no. 921, " OD1" at (5.733, 55.169, 44.798),  was assigned atom type "OA" (rec_index= 6, atom_type= 6).
Atom no. 922, " OD2" at (5.331, 57.343, 44.680),  was assigned atom type "OA" (rec_index= 6, atom_type= 6).
Atom no. 923, " N  " at (5.351, 54.001, 40.944),  was assigned atom type "N" (rec_index= 4, atom_type= 4).
Atom no. 924, " HN " at (5.029, 53.069, 41.204),  was assigned atom type "HD" (rec_index= 3, atom_type= 3).
Atom no. 925, " CA " at (6.341, 54.130, 39.877),  was assigned atom type "C" (rec_index= 1, atom_type= 1).
Atom no. 926, " C  " at (5.609, 54.564, 38.626),  was assigned atom type "C" (rec_index= 1, atom_type= 1).
Atom no. 927, " O  " at (4.832, 53.808, 38.074),  was assigned atom type "OA" (rec_index= 6, atom_type= 6).
Atom no. 928, " CB " at (7.062, 52.781, 39.650),  was assigned atom type "C" (rec_index= 1, atom_type= 1).
Atom no. 929, " CG " at (8.125, 52.807, 38.569),  was assigned atom type "A" (rec_index= 0, atom_type= 0).
Atom no. 930, " CD1" at (9.085, 53.828, 38.519),  was assigned atom type "A" (rec_index= 0, atom_type= 0).
Atom no. 931, " CD2" at (8.189, 51.789, 37.637),  was assigned atom type "A" (rec_index= 0, atom_type= 0).
Atom no. 932, " CE1" at (10.062, 53.855, 37.504),  was assigned atom type "A" (rec_index= 0, atom_type= 0).
Atom no. 933, " CE2" at (9.156, 51.794, 36.652),  was assigned atom type "A" (rec_index= 0, atom_type= 0).
Atom no. 934, " CZ " at (10.119, 52.829, 36.596),  was assigned atom type "A" (rec_index= 0, atom_type= 0).
Atom no. 935, " N  " at (5.827, 55.802, 38.216),  was assigned atom type "N" (rec_index= 4, atom_type= 4).
Atom no. 936, " HN " at (6.496, 56.375, 38.730),  was assigned atom type "HD" (rec_index= 3, atom_type= 3).
Atom no. 937, " CA " at (5.149, 56.386, 37.055),  was assigned atom type "C" (rec_index= 1, atom_type= 1).
Atom no. 938, " C  " at (6.045, 57.297, 36.189),  was assigned atom type "C" (rec_index= 1, atom_type= 1).
Atom no. 939, " O  " at (5.685, 57.634, 35.055),  was assigned atom type "OA" (rec_index= 6, atom_type= 6).
Atom no. 940, " CB " at (3.870, 57.133, 37.478),  was assigned atom type "C" (rec_index= 1, atom_type= 1).
Atom no. 941, " OG " at (4.157, 58.278, 38.279),  was assigned atom type "OA" (rec_index= 6, atom_type= 6).
Atom no. 942, " HG " at (3.368, 58.739, 38.540),  was assigned atom type "HD" (rec_index= 3, atom_type= 3).
Atom no. 943, " N  " at (7.215, 57.676, 36.708),  was assigned atom type "N" (rec_index= 4, atom_type= 4).
Atom no. 944, " HN " at (7.486, 57.318, 37.624),  was assigned atom type "HD" (rec_index= 3, atom_type= 3).
Atom no. 945, " CA " at (8.122, 58.586, 36.011),  was assigned atom type "C" (rec_index= 1, atom_type= 1).
Atom no. 946, " C  " at (9.539, 58.006, 35.940),  was assigned atom type "C" (rec_index= 1, atom_type= 1).
Atom no. 947, " O  " at (9.969, 57.316, 36.863),  was assigned atom type "OA" (rec_index= 6, atom_type= 6).
Atom no. 948, " CB " at (8.138, 59.955, 36.719),  was assigned atom type "C" (rec_index= 1, atom_type= 1).
Atom no. 949, " CG " at (6.752, 60.566, 36.983),  was assigned atom type "C" (rec_index= 1, atom_type= 1).
Atom no. 950, " CD " at (6.038, 61.044, 35.691),  was assigned atom type "C" (rec_index= 1, atom_type= 1).
Atom no. 951, " OE1" at (6.525, 60.795, 34.565),  was assigned atom type "OA" (rec_index= 6, atom_type= 6).
Atom no. 952, " OE2" at (4.962, 61.660, 35.807),  was assigned atom type "OA" (rec_index= 6, atom_type= 6).
Atom no. 953, " N  " at (10.231, 58.257, 34.837),  was assigned atom type "N" (rec_index= 4, atom_type= 4).
Atom no. 954, " HN " at (9.791, 58.813, 34.103),  was assigned atom type "HD" (rec_index= 3, atom_type= 3).
Atom no. 955, " CA " at (11.613, 57.768, 34.620),  was assigned atom type "C" (rec_index= 1, atom_type= 1).
Atom no. 956, " C  " at (12.473, 58.915, 34.113),  was assigned atom type "C" (rec_index= 1, atom_type= 1).
Atom no. 957, " O  " at (12.105, 59.593, 33.149),  was assigned atom type "OA" (rec_index= 6, atom_type= 6).
Atom no. 958, " CB " at (11.687, 56.572, 33.619),  was assigned atom type "C" (rec_index= 1, atom_type= 1).
Atom no. 959, " CG1" at (13.173, 56.104, 33.430),  was assigned atom type "C" (rec_index= 1, atom_type= 1).
Atom no. 960, " CG2" at (10.891, 55.380, 34.131),  was assigned atom type "C" (rec_index= 1, atom_type= 1).
Atom no. 961, " N  " at (13.603, 59.166, 34.765),  was assigned atom type "N" (rec_index= 4, atom_type= 4).
Atom no. 962, " HN " at (13.861, 58.601, 35.574),  was assigned atom type "HD" (rec_index= 3, atom_type= 3).
Atom no. 963, " CA " at (14.480, 60.254, 34.323),  was assigned atom type "C" (rec_index= 1, atom_type= 1).
Atom no. 964, " C  " at (15.831, 59.667, 33.932),  was assigned atom type "C" (rec_index= 1, atom_type= 1).
Atom no. 965, " O  " at (16.362, 58.802, 34.660),  was assigned atom type "OA" (rec_index= 6, atom_type= 6).
Atom no. 966, " CB " at (14.698, 61.283, 35.441),  was assigned atom type "C" (rec_index= 1, atom_type= 1).
Atom no. 967, " CG " at (13.513, 62.108, 35.922),  was assigned atom type "A" (rec_index= 0, atom_type= 0).
Atom no. 968, " CD1" at (13.444, 63.468, 35.652),  was assigned atom type "A" (rec_index= 0, atom_type= 0).
Atom no. 969, " CD2" at (12.473, 61.533, 36.684),  was assigned atom type "A" (rec_index= 0, atom_type= 0).
Atom no. 970, " CE1" at (12.359, 64.256, 36.114),  was assigned atom type "A" (rec_index= 0, atom_type= 0).
Atom no. 971, " CE2" at (11.394, 62.312, 37.154),  was assigned atom type "A" (rec_index= 0, atom_type= 0).
Atom no. 972, " CZ " at (11.353, 63.668, 36.860),  was assigned atom type "A" (rec_index= 0, atom_type= 0).
Atom no. 973, " OH " at (10.315, 64.459, 37.317),  was assigned atom type "OA" (rec_index= 6, atom_type= 6).
Atom no. 974, " HH " at (10.287, 65.387, 37.116),  was assigned atom type "HD" (rec_index= 3, atom_type= 3).
Atom no. 975, " N  " at (16.367, 60.109, 32.793),  was assigned atom type "N" (rec_index= 4, atom_type= 4).
Atom no. 976, " HN " at (15.854, 60.797, 32.241),  was assigned atom type "HD" (rec_index= 3, atom_type= 3).
Atom no. 977, " CA " at (17.666, 59.641, 32.308),  was assigned atom type "C" (rec_index= 1, atom_type= 1).
Atom no. 978, " C  " at (18.644, 60.804, 32.358),  was assigned atom type "C" (rec_index= 1, atom_type= 1).
Atom no. 979, " O  " at (18.287, 61.964, 32.058),  was assigned atom type "OA" (rec_index= 6, atom_type= 6).
Atom no. 980, " CB " at (17.598, 59.156, 30.867),  was assigned atom type "C" (rec_index= 1, atom_type= 1).
Atom no. 981, " CG " at (16.516, 58.118, 30.551),  was assigned atom type "C" (rec_index= 1, atom_type= 1).
Atom no. 982, " CD1" at (16.500, 57.931, 29.041),  was assigned atom type "C" (rec_index= 1, atom_type= 1).
Atom no. 983, " CD2" at (16.803, 56.812, 31.268),  was assigned atom type "C" (rec_index= 1, atom_type= 1).
Atom no. 984, " N  " at (19.877, 60.499, 32.737),  was assigned atom type "N" (rec_index= 4, atom_type= 4).
Atom no. 985, " HN " at (20.113, 59.531, 32.955),  was assigned atom type "HD" (rec_index= 3, atom_type= 3).
Atom no. 986, " CA " at (20.909, 61.542, 32.847),  was assigned atom type "C" (rec_index= 1, atom_type= 1).
Atom no. 987, " C  " at (22.067, 61.176, 31.888),  was assigned atom type "C" (rec_index= 1, atom_type= 1).
Atom no. 988, " O  " at (22.576, 60.056, 31.931),  was assigned atom type "OA" (rec_index= 6, atom_type= 6).
Atom no. 989, " CB " at (21.423, 61.683, 34.296),  was assigned atom type "C" (rec_index= 1, atom_type= 1).
Atom no. 990, " CG1" at (22.513, 62.718, 34.381),  was assigned atom type "C" (rec_index= 1, atom_type= 1).
Atom no. 991, " CG2" at (20.274, 62.047, 35.302),  was assigned atom type "C" (rec_index= 1, atom_type= 1).
Atom no. 992, " N  " at (22.508, 62.114, 31.055),  was assigned atom type "N" (rec_index= 4, atom_type= 4).
Atom no. 993, " HN " at (22.093, 63.046, 31.071),  was assigned atom type "HD" (rec_index= 3, atom_type= 3).
Atom no. 994, " CA " at (23.595, 61.810, 30.109),  was assigned atom type "C" (rec_index= 1, atom_type= 1).
Atom no. 995, " C  " at (24.636, 62.904, 30.093),  was assigned atom type "C" (rec_index= 1, atom_type= 1).
Atom no. 996, " O  " at (24.458, 63.953, 30.711),  was assigned atom type "OA" (rec_index= 6, atom_type= 6).
Atom no. 997, " CB " at (23.112, 61.638, 28.618),  was assigned atom type "C" (rec_index= 1, atom_type= 1).
Atom no. 998, " CG2" at (21.973, 60.588, 28.455),  was assigned atom type "C" (rec_index= 1, atom_type= 1).
Atom no. 999, " OG1" at (22.703, 62.903, 28.094),  was assigned atom type "OA" (rec_index= 6, atom_type= 6).
Atom no. 1000, " HG1" at (23.398, 63.543, 28.193),  was assigned atom type "HD" (rec_index= 3, atom_type= 3).
Atom no. 1001, " N  " at (25.738, 62.647, 29.378),  was assigned atom type "N" (rec_index= 4, atom_type= 4).
Atom no. 1002, " HN " at (25.931, 61.687, 29.093),  was assigned atom type "HD" (rec_index= 3, atom_type= 3).
Atom no. 1003, " CA " at (26.674, 63.704, 28.993),  was assigned atom type "C" (rec_index= 1, atom_type= 1).
Atom no. 1004, " C  " at (25.899, 64.920, 28.455),  was assigned atom type "C" (rec_index= 1, atom_type= 1).
Atom no. 1005, " O  " at (24.900, 64.758, 27.739),  was assigned atom type "OA" (rec_index= 6, atom_type= 6).
Atom no. 1006, " CB " at (27.480, 63.253, 27.772),  was assigned atom type "C" (rec_index= 1, atom_type= 1).
Atom no. 1007, " CG2" at (28.794, 64.025, 27.632),  was assigned atom type "C" (rec_index= 1, atom_type= 1).
Atom no. 1008, " OG1" at (27.670, 61.834, 27.807),  was assigned atom type "OA" (rec_index= 6, atom_type= 6).
Atom no. 1009, " HG1" at (26.854, 61.355, 27.894),  was assigned atom type "HD" (rec_index= 3, atom_type= 3).
Atom no. 1010, " N  " at (26.394, 66.116, 28.754),  was assigned atom type "N" (rec_index= 4, atom_type= 4).
Atom no. 1011, " HN " at (27.116, 66.181, 29.472),  was assigned atom type "HD" (rec_index= 3, atom_type= 3).
Atom no. 1012, " CA " at (25.946, 67.343, 28.096),  was assigned atom type "C" (rec_index= 1, atom_type= 1).
Atom no. 1013, " C  " at (27.110, 67.876, 27.236),  was assigned atom type "C" (rec_index= 1, atom_type= 1).
Atom no. 1014, " O  " at (28.233, 68.019, 27.742),  was assigned atom type "OA" (rec_index= 6, atom_type= 6).
Atom no. 1015, " CB " at (25.529, 68.373, 29.126),  was assigned atom type "C" (rec_index= 1, atom_type= 1).
Atom no. 1016, " CG " at (25.035, 69.719, 28.554),  was assigned atom type "C" (rec_index= 1, atom_type= 1).
Atom no. 1017, " CD1" at (23.567, 69.624, 28.135),  was assigned atom type "C" (rec_index= 1, atom_type= 1).
Atom no. 1018, " CD2" at (25.226, 70.800, 29.545),  was assigned atom type "C" (rec_index= 1, atom_type= 1).
Atom no. 1019, " N  " at (26.853, 68.126, 25.945),  was assigned atom type "N" (rec_index= 4, atom_type= 4).
Atom no. 1020, " HN " at (25.928, 67.916, 25.569),  was assigned atom type "HD" (rec_index= 3, atom_type= 3).
Atom no. 1021, " CA " at (27.867, 68.691, 25.070),  was assigned atom type "C" (rec_index= 1, atom_type= 1).
Atom no. 1022, " C  " at (27.627, 70.205, 24.958),  was assigned atom type "C" (rec_index= 1, atom_type= 1).
Atom no. 1023, " O  " at (26.647, 70.717, 25.503),  was assigned atom type "OA" (rec_index= 6, atom_type= 6).
Atom no. 1024, " CB " at (27.867, 67.981, 23.704),  was assigned atom type "C" (rec_index= 1, atom_type= 1).
Atom no. 1025, " CG " at (27.923, 66.414, 23.773),  was assigned atom type "C" (rec_index= 1, atom_type= 1).
Atom no. 1026, " SD " at (29.563, 65.757, 24.209),  was assigned atom type "SA" (rec_index= 7, atom_type= 7).
Atom no. 1027, " CE " at (30.509, 66.116, 22.710),  was assigned atom type "C" (rec_index= 1, atom_type= 1).
Atom no. 1028, " N  " at (28.516, 70.939, 24.303),  was assigned atom type "N" (rec_index= 4, atom_type= 4).
Atom no. 1029, " HN " at (29.335, 70.491, 23.892),  was assigned atom type "HD" (rec_index= 3, atom_type= 3).
Atom no. 1030, " CA " at (28.333, 72.399, 24.161),  was assigned atom type "C" (rec_index= 1, atom_type= 1).
Atom no. 1031, " C  " at (27.122, 72.858, 23.345),  was assigned atom type "C" (rec_index= 1, atom_type= 1).
Atom no. 1032, " O  " at (26.501, 73.860, 23.686),  was assigned atom type "OA" (rec_index= 6, atom_type= 6).
Atom no. 1033, " N  " at (26.786, 72.135, 22.275),  was assigned atom type "N" (rec_index= 4, atom_type= 4).
Atom no. 1034, " HN " at (27.203, 71.211, 22.164),  was assigned atom type "HD" (rec_index= 3, atom_type= 3).
Atom no. 1035, " CA " at (25.837, 72.608, 21.240),  was assigned atom type "C" (rec_index= 1, atom_type= 1).
Atom no. 1036, " C  " at (25.426, 71.458, 20.326),  was assigned atom type "C" (rec_index= 1, atom_type= 1).
Atom no. 1037, " O  " at (25.970, 70.351, 20.439),  was assigned atom type "OA" (rec_index= 6, atom_type= 6).
Atom no. 1038, " CB " at (26.485, 73.735, 20.359),  was assigned atom type "C" (rec_index= 1, atom_type= 1).
Atom no. 1039, " N  " at (24.526, 71.718, 19.372),  was assigned atom type "N" (rec_index= 4, atom_type= 4).
Atom no. 1040, " HN " at (24.006, 72.596, 19.385),  was assigned atom type "HD" (rec_index= 3, atom_type= 3).
Atom no. 1041, " CA " at (24.285, 70.728, 18.295),  was assigned atom type "C" (rec_index= 1, atom_type= 1).
Atom no. 1042, " C  " at (24.844, 71.196, 16.963),  was assigned atom type "C" (rec_index= 1, atom_type= 1).
Atom no. 1043, " O  " at (25.275, 72.356, 16.853),  was assigned atom type "OA" (rec_index= 6, atom_type= 6).
Atom no. 1044, " CB " at (22.800, 70.311, 18.211),  was assigned atom type "C" (rec_index= 1, atom_type= 1).
Atom no. 1045, " CG " at (21.882, 71.428, 17.742),  was assigned atom type "C" (rec_index= 1, atom_type= 1).
Atom no. 1046, " OD1" at (22.276, 72.297, 16.935),  was assigned atom type "OA" (rec_index= 6, atom_type= 6).
Atom no. 1047, " OD2" at (20.733, 71.423, 18.201),  was assigned atom type "OA" (rec_index= 6, atom_type= 6).
Atom no. 1048, " N  " at (24.861, 70.314, 15.965),  was assigned atom type "N" (rec_index= 4, atom_type= 4).
Atom no. 1049, " HN " at (24.514, 69.369, 16.127),  was assigned atom type "HD" (rec_index= 3, atom_type= 3).
Atom no. 1050, " CA " at (25.367, 70.675, 14.644),  was assigned atom type "C" (rec_index= 1, atom_type= 1).
Atom no. 1051, " C  " at (24.667, 71.843, 13.931),  was assigned atom type "C" (rec_index= 1, atom_type= 1).
Atom no. 1052, " O  " at (25.269, 72.495, 13.050),  was assigned atom type "OA" (rec_index= 6, atom_type= 6).
Atom no. 1053, " CB " at (25.369, 69.470, 13.703),  was assigned atom type "C" (rec_index= 1, atom_type= 1).
Atom no. 1054, " CG " at (26.579, 68.558, 13.675),  was assigned atom type "C" (rec_index= 1, atom_type= 1).
Atom no. 1055, " CD1" at (26.380, 67.496, 12.593),  was assigned atom type "C" (rec_index= 1, atom_type= 1).
Atom no. 1056, " CD2" at (27.907, 69.349, 13.479),  was assigned atom type "C" (rec_index= 1, atom_type= 1).
Atom no. 1057, " N  " at (23.398, 72.087, 14.234),  was assigned atom type "N" (rec_index= 4, atom_type= 4).
Atom no. 1058, " HN " at (22.887, 71.466, 14.861),  was assigned atom type "HD" (rec_index= 3, atom_type= 3).
Atom no. 1059, " CA " at (22.736, 73.275, 13.647),  was assigned atom type "C" (rec_index= 1, atom_type= 1).
Atom no. 1060, " C  " at (23.359, 74.537, 14.108),  was assigned atom type "C" (rec_index= 1, atom_type= 1).
Atom no. 1061, " O  " at (23.589, 75.440, 13.292),  was assigned atom type "OA" (rec_index= 6, atom_type= 6).
Atom no. 1062, " CB " at (21.262, 73.333, 13.984),  was assigned atom type "C" (rec_index= 1, atom_type= 1).
Atom no. 1063, " CG " at (20.510, 72.292, 13.271),  was assigned atom type "C" (rec_index= 1, atom_type= 1).
Atom no. 1064, " ND2" at (20.514, 72.382, 11.947),  was assigned atom type "N" (rec_index= 4, atom_type= 4).
Atom no. 1065, "1HD2" at (20.956, 73.149, 11.441),  was assigned atom type "HD" (rec_index= 3, atom_type= 3).
Atom no. 1066, "2HD2" at (19.992, 71.659, 11.452),  was assigned atom type "HD" (rec_index= 3, atom_type= 3).
Atom no. 1067, " OD1" at (19.977, 71.366, 13.882),  was assigned atom type "OA" (rec_index= 6, atom_type= 6).
Atom no. 1068, " N  " at (23.602, 74.612, 15.417),  was assigned atom type "N" (rec_index= 4, atom_type= 4).
Atom no. 1069, " HN " at (23.299, 73.845, 16.017),  was assigned atom type "HD" (rec_index= 3, atom_type= 3).
Atom no. 1070, " CA " at (24.285, 75.750, 16.023),  was assigned atom type "C" (rec_index= 1, atom_type= 1).
Atom no. 1071, " C  " at (25.617, 76.002, 15.339),  was assigned atom type "C" (rec_index= 1, atom_type= 1).
Atom no. 1072, " O  " at (25.942, 77.138, 14.987),  was assigned atom type "OA" (rec_index= 6, atom_type= 6).
Atom no. 1073, " CB " at (24.531, 75.540, 17.519),  was assigned atom type "C" (rec_index= 1, atom_type= 1).
Atom no. 1074, " CG " at (24.982, 76.842, 18.231),  was assigned atom type "C" (rec_index= 1, atom_type= 1).
Atom no. 1075, " ND2" at (24.050, 77.775, 18.413),  was assigned atom type "N" (rec_index= 4, atom_type= 4).
Atom no. 1076, "1HD2" at (23.081, 77.639, 18.126),  was assigned atom type "HD" (rec_index= 3, atom_type= 3).
Atom no. 1077, "2HD2" at (24.347, 78.631, 18.881),  was assigned atom type "HD" (rec_index= 3, atom_type= 3).
Atom no. 1078, " OD1" at (26.156, 77.007, 18.579),  was assigned atom type "OA" (rec_index= 6, atom_type= 6).
Atom no. 1079, " N  " at (26.387, 74.936, 15.170),  was assigned atom type "N" (rec_index= 4, atom_type= 4).
Atom no. 1080, " HN " at (26.060, 74.025, 15.492),  was assigned atom type "HD" (rec_index= 3, atom_type= 3).
Atom no. 1081, " CA " at (27.693, 75.045, 14.531),  was assigned atom type "C" (rec_index= 1, atom_type= 1).
Atom no. 1082, " C  " at (27.556, 75.704, 13.129),  was assigned atom type "C" (rec_index= 1, atom_type= 1).
Atom no. 1083, " O  " at (28.200, 76.693, 12.856),  was assigned atom type "OA" (rec_index= 6, atom_type= 6).
Atom no. 1084, " CB " at (28.418, 73.656, 14.446),  was assigned atom type "C" (rec_index= 1, atom_type= 1).
Atom no. 1085, " CG1" at (28.596, 72.981, 15.833),  was assigned atom type "C" (rec_index= 1, atom_type= 1).
Atom no. 1086, " CG2" at (29.744, 73.782, 13.711),  was assigned atom type "C" (rec_index= 1, atom_type= 1).
Atom no. 1087, " CD1" at (29.316, 73.810, 16.867),  was assigned atom type "C" (rec_index= 1, atom_type= 1).
Atom no. 1088, " N  " at (26.717, 75.125, 12.266),  was assigned atom type "N" (rec_index= 4, atom_type= 4).
Atom no. 1089, " HN " at (26.169, 74.326, 12.584),  was assigned atom type "HD" (rec_index= 3, atom_type= 3).
Atom no. 1090, " CA " at (26.545, 75.584, 10.877),  was assigned atom type "C" (rec_index= 1, atom_type= 1).
Atom no. 1091, " C  " at (26.072, 77.019, 10.796),  was assigned atom type "C" (rec_index= 1, atom_type= 1).
Atom no. 1092, " O  " at (26.574, 77.805, 9.987),  was assigned atom type "OA" (rec_index= 6, atom_type= 6).
Atom no. 1093, " CB " at (25.550, 74.686, 10.091),  was assigned atom type "C" (rec_index= 1, atom_type= 1).
Atom no. 1094, " CG1" at (25.022, 75.412, 8.828),  was assigned atom type "C" (rec_index= 1, atom_type= 1).
Atom no. 1095, " CG2" at (26.198, 73.348, 9.753),  was assigned atom type "C" (rec_index= 1, atom_type= 1).
Atom no. 1096, " N  " at (25.111, 77.356, 11.654),  was assigned atom type "N" (rec_index= 4, atom_type= 4).
Atom no. 1097, " HN " at (24.758, 76.648, 12.298),  was assigned atom type "HD" (rec_index= 3, atom_type= 3).
Atom no. 1098, " CA " at (24.547, 78.691, 11.707),  was assigned atom type "C" (rec_index= 1, atom_type= 1).
Atom no. 1099, " C  " at (25.621, 79.730, 12.056),  was assigned atom type "C" (rec_index= 1, atom_type= 1).
Atom no. 1100, " O  " at (25.669, 80.807, 11.440),  was assigned atom type "OA" (rec_index= 6, atom_type= 6).
Atom no. 1101, " CB " at (23.379, 78.743, 12.704),  was assigned atom type "C" (rec_index= 1, atom_type= 1).
Atom no. 1102, " N  " at (26.497, 79.399, 13.014),  was assigned atom type "N" (rec_index= 4, atom_type= 4).
Atom no. 1103, " HN " at (26.484, 78.455, 13.399),  was assigned atom type "HD" (rec_index= 3, atom_type= 3).
Atom no. 1104, " CA " at (27.484, 80.378, 13.524),  was assigned atom type "C" (rec_index= 1, atom_type= 1).
Atom no. 1105, " C  " at (28.762, 80.470, 12.685),  was assigned atom type "C" (rec_index= 1, atom_type= 1).
Atom no. 1106, " O  " at (29.405, 81.517, 12.677),  was assigned atom type "OA" (rec_index= 6, atom_type= 6).
Atom no. 1107, " CB " at (27.897, 80.051, 14.958),  was assigned atom type "C" (rec_index= 1, atom_type= 1).
Atom no. 1108, " SG " at (26.532, 79.972, 16.156),  was assigned atom type "SA" (rec_index= 7, atom_type= 7).
Atom no. 1109, " N  " at (29.141, 79.375, 12.016),  was assigned atom type "NA" (rec_index= 5, atom_type= 5).
Atom no. 1110, " CA " at (30.455, 79.259, 11.350),  was assigned atom type "C" (rec_index= 1, atom_type= 1).
Atom no. 1111, " CA " at (30.414, 79.364, 11.289),  was assigned atom type "C" (rec_index= 1, atom_type= 1).
Atom no. 1112, " C  " at (30.379, 78.669, 9.941),  was assigned atom type "C" (rec_index= 1, atom_type= 1).
Atom no. 1113, " O  " at (29.551, 77.808, 9.690),  was assigned atom type "OA" (rec_index= 6, atom_type= 6).
Atom no. 1114, " CB " at (31.383, 78.333, 12.156),  was assigned atom type "C" (rec_index= 1, atom_type= 1).
Atom no. 1115, " CB " at (31.547, 78.775, 12.143),  was assigned atom type "C" (rec_index= 1, atom_type= 1).
Atom no. 1116, " CG " at (31.115, 78.232, 13.646),  was assigned atom type "C" (rec_index= 1, atom_type= 1).
Atom no. 1117, " CG " at (32.544, 79.816, 12.627),  was assigned atom type "C" (rec_index= 1, atom_type= 1).
Atom no. 1118, " CD " at (31.973, 77.181, 14.298),  was assigned atom type "C" (rec_index= 1, atom_type= 1).
Atom no. 1119, " CD " at (33.961, 79.276, 12.714),  was assigned atom type "C" (rec_index= 1, atom_type= 1).
Atom no. 1120, " NE2" at (31.438, 76.528, 15.315),  was assigned atom type "N" (rec_index= 4, atom_type= 4).
Atom no. 1121, "1HE2" at (30.492, 76.708, 15.650),  was assigned atom type "HD" (rec_index= 3, atom_type= 3).
Atom no. 1122, "2HE2" at (32.019, 75.816, 15.757),  was assigned atom type "HD" (rec_index= 3, atom_type= 3).
Atom no. 1123, " NE2" at (34.165, 78.043, 12.247),  was assigned atom type "N" (rec_index= 4, atom_type= 4).
Atom no. 1124, "1HE2" at (33.417, 77.473, 11.851),  was assigned atom type "HD" (rec_index= 3, atom_type= 3).
Atom no. 1125, "2HE2" at (35.117, 77.680, 12.305),  was assigned atom type "HD" (rec_index= 3, atom_type= 3).
Atom no. 1126, " OE1" at (33.112, 76.964, 13.895),  was assigned atom type "OA" (rec_index= 6, atom_type= 6).
Atom no. 1127, " OE1" at (34.863, 79.963, 13.191),  was assigned atom type "OA" (rec_index= 6, atom_type= 6).
Atom no. 1128, " N  " at (31.282, 79.103, 9.054),  was assigned atom type "N" (rec_index= 4, atom_type= 4).
Atom no. 1129, " HN " at (31.766, 79.984, 9.226),  was assigned atom type "HD" (rec_index= 3, atom_type= 3).
Atom no. 1130, " CA " at (31.591, 78.343, 7.844),  was assigned atom type "C" (rec_index= 1, atom_type= 1).
Atom no. 1131, " C  " at (32.734, 77.388, 8.224),  was assigned atom type "C" (rec_index= 1, atom_type= 1).
Atom no. 1132, " O  " at (33.865, 77.815, 8.508),  was assigned atom type "OA" (rec_index= 6, atom_type= 6).
Atom no. 1133, " CB " at (32.009, 79.254, 6.713),  was assigned atom type "C" (rec_index= 1, atom_type= 1).
Atom no. 1134, " N  " at (32.442, 76.103, 8.232),  was assigned atom type "N" (rec_index= 4, atom_type= 4).
Atom no. 1135, " HN " at (31.526, 75.801, 7.901),  was assigned atom type "HD" (rec_index= 3, atom_type= 3).
Atom no. 1136, " CA " at (33.406, 75.087, 8.707),  was assigned atom type "C" (rec_index= 1, atom_type= 1).
Atom no. 1137, " C  " at (34.582, 74.808, 7.757),  was assigned atom type "C" (rec_index= 1, atom_type= 1).
Atom no. 1138, " O  " at (34.385, 74.570, 6.568),  was assigned atom type "OA" (rec_index= 6, atom_type= 6).
Atom no. 1139, " CB " at (32.695, 73.801, 8.963),  was assigned atom type "C" (rec_index= 1, atom_type= 1).
Atom no. 1140, " CG " at (31.654, 73.867, 10.084),  was assigned atom type "C" (rec_index= 1, atom_type= 1).
Atom no. 1141, " CD1" at (30.847, 72.570, 10.083),  was assigned atom type "C" (rec_index= 1, atom_type= 1).
Atom no. 1142, " CD2" at (32.294, 74.096, 11.428),  was assigned atom type "C" (rec_index= 1, atom_type= 1).
Atom no. 1143, " N  " at (35.798, 74.820, 8.290),  was assigned atom type "N" (rec_index= 4, atom_type= 4).
Atom no. 1144, " HN " at (35.915, 75.104, 9.263),  was assigned atom type "HD" (rec_index= 3, atom_type= 3).
Atom no. 1145, " CA " at (36.985, 74.430, 7.502),  was assigned atom type "C" (rec_index= 1, atom_type= 1).
Atom no. 1146, " C  " at (36.834, 72.956, 7.061),  was assigned atom type "C" (rec_index= 1, atom_type= 1).
Atom no. 1147, " O  " at (36.141, 72.156, 7.720),  was assigned atom type "OA" (rec_index= 6, atom_type= 6).
Atom no. 1148, " CB " at (38.256, 74.585, 8.345),  was assigned atom type "C" (rec_index= 1, atom_type= 1).
Atom no. 1149, " OG " at (38.275, 73.592, 9.384),  was assigned atom type "OA" (rec_index= 6, atom_type= 6).
Atom no. 1150, " HG " at (39.063, 73.688, 9.906),  was assigned atom type "HD" (rec_index= 3, atom_type= 3).
Atom no. 1151, " N  " at (37.508, 72.592, 5.967),  was assigned atom type "N" (rec_index= 4, atom_type= 4).
Atom no. 1152, " HN " at (38.041, 73.294, 5.454),  was assigned atom type "HD" (rec_index= 3, atom_type= 3).
Atom no. 1153, " CA " at (37.500, 71.218, 5.490),  was assigned atom type "C" (rec_index= 1, atom_type= 1).
Atom no. 1154, " C  " at (38.019, 70.262, 6.575),  was assigned atom type "C" (rec_index= 1, atom_type= 1).
Atom no. 1155, " O  " at (37.504, 69.180, 6.744),  was assigned atom type "OA" (rec_index= 6, atom_type= 6).
Atom no. 1156, " CB " at (38.300, 71.060, 4.183),  was assigned atom type "C" (rec_index= 1, atom_type= 1).
Atom no. 1157, " CG " at (38.162, 69.678, 3.587),  was assigned atom type "C" (rec_index= 1, atom_type= 1).
Atom no. 1158, " OD1" at (37.018, 69.170, 3.447),  was assigned atom type "OA" (rec_index= 6, atom_type= 6).
Atom no. 1159, " OD2" at (39.205, 69.067, 3.278),  was assigned atom type "OA" (rec_index= 6, atom_type= 6).
Atom no. 1160, " N  " at (39.014, 70.712, 7.336),  was assigned atom type "N" (rec_index= 4, atom_type= 4).
Atom no. 1161, " HN " at (39.390, 71.646, 7.172),  was assigned atom type "HD" (rec_index= 3, atom_type= 3).
Atom no. 1162, " CA " at (39.573, 69.889, 8.400),  was assigned atom type "C" (rec_index= 1, atom_type= 1).
Atom no. 1163, " C  " at (38.555, 69.642, 9.483),  was assigned atom type "C" (rec_index= 1, atom_type= 1).
Atom no. 1164, " O  " at (38.502, 68.559, 10.034),  was assigned atom type "OA" (rec_index= 6, atom_type= 6).
Atom no. 1165, " CB " at (40.861, 70.540, 9.000),  was assigned atom type "C" (rec_index= 1, atom_type= 1).
Atom no. 1166, " CG " at (42.045, 70.578, 8.004),  was assigned atom type "C" (rec_index= 1, atom_type= 1).
Atom no. 1167, " CD " at (42.078, 71.787, 7.038),  was assigned atom type "C" (rec_index= 1, atom_type= 1).
Atom no. 1168, " OE1" at (41.102, 72.580, 6.900),  was assigned atom type "OA" (rec_index= 6, atom_type= 6).
Atom no. 1169, " OE2" at (43.134, 71.944, 6.392),  was assigned atom type "OA" (rec_index= 6, atom_type= 6).
Atom no. 1170, " N  " at (37.750, 70.644, 9.825),  was assigned atom type "N" (rec_index= 4, atom_type= 4).
Atom no. 1171, " HN " at (37.860, 71.568, 9.407),  was assigned atom type "HD" (rec_index= 3, atom_type= 3).
Atom no. 1172, " CA " at (36.711, 70.392, 10.808),  was assigned atom type "C" (rec_index= 1, atom_type= 1).
Atom no. 1173, " C  " at (35.624, 69.461, 10.293),  was assigned atom type "C" (rec_index= 1, atom_type= 1).
Atom no. 1174, " O  " at (35.150, 68.600, 11.024),  was assigned atom type "OA" (rec_index= 6, atom_type= 6).
Atom no. 1175, " CB " at (36.095, 71.700, 11.344),  was assigned atom type "C" (rec_index= 1, atom_type= 1).
Atom no. 1176, " CG " at (36.975, 72.404, 12.341),  was assigned atom type "A" (rec_index= 0, atom_type= 0).
Atom no. 1177, " CD2" at (36.767, 73.502, 13.106),  was assigned atom type "A" (rec_index= 0, atom_type= 0).
Atom no. 1178, " ND1" at (38.249, 71.969, 12.641),  was assigned atom type "N" (rec_index= 4, atom_type= 4).
Atom no. 1179, " HD1" at (38.704, 71.153, 12.232),  was assigned atom type "HD" (rec_index= 3, atom_type= 3).
Atom no. 1180, " CE1" at (38.791, 72.773, 13.541),  was assigned atom type "A" (rec_index= 0, atom_type= 0).
Atom no. 1181, " NE2" at (37.915, 73.715, 13.836),  was assigned atom type "N" (rec_index= 4, atom_type= 4).
Atom no. 1182, " HE2" at (38.064, 74.477, 14.497),  was assigned atom type "HD" (rec_index= 3, atom_type= 3).
Atom no. 1183, " N  " at (35.230, 69.645, 9.042),  was assigned atom type "N" (rec_index= 4, atom_type= 4).
Atom no. 1184, " HN " at (35.583, 70.436, 8.503),  was assigned atom type "HD" (rec_index= 3, atom_type= 3).
Atom no. 1185, " CA " at (34.283, 68.704, 8.437),  was assigned atom type "C" (rec_index= 1, atom_type= 1).
Atom no. 1186, " C  " at (34.824, 67.244, 8.470),  was assigned atom type "C" (rec_index= 1, atom_type= 1).
Atom no. 1187, " O  " at (34.106, 66.294, 8.829),  was assigned atom type "OA" (rec_index= 6, atom_type= 6).
Atom no. 1188, " CB " at (33.870, 69.126, 6.996),  was assigned atom type "C" (rec_index= 1, atom_type= 1).
Atom no. 1189, " CG1" at (32.822, 68.076, 6.461),  was assigned atom type "C" (rec_index= 1, atom_type= 1).
Atom no. 1190, " CG2" at (33.226, 70.546, 7.004),  was assigned atom type "C" (rec_index= 1, atom_type= 1).
Atom no. 1191, " N  " at (36.080, 67.062, 8.090),  was assigned atom type "N" (rec_index= 4, atom_type= 4).
Atom no. 1192, " HN " at (36.620, 67.842, 7.716),  was assigned atom type "HD" (rec_index= 3, atom_type= 3).
Atom no. 1193, " CA " at (36.697, 65.720, 8.211),  was assigned atom type "C" (rec_index= 1, atom_type= 1).
Atom no. 1194, " C  " at (36.525, 65.122, 9.590),  was assigned atom type "C" (rec_index= 1, atom_type= 1).
Atom no. 1195, " O  " at (36.019, 64.010, 9.741),  was assigned atom type "OA" (rec_index= 6, atom_type= 6).
Atom no. 1196, " CB " at (38.186, 65.784, 7.912),  was assigned atom type "C" (rec_index= 1, atom_type= 1).
Atom no. 1197, " CG " at (38.502, 66.086, 6.475),  was assigned atom type "C" (rec_index= 1, atom_type= 1).
Atom no. 1198, " CD " at (39.981, 66.415, 6.295),  was assigned atom type "C" (rec_index= 1, atom_type= 1).
Atom no. 1199, " NE2" at (40.284, 67.151, 5.263),  was assigned atom type "N" (rec_index= 4, atom_type= 4).
Atom no. 1200, "1HE2" at (39.585, 67.472, 4.593),  was assigned atom type "HD" (rec_index= 3, atom_type= 3).
Atom no. 1201, "2HE2" at (41.273, 67.371, 5.143),  was assigned atom type "HD" (rec_index= 3, atom_type= 3).
Atom no. 1202, " OE1" at (40.824, 66.028, 7.104),  was assigned atom type "OA" (rec_index= 6, atom_type= 6).
Atom no. 1203, " N  " at (36.886, 65.902, 10.600),  was assigned atom type "N" (rec_index= 4, atom_type= 4).
Atom no. 1204, " HN " at (37.159, 66.867, 10.417),  was assigned atom type "HD" (rec_index= 3, atom_type= 3).
Atom no. 1205, " CA " at (36.898, 65.397, 11.975),  was assigned atom type "C" (rec_index= 1, atom_type= 1).
Atom no. 1206, " C  " at (35.463, 65.104, 12.461),  was assigned atom type "C" (rec_index= 1, atom_type= 1).
Atom no. 1207, " O  " at (35.218, 64.092, 13.119),  was assigned atom type "OA" (rec_index= 6, atom_type= 6).
Atom no. 1208, " CB " at (37.638, 66.379, 12.913),  was assigned atom type "C" (rec_index= 1, atom_type= 1).
Atom no. 1209, " CG " at (37.739, 65.903, 14.343),  was assigned atom type "A" (rec_index= 0, atom_type= 0).
Atom no. 1210, " CD1" at (38.130, 64.575, 14.643),  was assigned atom type "A" (rec_index= 0, atom_type= 0).
Atom no. 1211, " CD2" at (37.450, 66.776, 15.400),  was assigned atom type "A" (rec_index= 0, atom_type= 0).
Atom no. 1212, " CE1" at (38.235, 64.125, 15.984),  was assigned atom type "A" (rec_index= 0, atom_type= 0).
Atom no. 1213, " CE2" at (37.540, 66.333, 16.753),  was assigned atom type "A" (rec_index= 0, atom_type= 0).
Atom no. 1214, " CZ " at (37.926, 65.010, 17.029),  was assigned atom type "A" (rec_index= 0, atom_type= 0).
Atom no. 1215, " N  " at (34.506, 65.953, 12.077),  was assigned atom type "N" (rec_index= 4, atom_type= 4).
Atom no. 1216, " HN " at (34.741, 66.731, 11.461),  was assigned atom type "HD" (rec_index= 3, atom_type= 3).
Atom no. 1217, " CA " at (33.108, 65.779, 12.534),  was assigned atom type "C" (rec_index= 1, atom_type= 1).
Atom no. 1218, " C  " at (32.498, 64.553, 11.877),  was assigned atom type "C" (rec_index= 1, atom_type= 1).
Atom no. 1219, " O  " at (31.956, 63.682, 12.542),  was assigned atom type "OA" (rec_index= 6, atom_type= 6).
Atom no. 1220, " CB " at (32.285, 67.044, 12.244),  was assigned atom type "C" (rec_index= 1, atom_type= 1).
Atom no. 1221, " CG " at (32.657, 68.276, 13.067),  was assigned atom type "C" (rec_index= 1, atom_type= 1).
Atom no. 1222, " CD1" at (32.032, 69.566, 12.470),  was assigned atom type "C" (rec_index= 1, atom_type= 1).
Atom no. 1223, " CD2" at (32.224, 68.077, 14.527),  was assigned atom type "C" (rec_index= 1, atom_type= 1).
Atom no. 1224, " N  " at (32.660, 64.427, 10.572),  was assigned atom type "N" (rec_index= 4, atom_type= 4).
Atom no. 1225, " HN " at (33.206, 65.114, 10.051),  was assigned atom type "HD" (rec_index= 3, atom_type= 3).
Atom no. 1226, " CA " at (32.045, 63.286, 9.879),  was assigned atom type "C" (rec_index= 1, atom_type= 1).
Atom no. 1227, " C  " at (32.757, 61.998, 10.271),  was assigned atom type "C" (rec_index= 1, atom_type= 1).
Atom no. 1228, " O  " at (32.131, 60.913, 10.375),  was assigned atom type "OA" (rec_index= 6, atom_type= 6).
Atom no. 1229, " CB " at (32.012, 63.496, 8.341),  was assigned atom type "C" (rec_index= 1, atom_type= 1).
Atom no. 1230, " CG1" at (31.410, 62.265, 7.643),  was assigned atom type "C" (rec_index= 1, atom_type= 1).
Atom no. 1231, " CG2" at (31.167, 64.743, 8.016),  was assigned atom type "C" (rec_index= 1, atom_type= 1).
Atom no. 1232, " N  " at (34.048, 62.120, 10.530),  was assigned atom type "N" (rec_index= 4, atom_type= 4).
Atom no. 1233, " HN " at (34.511, 63.024, 10.433),  was assigned atom type "HD" (rec_index= 3, atom_type= 3).
Atom no. 1234, " CA " at (34.815, 60.924, 10.964),  was assigned atom type "C" (rec_index= 1, atom_type= 1).
Atom no. 1235, " C  " at (34.192, 60.332, 12.234),  was assigned atom type "C" (rec_index= 1, atom_type= 1).
Atom no. 1236, " O  " at (33.929, 59.102, 12.327),  was assigned atom type "OA" (rec_index= 6, atom_type= 6).
Atom no. 1237, " CB " at (36.289, 61.268, 11.200),  was assigned atom type "C" (rec_index= 1, atom_type= 1).
Atom no. 1238, " CG " at (37.016, 60.111, 11.862),  was assigned atom type "A" (rec_index= 0, atom_type= 0).
Atom no. 1239, " CD1" at (37.395, 58.974, 11.108),  was assigned atom type "A" (rec_index= 0, atom_type= 0).
Atom no. 1240, " CD2" at (37.317, 60.151, 13.231),  was assigned atom type "A" (rec_index= 0, atom_type= 0).
Atom no. 1241, " CE1" at (38.102, 57.885, 11.716),  was assigned atom type "A" (rec_index= 0, atom_type= 0).
Atom no. 1242, " CE2" at (37.995, 59.068, 13.863),  was assigned atom type "A" (rec_index= 0, atom_type= 0).
Atom no. 1243, " CZ " at (38.356, 57.940, 13.094),  was assigned atom type "A" (rec_index= 0, atom_type= 0).
Atom no. 1244, " OH " at (38.986, 56.884, 13.742),  was assigned atom type "OA" (rec_index= 6, atom_type= 6).
Atom no. 1245, " HH " at (39.158, 56.921, 14.676),  was assigned atom type "HD" (rec_index= 3, atom_type= 3).
Atom no. 1246, " N  " at (33.976, 61.194, 13.226),  was assigned atom type "N" (rec_index= 4, atom_type= 4).
Atom no. 1247, " HN " at (34.229, 62.174, 13.098),  was assigned atom type "HD" (rec_index= 3, atom_type= 3).
Atom no. 1248, " CA " at (33.381, 60.766, 14.503),  was assigned atom type "C" (rec_index= 1, atom_type= 1).
Atom no. 1249, " C  " at (31.960, 60.255, 14.351),  was assigned atom type "C" (rec_index= 1, atom_type= 1).
Atom no. 1250, " O  " at (31.547, 59.320, 15.029),  was assigned atom type "OA" (rec_index= 6, atom_type= 6).
Atom no. 1251, " CB " at (33.399, 61.907, 15.497),  was assigned atom type "C" (rec_index= 1, atom_type= 1).
Atom no. 1252, " CG " at (34.833, 62.339, 15.980),  was assigned atom type "C" (rec_index= 1, atom_type= 1).
Atom no. 1253, " CD " at (34.742, 63.597, 16.818),  was assigned atom type "C" (rec_index= 1, atom_type= 1).
Atom no. 1254, " NE2" at (34.708, 64.766, 16.160),  was assigned atom type "N" (rec_index= 4, atom_type= 4).
Atom no. 1255, "1HE2" at (34.647, 65.613, 16.724),  was assigned atom type "HD" (rec_index= 3, atom_type= 3).
Atom no. 1256, "2HE2" at (34.781, 64.827, 15.144),  was assigned atom type "HD" (rec_index= 3, atom_type= 3).
Atom no. 1257, " OE1" at (34.655, 63.524, 18.033),  was assigned atom type "OA" (rec_index= 6, atom_type= 6).
Atom no. 1258, " N  " at (31.180, 60.922, 13.505),  was assigned atom type "N" (rec_index= 4, atom_type= 4).
Atom no. 1259, " HN " at (31.549, 61.745, 13.029),  was assigned atom type "HD" (rec_index= 3, atom_type= 3).
Atom no. 1260, " CA " at (29.808, 60.501, 13.243),  was assigned atom type "C" (rec_index= 1, atom_type= 1).
Atom no. 1261, " C  " at (29.819, 59.067, 12.715),  was assigned atom type "C" (rec_index= 1, atom_type= 1).
Atom no. 1262, " O  " at (29.095, 58.219, 13.223),  was assigned atom type "OA" (rec_index= 6, atom_type= 6).
Atom no. 1263, " CB " at (29.166, 61.521, 12.266),  was assigned atom type "C" (rec_index= 1, atom_type= 1).
Atom no. 1264, " CG " at (27.762, 61.282, 11.767),  was assigned atom type "C" (rec_index= 1, atom_type= 1).
Atom no. 1265, " CD1" at (26.832, 61.134, 12.963),  was assigned atom type "C" (rec_index= 1, atom_type= 1).
Atom no. 1266, " CD2" at (27.334, 62.493, 10.852),  was assigned atom type "C" (rec_index= 1, atom_type= 1).
Atom no. 1267, " N  " at (30.715, 58.784, 11.760),  was assigned atom type "N" (rec_index= 4, atom_type= 4).
Atom no. 1268, " HN " at (31.328, 59.527, 11.426),  was assigned atom type "HD" (rec_index= 3, atom_type= 3).
Atom no. 1269, " CA " at (30.846, 57.450, 11.180),  was assigned atom type "C" (rec_index= 1, atom_type= 1).
Atom no. 1270, " C  " at (31.398, 56.446, 12.181),  was assigned atom type "C" (rec_index= 1, atom_type= 1).
Atom no. 1271, " O  " at (31.024, 55.271, 12.168),  was assigned atom type "OA" (rec_index= 6, atom_type= 6).
Atom no. 1272, " CB " at (31.723, 57.471, 9.895),  was assigned atom type "C" (rec_index= 1, atom_type= 1).
Atom no. 1273, " CG " at (31.005, 58.139, 8.711),  was assigned atom type "C" (rec_index= 1, atom_type= 1).
Atom no. 1274, " CD1" at (32.019, 58.435, 7.552),  was assigned atom type "C" (rec_index= 1, atom_type= 1).
Atom no. 1275, " CD2" at (29.845, 57.245, 8.201),  was assigned atom type "C" (rec_index= 1, atom_type= 1).
Atom no. 1276, " N  " at (32.298, 56.901, 13.043),  was assigned atom type "N" (rec_index= 4, atom_type= 4).
Atom no. 1277, " HN " at (32.576, 57.882, 13.026),  was assigned atom type "HD" (rec_index= 3, atom_type= 3).
Atom no. 1278, " CA " at (32.891, 55.980, 14.023),  was assigned atom type "C" (rec_index= 1, atom_type= 1).
Atom no. 1279, " C  " at (31.801, 55.560, 15.012),  was assigned atom type "C" (rec_index= 1, atom_type= 1).
Atom no. 1280, " O  " at (31.670, 54.371, 15.378),  was assigned atom type "OA" (rec_index= 6, atom_type= 6).
Atom no. 1281, " CB " at (34.040, 56.674, 14.744),  was assigned atom type "C" (rec_index= 1, atom_type= 1).
Atom no. 1282, " CG " at (34.804, 55.849, 15.728),  was assigned atom type "C" (rec_index= 1, atom_type= 1).
Atom no. 1283, " CD " at (36.066, 56.658, 16.194),  was assigned atom type "C" (rec_index= 1, atom_type= 1).
Atom no. 1284, " NE " at (36.787, 55.972, 17.269),  was assigned atom type "N" (rec_index= 4, atom_type= 4).
Atom no. 1285, " HE " at (37.435, 55.233, 16.998),  was assigned atom type "HD" (rec_index= 3, atom_type= 3).
Atom no. 1286, " CZ " at (36.669, 56.230, 18.566),  was assigned atom type "C" (rec_index= 1, atom_type= 1).
Atom no. 1287, " NH1" at (35.844, 57.186, 19.007),  was assigned atom type "N" (rec_index= 4, atom_type= 4).
Atom no. 1288, "1HH1" at (35.276, 57.708, 18.339),  was assigned atom type "HD" (rec_index= 3, atom_type= 3).
Atom no. 1289, "2HH1" at (35.753, 57.384, 20.003),  was assigned atom type "HD" (rec_index= 3, atom_type= 3).
Atom no. 1290, " NH2" at (37.416, 55.543, 19.445),  was assigned atom type "N" (rec_index= 4, atom_type= 4).
Atom no. 1291, "1HH2" at (38.045, 54.814, 19.109),  was assigned atom type "HD" (rec_index= 3, atom_type= 3).
Atom no. 1292, "2HH2" at (37.325, 55.741, 20.441),  was assigned atom type "HD" (rec_index= 3, atom_type= 3).
Atom no. 1293, " N  " at (31.019, 56.534, 15.474),  was assigned atom type "N" (rec_index= 4, atom_type= 4).
Atom no. 1294, " HN " at (31.185, 57.505, 15.209),  was assigned atom type "HD" (rec_index= 3, atom_type= 3).
Atom no. 1295, " CA " at (29.916, 56.182, 16.370),  was assigned atom type "C" (rec_index= 1, atom_type= 1).
Atom no. 1296, " C  " at (28.929, 55.302, 15.603),  was assigned atom type "C" (rec_index= 1, atom_type= 1).
Atom no. 1297, " O  " at (28.435, 54.312, 16.132),  was assigned atom type "OA" (rec_index= 6, atom_type= 6).
Atom no. 1298, " N  " at (28.648, 55.640, 14.344),  was assigned atom type "N" (rec_index= 4, atom_type= 4).
Atom no. 1299, " HN " at (29.084, 56.461, 13.923),  was assigned atom type "HD" (rec_index= 3, atom_type= 3).
Atom no. 1300, " CA " at (27.697, 54.814, 13.560),  was assigned atom type "C" (rec_index= 1, atom_type= 1).
Atom no. 1301, " C  " at (28.171, 53.368, 13.346),  was assigned atom type "C" (rec_index= 1, atom_type= 1).
Atom no. 1302, " O  " at (27.381, 52.412, 13.459),  was assigned atom type "OA" (rec_index= 6, atom_type= 6).
Atom no. 1303, " CB " at (27.350, 55.465, 12.207),  was assigned atom type "C" (rec_index= 1, atom_type= 1).
Atom no. 1304, " CG " at (26.096, 54.943, 11.511),  was assigned atom type "C" (rec_index= 1, atom_type= 1).
Atom no. 1305, " CD1" at (24.855, 55.019, 12.436),  was assigned atom type "C" (rec_index= 1, atom_type= 1).
Atom no. 1306, " CD2" at (25.866, 55.838, 10.239),  was assigned atom type "C" (rec_index= 1, atom_type= 1).
Atom no. 1307, " N  " at (29.469, 53.200, 13.068),  was assigned atom type "N" (rec_index= 4, atom_type= 4).
Atom no. 1308, " HN " at (30.065, 54.014, 12.916),  was assigned atom type "HD" (rec_index= 3, atom_type= 3).
Atom no. 1309, " CA " at (30.046, 51.836, 12.979),  was assigned atom type "C" (rec_index= 1, atom_type= 1).
Atom no. 1310, " C  " at (29.681, 51.005, 14.218),  was assigned atom type "C" (rec_index= 1, atom_type= 1).
Atom no. 1311, " O  " at (29.271, 49.823, 14.122),  was assigned atom type "OA" (rec_index= 6, atom_type= 6).
Atom no. 1312, " CB " at (31.569, 51.889, 12.778),  was assigned atom type "C" (rec_index= 1, atom_type= 1).
Atom no. 1313, " CG " at (32.223, 50.506, 12.903),  was assigned atom type "C" (rec_index= 1, atom_type= 1).
Atom no. 1314, " CD " at (33.749, 50.538, 12.865),  was assigned atom type "C" (rec_index= 1, atom_type= 1).
Atom no. 1315, " CE " at (34.305, 49.147, 12.903),  was assigned atom type "C" (rec_index= 1, atom_type= 1).
Atom no. 1316, " NZ " at (35.830, 49.197, 12.740),  was assigned atom type "N" (rec_index= 4, atom_type= 4).
Atom no. 1317, " HZ1" at (36.208, 48.250, 12.766),  was assigned atom type "HD" (rec_index= 3, atom_type= 3).
Atom no. 1318, " HZ2" at (36.271, 49.806, 13.429),  was assigned atom type "HD" (rec_index= 3, atom_type= 3).
Atom no. 1319, " HZ3" at (36.111, 49.700, 11.898),  was assigned atom type "HD" (rec_index= 3, atom_type= 3).
Atom no. 1320, " N  " at (29.814, 51.643, 15.373),  was assigned atom type "N" (rec_index= 4, atom_type= 4).
Atom no. 1321, " HN " at (30.096, 52.623, 15.366),  was assigned atom type "HD" (rec_index= 3, atom_type= 3).
Atom no. 1322, " CA " at (29.569, 50.985, 16.657),  was assigned atom type "C" (rec_index= 1, atom_type= 1).
Atom no. 1323, " C  " at (28.080, 50.668, 16.799),  was assigned atom type "C" (rec_index= 1, atom_type= 1).
Atom no. 1324, " O  " at (27.707, 49.514, 17.061),  was assigned atom type "OA" (rec_index= 6, atom_type= 6).
Atom no. 1325, " CB " at (30.103, 51.861, 17.794),  was assigned atom type "C" (rec_index= 1, atom_type= 1).
Atom no. 1326, " CG " at (29.914, 51.275, 19.200),  was assigned atom type "A" (rec_index= 0, atom_type= 0).
Atom no. 1327, " CD1" at (30.811, 50.344, 19.747),  was assigned atom type "A" (rec_index= 0, atom_type= 0).
Atom no. 1328, " CD2" at (28.825, 51.659, 19.954),  was assigned atom type "A" (rec_index= 0, atom_type= 0).
Atom no. 1329, " CE1" at (30.610, 49.814, 21.048),  was assigned atom type "A" (rec_index= 0, atom_type= 0).
Atom no. 1330, " CE2" at (28.624, 51.158, 21.229),  was assigned atom type "A" (rec_index= 0, atom_type= 0).
Atom no. 1331, " CZ " at (29.491, 50.248, 21.762),  was assigned atom type "A" (rec_index= 0, atom_type= 0).
Atom no. 1332, " OH " at (29.208, 49.824, 23.045),  was assigned atom type "OA" (rec_index= 6, atom_type= 6).
Atom no. 1333, " HH " at (29.811, 49.191, 23.416),  was assigned atom type "HD" (rec_index= 3, atom_type= 3).
Atom no. 1334, " N  " at (27.229, 51.678, 16.597),  was assigned atom type "N" (rec_index= 4, atom_type= 4).
Atom no. 1335, " HN " at (27.585, 52.619, 16.431),  was assigned atom type "HD" (rec_index= 3, atom_type= 3).
Atom no. 1336, " CA " at (25.780, 51.434, 16.614),  was assigned atom type "C" (rec_index= 1, atom_type= 1).
Atom no. 1337, " C  " at (25.361, 50.283, 15.663),  was assigned atom type "C" (rec_index= 1, atom_type= 1).
Atom no. 1338, " O  " at (24.650, 49.333, 16.073),  was assigned atom type "OA" (rec_index= 6, atom_type= 6).
Atom no. 1339, " CB " at (24.991, 52.756, 16.354),  was assigned atom type "C" (rec_index= 1, atom_type= 1).
Atom no. 1340, " CG1" at (25.209, 53.735, 17.538),  was assigned atom type "C" (rec_index= 1, atom_type= 1).
Atom no. 1341, " CG2" at (23.493, 52.418, 16.043),  was assigned atom type "C" (rec_index= 1, atom_type= 1).
Atom no. 1342, " CD1" at (24.798, 55.217, 17.273),  was assigned atom type "C" (rec_index= 1, atom_type= 1).
Atom no. 1343, " N  " at (25.808, 50.333, 14.407),  was assigned atom type "N" (rec_index= 4, atom_type= 4).
Atom no. 1344, " HN " at (26.399, 51.107, 14.103),  was assigned atom type "HD" (rec_index= 3, atom_type= 3).
Atom no. 1345, " CA " at (25.442, 49.261, 13.459),  was assigned atom type "C" (rec_index= 1, atom_type= 1).
Atom no. 1346, " C  " at (25.964, 47.905, 13.841),  was assigned atom type "C" (rec_index= 1, atom_type= 1).
Atom no. 1347, " O  " at (25.283, 46.915, 13.603),  was assigned atom type "OA" (rec_index= 6, atom_type= 6).
Atom no. 1348, " CB " at (25.859, 49.578, 12.018),  was assigned atom type "C" (rec_index= 1, atom_type= 1).
Atom no. 1349, " CG " at (25.071, 50.707, 11.416),  was assigned atom type "A" (rec_index= 0, atom_type= 0).
Atom no. 1350, " CD2" at (24.027, 51.427, 11.908),  was assigned atom type "A" (rec_index= 0, atom_type= 0).
Atom no. 1351, " ND1" at (25.370, 51.254, 10.196),  was assigned atom type "N" (rec_index= 4, atom_type= 4).
Atom no. 1352, " HD1" at (26.137, 50.960, 9.591),  was assigned atom type "HD" (rec_index= 3, atom_type= 3).
Atom no. 1353, " CE1" at (24.511, 52.223, 9.923),  was assigned atom type "A" (rec_index= 0, atom_type= 0).
Atom no. 1354, " NE2" at (23.676, 52.339, 10.938),  was assigned atom type "N" (rec_index= 4, atom_type= 4).
Atom no. 1355, " HE2" at (22.898, 52.996, 10.995),  was assigned atom type "HD" (rec_index= 3, atom_type= 3).
Atom no. 1356, " N  " at (27.169, 47.847, 14.417),  was assigned atom type "N" (rec_index= 4, atom_type= 4).
Atom no. 1357, " HN " at (27.708, 48.701, 14.561),  was assigned atom type "HD" (rec_index= 3, atom_type= 3).
Atom no. 1358, " CA " at (27.719, 46.547, 14.844),  was assigned atom type "C" (rec_index= 1, atom_type= 1).
Atom no. 1359, " C  " at (26.851, 45.938, 15.935),  was assigned atom type "C" (rec_index= 1, atom_type= 1).
Atom no. 1360, " O  " at (26.817, 44.710, 16.091),  was assigned atom type "OA" (rec_index= 6, atom_type= 6).
Atom no. 1361, " CB " at (29.186, 46.654, 15.291),  was assigned atom type "C" (rec_index= 1, atom_type= 1).
Atom no. 1362, " OG " at (29.273, 47.311, 16.553),  was assigned atom type "OA" (rec_index= 6, atom_type= 6).
Atom no. 1363, " HG " at (30.180, 47.377, 16.829),  was assigned atom type "HD" (rec_index= 3, atom_type= 3).
Atom no. 1364, " N  " at (26.160, 46.779, 16.700),  was assigned atom type "N" (rec_index= 4, atom_type= 4).
Atom no. 1365, " HN " at (26.296, 47.784, 16.593),  was assigned atom type "HD" (rec_index= 3, atom_type= 3).
Atom no. 1366, " CA " at (25.208, 46.281, 17.692),  was assigned atom type "C" (rec_index= 1, atom_type= 1).
Atom no. 1367, " C  " at (23.887, 45.714, 17.077),  was assigned atom type "C" (rec_index= 1, atom_type= 1).
Atom no. 1368, " O  " at (23.068, 45.094, 17.782),  was assigned atom type "OA" (rec_index= 6, atom_type= 6).
Atom no. 1369, " CB " at (24.893, 47.359, 18.737),  was assigned atom type "C" (rec_index= 1, atom_type= 1).
Atom no. 1370, " N  " at (23.691, 45.922, 15.782),  was assigned atom type "N" (rec_index= 4, atom_type= 4).
Atom no. 1371, " HN " at (24.406, 46.414, 15.247),  was assigned atom type "HD" (rec_index= 3, atom_type= 3).
Atom no. 1372, " CA " at (22.464, 45.461, 15.087),  was assigned atom type "C" (rec_index= 1, atom_type= 1).
Atom no. 1373, " C  " at (21.377, 46.513, 15.291),  was assigned atom type "C" (rec_index= 1, atom_type= 1).
Atom no. 1374, " O  " at (20.210, 46.229, 15.172),  was assigned atom type "OA" (rec_index= 6, atom_type= 6).
Atom no. 1375, " N  " at (21.779, 47.745, 15.583),  was assigned atom type "N" (rec_index= 4, atom_type= 4).
Atom no. 1376, " HN " at (22.779, 47.941, 15.636),  was assigned atom type "HD" (rec_index= 3, atom_type= 3).
Atom no. 1377, " CA " at (20.810, 48.848, 15.835),  was assigned atom type "C" (rec_index= 1, atom_type= 1).
Atom no. 1378, " C  " at (20.796, 49.746, 14.586),  was assigned atom type "C" (rec_index= 1, atom_type= 1).
Atom no. 1379, " O  " at (21.855, 49.984, 14.001),  was assigned atom type "OA" (rec_index= 6, atom_type= 6).
Atom no. 1380, " CB " at (21.214, 49.656, 17.095),  was assigned atom type "C" (rec_index= 1, atom_type= 1).
Atom no. 1381, " CG1" at (21.157, 48.766, 18.336),  was assigned atom type "C" (rec_index= 1, atom_type= 1).
Atom no. 1382, " CG2" at (20.380, 50.973, 17.287),  was assigned atom type "C" (rec_index= 1, atom_type= 1).
Atom no. 1383, " CD1" at (19.798, 48.117, 18.593),  was assigned atom type "C" (rec_index= 1, atom_type= 1).
Atom no. 1384, " N  " at (19.606, 50.211, 14.169),  was assigned atom type "N" (rec_index= 4, atom_type= 4).
Atom no. 1385, " HN " at (18.760, 49.819, 14.581),  was assigned atom type "HD" (rec_index= 3, atom_type= 3).
Atom no. 1386, " CA " at (19.467, 51.255, 13.150),  was assigned atom type "C" (rec_index= 1, atom_type= 1).
Atom no. 1387, " C  " at (19.057, 52.543, 13.877),  was assigned atom type "C" (rec_index= 1, atom_type= 1).
Atom no. 1388, " O  " at (18.155, 52.514, 14.688),  was assigned atom type "OA" (rec_index= 6, atom_type= 6).
Atom no. 1389, " CB " at (18.401, 50.870, 12.085),  was assigned atom type "C" (rec_index= 1, atom_type= 1).
Atom no. 1390, " CG1" at (18.756, 49.546, 11.401),  was assigned atom type "C" (rec_index= 1, atom_type= 1).
Atom no. 1391, " CG2" at (18.299, 51.952, 11.049),  was assigned atom type "C" (rec_index= 1, atom_type= 1).
Atom no. 1392, " CD1" at (17.682, 49.004, 10.409),  was assigned atom type "C" (rec_index= 1, atom_type= 1).
Atom no. 1393, " N  " at (19.745, 53.659, 13.616),  was assigned atom type "N" (rec_index= 4, atom_type= 4).
Atom no. 1394, " HN " at (20.527, 53.629, 12.962),  was assigned atom type "HD" (rec_index= 3, atom_type= 3).
Atom no. 1395, " CA " at (19.385, 54.926, 14.261),  was assigned atom type "C" (rec_index= 1, atom_type= 1).
Atom no. 1396, " C  " at (18.015, 55.433, 13.764),  was assigned atom type "C" (rec_index= 1, atom_type= 1).
Atom no. 1397, " O  " at (17.091, 55.657, 14.586),  was assigned atom type "OA" (rec_index= 6, atom_type= 6).
Atom no. 1398, " CB " at (20.502, 55.979, 14.110),  was assigned atom type "C" (rec_index= 1, atom_type= 1).
Atom no. 1399, " CG " at (20.266, 57.215, 14.913),  was assigned atom type "A" (rec_index= 0, atom_type= 0).
Atom no. 1400, " CD2" at (20.872, 57.688, 16.032),  was assigned atom type "A" (rec_index= 0, atom_type= 0).
Atom no. 1401, " ND1" at (19.246, 58.101, 14.623),  was assigned atom type "N" (rec_index= 4, atom_type= 4).
Atom no. 1402, " HD1" at (18.593, 58.014, 13.844),  was assigned atom type "HD" (rec_index= 3, atom_type= 3).
Atom no. 1403, " CE1" at (19.248, 59.081, 15.514),  was assigned atom type "A" (rec_index= 0, atom_type= 0).
Atom no. 1404, " NE2" at (20.222, 58.852, 16.382),  was assigned atom type "N" (rec_index= 4, atom_type= 4).
Atom no. 1405, " HE2" at (20.454, 59.442, 17.181),  was assigned atom type "HD" (rec_index= 3, atom_type= 3).
Atom no. 1406, " N  " at (17.933, 55.605, 12.445),  was assigned atom type "N" (rec_index= 4, atom_type= 4).
Atom no. 1407, " HN " at (18.800, 55.489, 11.919),  was assigned atom type "HD" (rec_index= 3, atom_type= 3).
Atom no. 1408, " CA " at (16.751, 55.938, 11.671),  was assigned atom type "C" (rec_index= 1, atom_type= 1).
Atom no. 1409, " C  " at (16.347, 57.434, 11.732),  was assigned atom type "C" (rec_index= 1, atom_type= 1).
Atom no. 1410, " O  " at (15.436, 57.846, 10.991),  was assigned atom type "OA" (rec_index= 6, atom_type= 6).
Atom no. 1411, " CB " at (15.557, 55.034, 12.059),  was assigned atom type "C" (rec_index= 1, atom_type= 1).
Atom no. 1412, " CG " at (14.519, 54.724, 11.028),  was assigned atom type "C" (rec_index= 1, atom_type= 1).
Atom no. 1413, " CD " at (13.412, 53.817, 11.742),  was assigned atom type "C" (rec_index= 1, atom_type= 1).
Atom no. 1414, " NE " at (14.060, 52.684, 12.450),  was assigned atom type "N" (rec_index= 4, atom_type= 4).
Atom no. 1415, " HE " at (14.179, 51.822, 11.919),  was assigned atom type "HD" (rec_index= 3, atom_type= 3).
Atom no. 1416, " CZ " at (14.507, 52.676, 13.722),  was assigned atom type "C" (rec_index= 1, atom_type= 1).
Atom no. 1417, " NH1" at (14.353, 53.730, 14.527),  was assigned atom type "N" (rec_index= 4, atom_type= 4).
Atom no. 1418, "1HH1" at (14.691, 53.724, 15.489),  was assigned atom type "HD" (rec_index= 3, atom_type= 3).
Atom no. 1419, "2HH1" at (13.879, 54.553, 14.156),  was assigned atom type "HD" (rec_index= 3, atom_type= 3).
Atom no. 1420, " NH2" at (15.128, 51.598, 14.208),  was assigned atom type "N" (rec_index= 4, atom_type= 4).
Atom no. 1421, "1HH2" at (15.466, 51.592, 15.170),  was assigned atom type "HD" (rec_index= 3, atom_type= 3).
Atom no. 1422, "2HH2" at (15.246, 50.793, 13.593),  was assigned atom type "HD" (rec_index= 3, atom_type= 3).
Atom no. 1423, " N  " at (16.989, 58.233, 12.585),  was assigned atom type "N" (rec_index= 4, atom_type= 4).
Atom no. 1424, " HN " at (17.695, 57.852, 13.215),  was assigned atom type "HD" (rec_index= 3, atom_type= 3).
Atom no. 1425, " CA " at (16.668, 59.676, 12.610),  was assigned atom type "C" (rec_index= 1, atom_type= 1).
Atom no. 1426, " C  " at (17.915, 60.568, 12.750),  was assigned atom type "C" (rec_index= 1, atom_type= 1).
Atom no. 1427, " O  " at (17.894, 61.550, 13.512),  was assigned atom type "OA" (rec_index= 6, atom_type= 6).
Atom no. 1428, " CB " at (15.691, 59.997, 13.730),  was assigned atom type "C" (rec_index= 1, atom_type= 1).
Atom no. 1429, " CG " at (14.931, 61.283, 13.476),  was assigned atom type "C" (rec_index= 1, atom_type= 1).
Atom no. 1430, " OD1" at (14.982, 61.811, 12.340),  was assigned atom type "OA" (rec_index= 6, atom_type= 6).
Atom no. 1431, " OD2" at (14.301, 61.782, 14.415),  was assigned atom type "OA" (rec_index= 6, atom_type= 6).
Atom no. 1432, " N  " at (18.980, 60.227, 12.034),  was assigned atom type "N" (rec_index= 4, atom_type= 4).
Atom no. 1433, " HN " at (18.962, 59.374, 11.475),  was assigned atom type "HD" (rec_index= 3, atom_type= 3).
Atom no. 1434, " CA " at (20.196, 61.076, 12.040),  was assigned atom type "C" (rec_index= 1, atom_type= 1).
Atom no. 1435, " C  " at (19.899, 62.348, 11.320),  was assigned atom type "C" (rec_index= 1, atom_type= 1).
Atom no. 1436, " O  " at (19.401, 62.338, 10.189),  was assigned atom type "OA" (rec_index= 6, atom_type= 6).
Atom no. 1437, " CB " at (21.446, 60.399, 11.428),  was assigned atom type "C" (rec_index= 1, atom_type= 1).
Atom no. 1438, " CG " at (22.094, 59.246, 12.197),  was assigned atom type "C" (rec_index= 1, atom_type= 1).
Atom no. 1439, " CD1" at (23.202, 58.513, 11.381),  was assigned atom type "C" (rec_index= 1, atom_type= 1).
Atom no. 1440, " CD2" at (22.655, 59.747, 13.513),  was assigned atom type "C" (rec_index= 1, atom_type= 1).
Atom no. 1441, " N  " at (20.200, 63.460, 11.982),  was assigned atom type "N" (rec_index= 4, atom_type= 4).
Atom no. 1442, " HN " at (20.613, 63.376, 12.911),  was assigned atom type "HD" (rec_index= 3, atom_type= 3).
Atom no. 1443, " CA " at (19.969, 64.788, 11.447),  was assigned atom type "C" (rec_index= 1, atom_type= 1).
Atom no. 1444, " C  " at (20.748, 65.720, 12.381),  was assigned atom type "C" (rec_index= 1, atom_type= 1).
Atom no. 1445, " O  " at (21.087, 65.301, 13.482),  was assigned atom type "OA" (rec_index= 6, atom_type= 6).
Atom no. 1446, " CB " at (18.473, 65.167, 11.456),  was assigned atom type "C" (rec_index= 1, atom_type= 1).
Atom no. 1447, " CG " at (17.776, 65.037, 12.834),  was assigned atom type "C" (rec_index= 1, atom_type= 1).
Atom no. 1448, " CD " at (16.294, 65.348, 12.656),  was assigned atom type "C" (rec_index= 1, atom_type= 1).
Atom no. 1449, " CE " at (15.520, 65.251, 13.961),  was assigned atom type "C" (rec_index= 1, atom_type= 1).
Atom no. 1450, " NZ " at (14.065, 65.597, 13.688),  was assigned atom type "N" (rec_index= 4, atom_type= 4).
Atom no. 1451, " HZ1" at (13.546, 65.532, 14.564),  was assigned atom type "HD" (rec_index= 3, atom_type= 3).
Atom no. 1452, " HZ2" at (13.659, 65.023, 12.949),  was assigned atom type "HD" (rec_index= 3, atom_type= 3).
Atom no. 1453, " HZ3" at (13.957, 66.505, 13.236),  was assigned atom type "HD" (rec_index= 3, atom_type= 3).
Atom no. 1454, " N  " at (21.027, 66.972, 11.951),  was assigned atom type "N" (rec_index= 4, atom_type= 4).
Atom no. 1455, " CA " at (21.882, 67.835, 12.789),  was assigned atom type "C" (rec_index= 1, atom_type= 1).
Atom no. 1456, " C  " at (21.450, 68.060, 14.239),  was assigned atom type "C" (rec_index= 1, atom_type= 1).
Atom no. 1457, " O  " at (22.303, 68.305, 15.092),  was assigned atom type "OA" (rec_index= 6, atom_type= 6).
Atom no. 1458, " CB " at (21.892, 69.170, 12.016),  was assigned atom type "C" (rec_index= 1, atom_type= 1).
Atom no. 1459, " CG " at (21.868, 68.683, 10.552),  was assigned atom type "C" (rec_index= 1, atom_type= 1).
Atom no. 1460, " CD " at (20.725, 67.628, 10.656),  was assigned atom type "C" (rec_index= 1, atom_type= 1).
Atom no. 1461, " N  " at (20.149, 68.035, 14.522),  was assigned atom type "N" (rec_index= 4, atom_type= 4).
Atom no. 1462, " HN " at (19.467, 67.857, 13.785),  was assigned atom type "HD" (rec_index= 3, atom_type= 3).
Atom no. 1463, " CA " at (19.706, 68.264, 15.892),  was assigned atom type "C" (rec_index= 1, atom_type= 1).
Atom no. 1464, " C  " at (19.901, 67.040, 16.797),  was assigned atom type "C" (rec_index= 1, atom_type= 1).
Atom no. 1465, " O  " at (19.670, 67.118, 18.013),  was assigned atom type "OA" (rec_index= 6, atom_type= 6).
Atom no. 1466, " CB " at (18.253, 68.741, 15.898),  was assigned atom type "C" (rec_index= 1, atom_type= 1).
Atom no. 1467, " OG " at (17.454, 67.748, 15.280),  was assigned atom type "OA" (rec_index= 6, atom_type= 6).
Atom no. 1468, " HG " at (16.551, 68.044, 15.284),  was assigned atom type "HD" (rec_index= 3, atom_type= 3).
Atom no. 1469, " N  " at (20.304, 65.906, 16.211),  was assigned atom type "N" (rec_index= 4, atom_type= 4).
Atom no. 1470, " HN " at (20.441, 65.904, 15.200),  was assigned atom type "HD" (rec_index= 3, atom_type= 3).
Atom no. 1471, " CA " at (20.559, 64.661, 16.957),  was assigned atom type "C" (rec_index= 1, atom_type= 1).
Atom no. 1472, " C  " at (22.058, 64.385, 17.059),  was assigned atom type "C" (rec_index= 1, atom_type= 1).
Atom no. 1473, " O  " at (22.496, 63.247, 17.310),  was assigned atom type "OA" (rec_index= 6, atom_type= 6).
Atom no. 1474, " CB " at (19.865, 63.469, 16.284),  was assigned atom type "C" (rec_index= 1, atom_type= 1).
Atom no. 1475, " CG " at (18.467, 63.229, 16.841),  was assigned atom type "C" (rec_index= 1, atom_type= 1).
Atom no. 1476, " ND2" at (17.595, 62.583, 16.046),  was assigned atom type "N" (rec_index= 4, atom_type= 4).
Atom no. 1477, "1HD2" at (17.847, 62.248, 15.116),  was assigned atom type "HD" (rec_index= 3, atom_type= 3).
Atom no. 1478, "2HD2" at (16.659, 62.422, 16.419),  was assigned atom type "HD" (rec_index= 3, atom_type= 3).
Atom no. 1479, " OD1" at (18.161, 63.636, 17.970),  was assigned atom type "OA" (rec_index= 6, atom_type= 6).
Atom no. 1480, " N  " at (22.846, 65.430, 16.839),  was assigned atom type "N" (rec_index= 4, atom_type= 4).
Atom no. 1481, " HN " at (22.431, 66.336, 16.620),  was assigned atom type "HD" (rec_index= 3, atom_type= 3).
Atom no. 1482, " CA " at (24.308, 65.299, 16.907),  was assigned atom type "C" (rec_index= 1, atom_type= 1).
Atom no. 1483, " C  " at (24.797, 66.463, 17.771),  was assigned atom type "C" (rec_index= 1, atom_type= 1).
Atom no. 1484, " O  " at (24.573, 67.628, 17.465),  was assigned atom type "OA" (rec_index= 6, atom_type= 6).
Atom no. 1485, " CB " at (24.965, 65.414, 15.529),  was assigned atom type "C" (rec_index= 1, atom_type= 1).
Atom no. 1486, " CG1" at (26.499, 65.306, 15.667),  was assigned atom type "C" (rec_index= 1, atom_type= 1).
Atom no. 1487, " CG2" at (24.457, 64.313, 14.588),  was assigned atom type "C" (rec_index= 1, atom_type= 1).
Atom no. 1488, " N  " at (25.447, 66.136, 18.873),  was assigned atom type "N" (rec_index= 4, atom_type= 4).
Atom no. 1489, " HN " at (25.661, 65.157, 19.063),  was assigned atom type "HD" (rec_index= 3, atom_type= 3).
Atom no. 1490, " CA " at (25.860, 67.164, 19.819),  was assigned atom type "C" (rec_index= 1, atom_type= 1).
Atom no. 1491, " C  " at (27.386, 67.272, 19.798),  was assigned atom type "C" (rec_index= 1, atom_type= 1).
Atom no. 1492, " O  " at (28.072, 66.262, 19.673),  was assigned atom type "OA" (rec_index= 6, atom_type= 6).
Atom no. 1493, " CB " at (25.367, 66.792, 21.161),  was assigned atom type "C" (rec_index= 1, atom_type= 1).
Atom no. 1494, " N  " at (27.889, 68.504, 19.872),  was assigned atom type "N" (rec_index= 4, atom_type= 4).
Atom no. 1495, " HN " at (27.261, 69.279, 20.084),  was assigned atom type "HD" (rec_index= 3, atom_type= 3).
Atom no. 1496, " CA " at (29.305, 68.785, 19.661),  was assigned atom type "C" (rec_index= 1, atom_type= 1).
Atom no. 1497, " C  " at (29.805, 69.795, 20.690),  was assigned atom type "C" (rec_index= 1, atom_type= 1).
Atom no. 1498, " O  " at (29.045, 70.699, 21.086),  was assigned atom type "OA" (rec_index= 6, atom_type= 6).
Atom no. 1499, " CB " at (29.557, 69.323, 18.198),  was assigned atom type "C" (rec_index= 1, atom_type= 1).
Atom no. 1500, " CG1" at (30.981, 69.709, 17.979),  was assigned atom type "C" (rec_index= 1, atom_type= 1).
Atom no. 1501, " CG2" at (29.156, 68.261, 17.153),  was assigned atom type "C" (rec_index= 1, atom_type= 1).
Atom no. 1502, " N  " at (31.059, 69.658, 21.138),  was assigned atom type "NA" (rec_index= 5, atom_type= 5).
Atom no. 1503, " CA " at (31.748, 70.629, 22.004),  was assigned atom type "C" (rec_index= 1, atom_type= 1).
Atom no. 1504, " CA " at (31.587, 70.745, 21.969),  was assigned atom type "C" (rec_index= 1, atom_type= 1).
Atom no. 1505, " C  " at (32.551, 71.660, 21.209),  was assigned atom type "C" (rec_index= 1, atom_type= 1).
Atom no. 1506, " O  " at (32.798, 71.453, 20.023),  was assigned atom type "OA" (rec_index= 6, atom_type= 6).
Atom no. 1507, " CB " at (32.710, 69.892, 22.935),  was assigned atom type "C" (rec_index= 1, atom_type= 1).
Atom no. 1508, " CB " at (32.079, 70.290, 23.359),  was assigned atom type "C" (rec_index= 1, atom_type= 1).
Atom no. 1509, " CG " at (32.001, 69.207, 24.071),  was assigned atom type "C" (rec_index= 1, atom_type= 1).
Atom no. 1510, " CG " at (32.903, 69.037, 23.316),  was assigned atom type "C" (rec_index= 1, atom_type= 1).
Atom no. 1511, " ND2" at (32.718, 68.364, 24.797),  was assigned atom type "N" (rec_index= 4, atom_type= 4).
Atom no. 1512, "1HD2" at (32.237, 67.899, 25.567),  was assigned atom type "HD" (rec_index= 3, atom_type= 3).
Atom no. 1513, "2HD2" at (33.702, 68.173, 24.606),  was assigned atom type "HD" (rec_index= 3, atom_type= 3).
Atom no. 1514, " ND2" at (32.806, 68.229, 24.359),  was assigned atom type "N" (rec_index= 4, atom_type= 4).
Atom no. 1515, "1HD2" at (33.366, 67.377, 24.330),  was assigned atom type "HD" (rec_index= 3, atom_type= 3).
Atom no. 1516, "2HD2" at (32.196, 68.424, 25.153),  was assigned atom type "HD" (rec_index= 3, atom_type= 3).
Atom no. 1517, " OD1" at (30.823, 69.436, 24.300),  was assigned atom type "OA" (rec_index= 6, atom_type= 6).
Atom no. 1518, " OD1" at (33.630, 68.805, 22.370),  was assigned atom type "OA" (rec_index= 6, atom_type= 6).
Atom no. 1519, " N  " at (33.015, 72.730, 21.866),  was assigned atom type "N" (rec_index= 4, atom_type= 4).
Atom no. 1520, " HN " at (32.772, 72.852, 22.849),  was assigned atom type "HD" (rec_index= 3, atom_type= 3).
Atom no. 1521, " CA " at (33.869, 73.738, 21.207),  was assigned atom type "C" (rec_index= 1, atom_type= 1).
Atom no. 1522, " C  " at (35.111, 73.150, 20.513),  was assigned atom type "C" (rec_index= 1, atom_type= 1).
Atom no. 1523, " O  " at (35.637, 73.749, 19.579),  was assigned atom type "OA" (rec_index= 6, atom_type= 6).
Atom no. 1524, " CB " at (34.266, 74.882, 22.156),  was assigned atom type "C" (rec_index= 1, atom_type= 1).
Atom no. 1525, " N  " at (35.563, 71.980, 20.957),  was assigned atom type "N" (rec_index= 4, atom_type= 4).
Atom no. 1526, " HN " at (35.097, 71.529, 21.744),  was assigned atom type "HD" (rec_index= 3, atom_type= 3).
Atom no. 1527, " CA " at (36.716, 71.328, 20.337),  was assigned atom type "C" (rec_index= 1, atom_type= 1).
Atom no. 1528, " C  " at (36.308, 70.319, 19.257),  was assigned atom type "C" (rec_index= 1, atom_type= 1).
Atom no. 1529, " O  " at (37.137, 69.536, 18.803),  was assigned atom type "OA" (rec_index= 6, atom_type= 6).
Atom no. 1530, " CB " at (37.585, 70.662, 21.406),  was assigned atom type "C" (rec_index= 1, atom_type= 1).
Atom no. 1531, " CG " at (36.820, 69.638, 22.227),  was assigned atom type "C" (rec_index= 1, atom_type= 1).
Atom no. 1532, " OD1" at (35.811, 69.089, 21.719),  was assigned atom type "OA" (rec_index= 6, atom_type= 6).
Atom no. 1533, " OD2" at (37.216, 69.377, 23.387),  was assigned atom type "OA" (rec_index= 6, atom_type= 6).
Atom no. 1534, " N  " at (35.025, 70.312, 18.875),  was assigned atom type "N" (rec_index= 4, atom_type= 4).
Atom no. 1535, " HN " at (34.358, 70.897, 19.379),  was assigned atom type "HD" (rec_index= 3, atom_type= 3).
Atom no. 1536, " CA " at (34.548, 69.501, 17.767),  was assigned atom type "C" (rec_index= 1, atom_type= 1).
Atom no. 1537, " C  " at (34.392, 68.027, 18.129),  was assigned atom type "C" (rec_index= 1, atom_type= 1).
Atom no. 1538, " O  " at (34.108, 67.214, 17.256),  was assigned atom type "OA" (rec_index= 6, atom_type= 6).
Atom no. 1539, " CB " at (35.432, 69.643, 16.508),  was assigned atom type "C" (rec_index= 1, atom_type= 1).
Atom no. 1540, " SG " at (34.909, 70.968, 15.349),  was assigned atom type "SA" (rec_index= 7, atom_type= 7).
Atom no. 1541, " N  " at (34.549, 67.679, 19.408),  was assigned atom type "N" (rec_index= 4, atom_type= 4).
Atom no. 1542, " HN " at (34.932, 68.344, 20.080),  was assigned atom type "HD" (rec_index= 3, atom_type= 3).
Atom no. 1543, " CA " at (34.162, 66.320, 19.841),  was assigned atom type "C" (rec_index= 1, atom_type= 1).
Atom no. 1544, " C  " at (32.651, 66.176, 19.698),  was assigned atom type "C" (rec_index= 1, atom_type= 1).
Atom no. 1545, " O  " at (31.892, 67.107, 20.008),  was assigned atom type "OA" (rec_index= 6, atom_type= 6).
Atom no. 1546, " CB " at (34.641, 66.026, 21.273),  was assigned atom type "C" (rec_index= 1, atom_type= 1).
Atom no. 1547, " CG " at (36.179, 65.825, 21.300),  was assigned atom type "C" (rec_index= 1, atom_type= 1).
Atom no. 1548, " CD " at (36.739, 65.540, 22.684),  was assigned atom type "C" (rec_index= 1, atom_type= 1).
Atom no. 1549, " OE1" at (36.051, 65.814, 23.697),  was assigned atom type "OA" (rec_index= 6, atom_type= 6).
Atom no. 1550, " OE2" at (37.890, 65.051, 22.747),  was assigned atom type "OA" (rec_index= 6, atom_type= 6).
Atom no. 1551, " N  " at (32.238, 64.996, 19.244),  was assigned atom type "N" (rec_index= 4, atom_type= 4).
Atom no. 1552, " HN " at (32.895, 64.216, 19.251),  was assigned atom type "HD" (rec_index= 3, atom_type= 3).
Atom no. 1553, " CA " at (30.916, 64.768, 18.746),  was assigned atom type "C" (rec_index= 1, atom_type= 1).
Atom no. 1554, " C  " at (30.304, 63.506, 19.397),  was assigned atom type "C" (rec_index= 1, atom_type= 1).
Atom no. 1555, " O  " at (30.988, 62.492, 19.561),  was assigned atom type "OA" (rec_index= 6, atom_type= 6).
Atom no. 1556, " CB " at (31.045, 64.580, 17.234),  was assigned atom type "C" (rec_index= 1, atom_type= 1).
Atom no. 1557, " CG " at (29.781, 64.294, 16.425),  was assigned atom type "C" (rec_index= 1, atom_type= 1).
Atom no. 1558, " CD1" at (29.917, 64.913, 15.046),  was assigned atom type "C" (rec_index= 1, atom_type= 1).
Atom no. 1559, " CD2" at (29.474, 62.802, 16.362),  was assigned atom type "C" (rec_index= 1, atom_type= 1).
Atom no. 1560, " N  " at (29.020, 63.569, 19.749),  was assigned atom type "N" (rec_index= 4, atom_type= 4).
Atom no. 1561, " HN " at (28.558, 64.479, 19.750),  was assigned atom type "HD" (rec_index= 3, atom_type= 3).
Atom no. 1562, " CA " at (28.251, 62.400, 20.131),  was assigned atom type "C" (rec_index= 1, atom_type= 1).
Atom no. 1563, " C  " at (26.870, 62.340, 19.462),  was assigned atom type "C" (rec_index= 1, atom_type= 1).
Atom no. 1564, " O  " at (26.186, 63.343, 19.364),  was assigned atom type "OA" (rec_index= 6, atom_type= 6).
Atom no. 1565, " CB " at (28.025, 62.324, 21.646),  was assigned atom type "C" (rec_index= 1, atom_type= 1).
Atom no. 1566, " CG " at (29.300, 62.105, 22.457),  was assigned atom type "C" (rec_index= 1, atom_type= 1).
Atom no. 1567, " CD " at (28.962, 61.932, 23.971),  was assigned atom type "C" (rec_index= 1, atom_type= 1).
Atom no. 1568, " NE " at (30.202, 61.947, 24.757),  was assigned atom type "N" (rec_index= 4, atom_type= 4).
Atom no. 1569, " HE " at (30.633, 62.852, 24.945),  was assigned atom type "HD" (rec_index= 3, atom_type= 3).
Atom no. 1570, " CZ " at (30.807, 60.857, 25.245),  was assigned atom type "C" (rec_index= 1, atom_type= 1).
Atom no. 1571, " NH1" at (30.290, 59.639, 25.079),  was assigned atom type "N" (rec_index= 4, atom_type= 4).
Atom no. 1572, "1HH1" at (29.416, 59.538, 24.563),  was assigned atom type "HD" (rec_index= 3, atom_type= 3).
Atom no. 1573, "2HH1" at (30.751, 58.809, 25.451),  was assigned atom type "HD" (rec_index= 3, atom_type= 3).
Atom no. 1574, " NH2" at (31.951, 60.989, 25.921),  was assigned atom type "N" (rec_index= 4, atom_type= 4).
Atom no. 1575, "1HH2" at (32.346, 61.921, 26.048),  was assigned atom type "HD" (rec_index= 3, atom_type= 3).
Atom no. 1576, "2HH2" at (32.412, 60.159, 26.293),  was assigned atom type "HD" (rec_index= 3, atom_type= 3).
Atom no. 1577, " N  " at (26.521, 61.136, 19.013),  was assigned atom type "N" (rec_index= 4, atom_type= 4).
Atom no. 1578, " HN " at (27.205, 60.382, 19.074),  was assigned atom type "HD" (rec_index= 3, atom_type= 3).
Atom no. 1579, " CA " at (25.216, 60.837, 18.439),  was assigned atom type "C" (rec_index= 1, atom_type= 1).
Atom no. 1580, " C  " at (24.202, 60.673, 19.569),  was assigned atom type "C" (rec_index= 1, atom_type= 1).
Atom no. 1581, " O  " at (24.485, 60.030, 20.590),  was assigned atom type "OA" (rec_index= 6, atom_type= 6).
Atom no. 1582, " CB " at (25.301, 59.560, 17.648),  was assigned atom type "C" (rec_index= 1, atom_type= 1).
Atom no. 1583, " CG1" at (26.158, 59.767, 16.403),  was assigned atom type "C" (rec_index= 1, atom_type= 1).
Atom no. 1584, " CG2" at (23.916, 59.105, 17.125),  was assigned atom type "C" (rec_index= 1, atom_type= 1).
Atom no. 1585, " CD1" at (26.631, 58.403, 15.813),  was assigned atom type "C" (rec_index= 1, atom_type= 1).
Atom no. 1586, " N  " at (23.031, 61.262, 19.395),  was assigned atom type "N" (rec_index= 4, atom_type= 4).
Atom no. 1587, " HN " at (22.898, 61.879, 18.593),  was assigned atom type "HD" (rec_index= 3, atom_type= 3).
Atom no. 1588, " CA " at (21.907, 61.048, 20.336),  was assigned atom type "C" (rec_index= 1, atom_type= 1).
Atom no. 1589, " C  " at (20.612, 60.867, 19.529),  was assigned atom type "C" (rec_index= 1, atom_type= 1).
Atom no. 1590, " O  " at (20.639, 60.849, 18.295),  was assigned atom type "OA" (rec_index= 6, atom_type= 6).
Atom no. 1591, " CB " at (21.753, 62.207, 21.297),  was assigned atom type "C" (rec_index= 1, atom_type= 1).
Atom no. 1592, " CG " at (21.479, 63.547, 20.586),  was assigned atom type "C" (rec_index= 1, atom_type= 1).
Atom no. 1593, " CD1" at (20.164, 64.192, 20.983),  was assigned atom type "C" (rec_index= 1, atom_type= 1).
Atom no. 1594, " CD2" at (22.657, 64.476, 20.814),  was assigned atom type "C" (rec_index= 1, atom_type= 1).
Atom no. 1595, " N  " at (19.494, 60.700, 20.222),  was assigned atom type "N" (rec_index= 4, atom_type= 4).
Atom no. 1596, " HN " at (19.539, 60.656, 21.240),  was assigned atom type "HD" (rec_index= 3, atom_type= 3).
Atom no. 1597, " CA " at (18.202, 60.578, 19.559),  was assigned atom type "C" (rec_index= 1, atom_type= 1).
Atom no. 1598, " C  " at (17.190, 61.196, 20.507),  was assigned atom type "C" (rec_index= 1, atom_type= 1).
Atom no. 1599, " O  " at (16.848, 60.620, 21.563),  was assigned atom type "OA" (rec_index= 6, atom_type= 6).
Atom no. 1600, " CB " at (17.874, 59.102, 19.184),  was assigned atom type "C" (rec_index= 1, atom_type= 1).
Atom no. 1601, " CG " at (16.556, 58.956, 18.401),  was assigned atom type "C" (rec_index= 1, atom_type= 1).
Atom no. 1602, " OD1" at (15.860, 59.983, 18.145),  was assigned atom type "OA" (rec_index= 6, atom_type= 6).
Atom no. 1603, " OD2" at (16.189, 57.795, 18.091),  was assigned atom type "OA" (rec_index= 6, atom_type= 6).
Atom no. 1604, " N  " at (16.716, 62.366, 20.119),  was assigned atom type "N" (rec_index= 4, atom_type= 4).
Atom no. 1605, " HN " at (17.033, 62.745, 19.227),  was assigned atom type "HD" (rec_index= 3, atom_type= 3).
Atom no. 1606, " CA " at (15.759, 63.147, 20.903),  was assigned atom type "C" (rec_index= 1, atom_type= 1).
Atom no. 1607, " C  " at (14.406, 62.433, 20.910),  was assigned atom type "C" (rec_index= 1, atom_type= 1).
Atom no. 1608, " O  " at (13.567, 62.721, 21.733),  was assigned atom type "OA" (rec_index= 6, atom_type= 6).
Atom no. 1609, " CB " at (15.537, 64.494, 20.200),  was assigned atom type "C" (rec_index= 1, atom_type= 1).
Atom no. 1610, " CG " at (15.902, 65.723, 21.013),  was assigned atom type "A" (rec_index= 0, atom_type= 0).
Atom no. 1611, " CD1" at (17.006, 66.520, 20.665),  was assigned atom type "A" (rec_index= 0, atom_type= 0).
Atom no. 1612, " CD2" at (15.083, 66.150, 22.056),  was assigned atom type "A" (rec_index= 0, atom_type= 0).
Atom no. 1613, " CE1" at (17.306, 67.733, 21.405),  was assigned atom type "A" (rec_index= 0, atom_type= 0).
Atom no. 1614, " CE2" at (15.377, 67.327, 22.806),  was assigned atom type "A" (rec_index= 0, atom_type= 0).
Atom no. 1615, " CZ " at (16.492, 68.113, 22.478),  was assigned atom type "A" (rec_index= 0, atom_type= 0).
Atom no. 1616, " N  " at (14.188, 61.549, 19.944),  was assigned atom type "N" (rec_index= 4, atom_type= 4).
Atom no. 1617, " HN " at (14.978, 61.193, 19.405),  was assigned atom type "HD" (rec_index= 3, atom_type= 3).
Atom no. 1618, " CA " at (12.843, 61.076, 19.637),  was assigned atom type "C" (rec_index= 1, atom_type= 1).
Atom no. 1619, " C  " at (12.240, 61.987, 18.567),  was assigned atom type "C" (rec_index= 1, atom_type= 1).
Atom no. 1620, " O  " at (11.064, 62.354, 18.645),  was assigned atom type "OA" (rec_index= 6, atom_type= 6).
Atom no. 1621, " N  " at (6.817, 71.937, 15.535),  was assigned atom type "N" (rec_index= 4, atom_type= 4).
Atom no. 1622, " HN1" at (7.580, 72.470, 15.952),  was assigned atom type "HD" (rec_index= 3, atom_type= 3).
Atom no. 1623, " HN2" at (6.768, 70.991, 15.912),  was assigned atom type "HD" (rec_index= 3, atom_type= 3).
Atom no. 1624, " HN3" at (5.907, 72.275, 15.848),  was assigned atom type "HD" (rec_index= 3, atom_type= 3).
Atom no. 1625, " CA " at (6.920, 71.933, 14.083),  was assigned atom type "C" (rec_index= 1, atom_type= 1).
Atom no. 1626, " C  " at (7.020, 73.362, 13.509),  was assigned atom type "C" (rec_index= 1, atom_type= 1).
Atom no. 1627, " O  " at (7.652, 73.578, 12.463),  was assigned atom type "OA" (rec_index= 6, atom_type= 6).
Atom no. 1628, " CB " at (5.766, 71.127, 13.453),  was assigned atom type "C" (rec_index= 1, atom_type= 1).
Atom no. 1629, " N  " at (6.417, 74.333, 14.201),  was assigned atom type "N" (rec_index= 4, atom_type= 4).
Atom no. 1630, " HN " at (5.880, 74.085, 15.032),  was assigned atom type "HD" (rec_index= 3, atom_type= 3).
Atom no. 1631, " CA " at (6.501, 75.752, 13.804),  was assigned atom type "C" (rec_index= 1, atom_type= 1).
Atom no. 1632, " C  " at (7.606, 76.541, 14.546),  was assigned atom type "C" (rec_index= 1, atom_type= 1).
Atom no. 1633, " O  " at (7.945, 77.662, 14.145),  was assigned atom type "OA" (rec_index= 6, atom_type= 6).
Atom no. 1634, " CB " at (5.136, 76.446, 13.956),  was assigned atom type "C" (rec_index= 1, atom_type= 1).
Atom no. 1635, " N  " at (8.177, 75.939, 15.597),  was assigned atom type "N" (rec_index= 4, atom_type= 4).
Atom no. 1636, " HN " at (8.011, 74.942, 15.735),  was assigned atom type "HD" (rec_index= 3, atom_type= 3).
Atom no. 1637, " CA " at (9.039, 76.654, 16.569),  was assigned atom type "C" (rec_index= 1, atom_type= 1).
Atom no. 1638, " C  " at (10.479, 76.872, 16.102),  was assigned atom type "C" (rec_index= 1, atom_type= 1).
Atom no. 1639, " O  " at (11.150, 75.935, 15.671),  was assigned atom type "OA" (rec_index= 6, atom_type= 6).
Atom no. 1640, " CB " at (9.036, 75.940, 17.932),  was assigned atom type "C" (rec_index= 1, atom_type= 1).
Atom no. 1641, " N  " at (13.843, 76.660, 16.093),  was assigned atom type "N" (rec_index= 4, atom_type= 4).
Atom no. 1642, " HN1" at (14.075, 77.614, 16.369),  was assigned atom type "HD" (rec_index= 3, atom_type= 3).
Atom no. 1643, " HN2" at (13.371, 76.182, 16.860),  was assigned atom type "HD" (rec_index= 3, atom_type= 3).
Atom no. 1644, " HN3" at (13.097, 76.672, 15.398),  was assigned atom type "HD" (rec_index= 3, atom_type= 3).
Atom no. 1645, " CA " at (14.963, 75.843, 15.609),  was assigned atom type "C" (rec_index= 1, atom_type= 1).
Atom no. 1646, " C  " at (14.616, 74.414, 15.195),  was assigned atom type "C" (rec_index= 1, atom_type= 1).
Atom no. 1647, " O  " at (15.412, 73.493, 15.391),  was assigned atom type "OA" (rec_index= 6, atom_type= 6).
Atom no. 1648, " N  " at (13.429, 74.232, 14.608),  was assigned atom type "N" (rec_index= 4, atom_type= 4).
Atom no. 1649, " HN " at (12.839, 75.044, 14.425),  was assigned atom type "HD" (rec_index= 3, atom_type= 3).
Atom no. 1650, " CA " at (12.945, 72.899, 14.217),  was assigned atom type "C" (rec_index= 1, atom_type= 1).
Atom no. 1651, " C  " at (13.732, 72.384, 13.016),  was assigned atom type "C" (rec_index= 1, atom_type= 1).
Atom no. 1652, " O  " at (13.942, 73.127, 12.052),  was assigned atom type "OA" (rec_index= 6, atom_type= 6).
Atom no. 1653, " CB " at (11.421, 72.935, 13.940),  was assigned atom type "C" (rec_index= 1, atom_type= 1).
Atom no. 1654, " CG " at (10.870, 71.614, 13.432),  was assigned atom type "A" (rec_index= 0, atom_type= 0).
Atom no. 1655, " CD1" at (10.477, 70.601, 14.322),  was assigned atom type "A" (rec_index= 0, atom_type= 0).
Atom no. 1656, " CD2" at (10.762, 71.368, 12.068),  was assigned atom type "A" (rec_index= 0, atom_type= 0).
Atom no. 1657, " CE1" at (9.983, 69.372, 13.856),  was assigned atom type "A" (rec_index= 0, atom_type= 0).
Atom no. 1658, " CE2" at (10.284, 70.147, 11.586),  was assigned atom type "A" (rec_index= 0, atom_type= 0).
Atom no. 1659, " CZ " at (9.891, 69.154, 12.486),  was assigned atom type "A" (rec_index= 0, atom_type= 0).
Atom no. 1660, " OH " at (9.408, 67.966, 11.992),  was assigned atom type "OA" (rec_index= 6, atom_type= 6).
Atom no. 1661, " HH " at (9.345, 67.817, 11.056),  was assigned atom type "HD" (rec_index= 3, atom_type= 3).
Atom no. 1662, " N  " at (14.167, 71.118, 13.084),  was assigned atom type "N" (rec_index= 4, atom_type= 4).
Atom no. 1663, " HN " at (13.995, 70.595, 13.942),  was assigned atom type "HD" (rec_index= 3, atom_type= 3).
Atom no. 1664, " CA " at (14.879, 70.442, 11.989),  was assigned atom type "C" (rec_index= 1, atom_type= 1).
Atom no. 1665, " C  " at (14.057, 69.212, 11.549),  was assigned atom type "C" (rec_index= 1, atom_type= 1).
Atom no. 1666, " O  " at (13.821, 68.289, 12.346),  was assigned atom type "OA" (rec_index= 6, atom_type= 6).
Atom no. 1667, " CB " at (16.266, 69.972, 12.418),  was assigned atom type "C" (rec_index= 1, atom_type= 1).
Atom no. 1668, " CG1" at (16.954, 69.259, 11.276),  was assigned atom type "C" (rec_index= 1, atom_type= 1).
Atom no. 1669, " CG2" at (17.090, 71.175, 12.879),  was assigned atom type "C" (rec_index= 1, atom_type= 1).
Atom no. 1670, " N  " at (13.581, 69.251, 10.298),  was assigned atom type "N" (rec_index= 4, atom_type= 4).
Atom no. 1671, " HN " at (13.831, 70.042, 9.705),  was assigned atom type "HD" (rec_index= 3, atom_type= 3).
Atom no. 1672, " CA " at (12.719, 68.210, 9.745),  was assigned atom type "C" (rec_index= 1, atom_type= 1).
Atom no. 1673, " C  " at (13.529, 66.938, 9.440),  was assigned atom type "C" (rec_index= 1, atom_type= 1).
Atom no. 1674, " O  " at (14.537, 66.962, 8.704),  was assigned atom type "OA" (rec_index= 6, atom_type= 6).
Atom no. 1675, " CB " at (12.034, 68.720, 8.489),  was assigned atom type "C" (rec_index= 1, atom_type= 1).
Atom no. 1676, " N  " at (13.074, 65.831, 10.033),  was assigned atom type "N" (rec_index= 4, atom_type= 4).
Atom no. 1677, " HN " at (12.409, 65.932, 10.800),  was assigned atom type "HD" (rec_index= 3, atom_type= 3).
Atom no. 1678, " CA " at (13.478, 64.481, 9.641),  was assigned atom type "C" (rec_index= 1, atom_type= 1).
Atom no. 1679, " C  " at (13.370, 64.282, 8.146),  was assigned atom type "C" (rec_index= 1, atom_type= 1).
Atom no. 1680, " O  " at (14.251, 63.681, 7.535),  was assigned atom type "OA" (rec_index= 6, atom_type= 6).
Atom no. 1681, " CB " at (12.622, 63.455, 10.416),  was assigned atom type "C" (rec_index= 1, atom_type= 1).
Atom no. 1682, " CG2" at (12.847, 62.005, 9.915),  was assigned atom type "C" (rec_index= 1, atom_type= 1).
Atom no. 1683, " OG1" at (12.948, 63.565, 11.808),  was assigned atom type "OA" (rec_index= 6, atom_type= 6).
Atom no. 1684, " HG1" at (12.810, 64.453, 12.115),  was assigned atom type "HD" (rec_index= 3, atom_type= 3).
Atom no. 1685, " N  " at (12.326, 64.842, 7.554),  was assigned atom type "N" (rec_index= 4, atom_type= 4).
Atom no. 1686, " HN " at (11.687, 65.406, 8.114),  was assigned atom type "HD" (rec_index= 3, atom_type= 3).
Atom no. 1687, " CA " at (12.061, 64.682, 6.143),  was assigned atom type "C" (rec_index= 1, atom_type= 1).
Atom no. 1688, " C  " at (13.304, 65.015, 5.318),  was assigned atom type "C" (rec_index= 1, atom_type= 1).
Atom no. 1689, " O  " at (13.602, 64.323, 4.349),  was assigned atom type "OA" (rec_index= 6, atom_type= 6).
Atom no. 1690, " CB " at (10.843, 65.536, 5.721),  was assigned atom type "C" (rec_index= 1, atom_type= 1).
Atom no. 1691, " CG " at (10.509, 65.409, 4.229),  was assigned atom type "C" (rec_index= 1, atom_type= 1).
Atom no. 1692, " CD " at (9.263, 66.230, 3.851),  was assigned atom type "C" (rec_index= 1, atom_type= 1).
Atom no. 1693, " NE " at (9.452, 67.667, 4.052),  was assigned atom type "N" (rec_index= 4, atom_type= 4).
Atom no. 1694, " HE " at (10.048, 68.169, 3.394),  was assigned atom type "HD" (rec_index= 3, atom_type= 3).
Atom no. 1695, " CZ " at (8.891, 68.360, 5.044),  was assigned atom type "C" (rec_index= 1, atom_type= 1).
Atom no. 1696, " NH1" at (8.135, 67.741, 5.944),  was assigned atom type "N" (rec_index= 4, atom_type= 4).
Atom no. 1697, "1HH1" at (7.706, 68.271, 6.703),  was assigned atom type "HD" (rec_index= 3, atom_type= 3).
Atom no. 1698, "2HH1" at (7.982, 66.737, 5.845),  was assigned atom type "HD" (rec_index= 3, atom_type= 3).
Atom no. 1699, " NH2" at (9.090, 69.666, 5.173),  was assigned atom type "N" (rec_index= 4, atom_type= 4).
Atom no. 1700, "1HH2" at (8.661, 70.196, 5.932),  was assigned atom type "HD" (rec_index= 3, atom_type= 3).
Atom no. 1701, "2HH2" at (9.670, 70.141, 4.482),  was assigned atom type "HD" (rec_index= 3, atom_type= 3).
Atom no. 1702, " N  " at (14.061, 66.037, 5.721),  was assigned atom type "N" (rec_index= 4, atom_type= 4).
Atom no. 1703, " HN " at (13.857, 66.520, 6.596),  was assigned atom type "HD" (rec_index= 3, atom_type= 3).
Atom no. 1704, " CA " at (15.188, 66.454, 4.887),  was assigned atom type "C" (rec_index= 1, atom_type= 1).
Atom no. 1705, " C  " at (16.368, 65.458, 4.869),  was assigned atom type "C" (rec_index= 1, atom_type= 1).
Atom no. 1706, " O  " at (17.206, 65.532, 3.986),  was assigned atom type "OA" (rec_index= 6, atom_type= 6).
Atom no. 1707, " CB " at (15.760, 67.778, 5.383),  was assigned atom type "C" (rec_index= 1, atom_type= 1).
Atom no. 1708, " CG " at (14.856, 68.948, 5.305),  was assigned atom type "A" (rec_index= 0, atom_type= 0).
Atom no. 1709, " CD1" at (13.618, 69.008, 4.754),  was assigned atom type "A" (rec_index= 0, atom_type= 0).
Atom no. 1710, " CD2" at (15.185, 70.263, 5.734),  was assigned atom type "A" (rec_index= 0, atom_type= 0).
Atom no. 1711, " CE2" at (14.089, 71.089, 5.426),  was assigned atom type "A" (rec_index= 0, atom_type= 0).
Atom no. 1712, " CE3" at (16.319, 70.825, 6.363),  was assigned atom type "A" (rec_index= 0, atom_type= 0).
Atom no. 1713, " NE1" at (13.136, 70.301, 4.829),  was assigned atom type "N" (rec_index= 4, atom_type= 4).
Atom no. 1714, " HE1" at (12.225, 70.617, 4.497),  was assigned atom type "HD" (rec_index= 3, atom_type= 3).
Atom no. 1715, " CZ2" at (14.066, 72.457, 5.742),  was assigned atom type "A" (rec_index= 0, atom_type= 0).
Atom no. 1716, " CZ3" at (16.309, 72.196, 6.652),  was assigned atom type "A" (rec_index= 0, atom_type= 0).
Atom no. 1717, " CH2" at (15.184, 72.992, 6.343),  was assigned atom type "A" (rec_index= 0, atom_type= 0).
Atom no. 1718, " N  " at (16.421, 64.557, 5.857),  was assigned atom type "N" (rec_index= 4, atom_type= 4).
Atom no. 1719, " HN " at (15.654, 64.512, 6.528),  was assigned atom type "HD" (rec_index= 3, atom_type= 3).
Atom no. 1720, " CA " at (17.554, 63.628, 6.004),  was assigned atom type "C" (rec_index= 1, atom_type= 1).
Atom no. 1721, " C  " at (17.212, 62.163, 5.809),  was assigned atom type "C" (rec_index= 1, atom_type= 1).
Atom no. 1722, " O  " at (18.090, 61.306, 5.940),  was assigned atom type "OA" (rec_index= 6, atom_type= 6).
Atom no. 1723, " CB " at (18.186, 63.824, 7.404),  was assigned atom type "C" (rec_index= 1, atom_type= 1).
Atom no. 1724, " CG " at (18.574, 65.277, 7.598),  was assigned atom type "A" (rec_index= 0, atom_type= 0).
Atom no. 1725, " CD1" at (19.856, 65.744, 7.224),  was assigned atom type "A" (rec_index= 0, atom_type= 0).
Atom no. 1726, " CD2" at (17.620, 66.192, 8.077),  was assigned atom type "A" (rec_index= 0, atom_type= 0).
Atom no. 1727, " CE1" at (20.180, 67.101, 7.347),  was assigned atom type "A" (rec_index= 0, atom_type= 0).
Atom no. 1728, " CE2" at (17.912, 67.529, 8.207),  was assigned atom type "A" (rec_index= 0, atom_type= 0).
Atom no. 1729, " CZ " at (19.185, 67.983, 7.840),  was assigned atom type "A" (rec_index= 0, atom_type= 0).
Atom no. 1730, " OH " at (19.431, 69.314, 8.013),  was assigned atom type "OA" (rec_index= 6, atom_type= 6).
Atom no. 1731, " HH " at (20.295, 69.622, 7.764),  was assigned atom type "HD" (rec_index= 3, atom_type= 3).
Atom no. 1732, " N  " at (15.952, 61.874, 5.501),  was assigned atom type "N" (rec_index= 4, atom_type= 4).
Atom no. 1733, " HN " at (15.322, 62.631, 5.234),  was assigned atom type "HD" (rec_index= 3, atom_type= 3).
Atom no. 1734, " CA " at (15.438, 60.496, 5.533),  was assigned atom type "C" (rec_index= 1, atom_type= 1).
Atom no. 1735, " C  " at (15.726, 59.777, 4.200),  was assigned atom type "C" (rec_index= 1, atom_type= 1).
Atom no. 1736, " O  " at (15.454, 60.309, 3.114),  was assigned atom type "OA" (rec_index= 6, atom_type= 6).
Atom no. 1737, " CB " at (13.929, 60.534, 5.870),  was assigned atom type "C" (rec_index= 1, atom_type= 1).
Atom no. 1738, " CG " at (13.273, 59.172, 6.077),  was assigned atom type "C" (rec_index= 1, atom_type= 1).
Atom no. 1739, " CD " at (12.195, 59.230, 7.126),  was assigned atom type "C" (rec_index= 1, atom_type= 1).
Atom no. 1740, " NE " at (12.748, 58.893, 8.453),  was assigned atom type "N" (rec_index= 4, atom_type= 4).
Atom no. 1741, " HE " at (13.754, 58.743, 8.523),  was assigned atom type "HD" (rec_index= 3, atom_type= 3).
Atom no. 1742, " CZ " at (12.030, 58.772, 9.558),  was assigned atom type "C" (rec_index= 1, atom_type= 1).
Atom no. 1743, " NH1" at (12.635, 58.493, 10.708),  was assigned atom type "N" (rec_index= 4, atom_type= 4).
Atom no. 1744, "1HH1" at (12.082, 58.400, 11.560),  was assigned atom type "HD" (rec_index= 3, atom_type= 3).
Atom no. 1745, "2HH1" at (13.646, 58.360, 10.742),  was assigned atom type "HD" (rec_index= 3, atom_type= 3).
Atom no. 1746, " NH2" at (10.714, 58.945, 9.514),  was assigned atom type "N" (rec_index= 4, atom_type= 4).
Atom no. 1747, "1HH2" at (10.161, 58.852, 10.366),  was assigned atom type "HD" (rec_index= 3, atom_type= 3).
Atom no. 1748, "2HH2" at (10.250, 59.159, 8.631),  was assigned atom type "HD" (rec_index= 3, atom_type= 3).
Atom no. 1749, " N  " at (16.301, 58.577, 4.272),  was assigned atom type "N" (rec_index= 4, atom_type= 4).
Atom no. 1750, " HN " at (16.557, 58.201, 5.185),  was assigned atom type "HD" (rec_index= 3, atom_type= 3).
Atom no. 1751, " CA " at (16.574, 57.786, 3.073),  was assigned atom type "C" (rec_index= 1, atom_type= 1).
Atom no. 1752, " C  " at (15.291, 57.652, 2.210),  was assigned atom type "C" (rec_index= 1, atom_type= 1).
Atom no. 1753, " O  " at (14.190, 57.469, 2.756),  was assigned atom type "OA" (rec_index= 6, atom_type= 6).
Atom no. 1754, " CB " at (17.124, 56.361, 3.487),  was assigned atom type "C" (rec_index= 1, atom_type= 1).
Atom no. 1755, " N  " at (15.437, 57.746, 0.873),  was assigned atom type "N" (rec_index= 4, atom_type= 4).
Atom no. 1756, " CA " at (14.284, 57.638, -0.033),  was assigned atom type "C" (rec_index= 1, atom_type= 1).
Atom no. 1757, " C  " at (13.511, 56.310, 0.095),  was assigned atom type "C" (rec_index= 1, atom_type= 1).
Atom no. 1758, " O  " at (12.290, 56.324, -0.053),  was assigned atom type "OA" (rec_index= 6, atom_type= 6).
Atom no. 1759, " CB " at (14.909, 57.792, -1.425),  was assigned atom type "C" (rec_index= 1, atom_type= 1).
Atom no. 1760, " CG " at (16.196, 58.512, -1.180),  was assigned atom type "C" (rec_index= 1, atom_type= 1).
Atom no. 1761, " CD " at (16.689, 58.067, 0.142),  was assigned atom type "C" (rec_index= 1, atom_type= 1).
Atom no. 1762, " N  " at (14.197, 55.194, 0.389),  was assigned atom type "N" (rec_index= 4, atom_type= 4).
Atom no. 1763, " HN " at (15.215, 55.223, 0.437),  was assigned atom type "HD" (rec_index= 3, atom_type= 3).
Atom no. 1764, " CA " at (13.487, 53.928, 0.642),  was assigned atom type "C" (rec_index= 1, atom_type= 1).
Atom no. 1765, " C  " at (12.599, 53.959, 1.898),  was assigned atom type "C" (rec_index= 1, atom_type= 1).
Atom no. 1766, " O  " at (11.598, 53.234, 1.970),  was assigned atom type "OA" (rec_index= 6, atom_type= 6).
Atom no. 1767, " CB " at (14.417, 52.673, 0.596),  was assigned atom type "C" (rec_index= 1, atom_type= 1).
Atom no. 1768, " CG " at (15.444, 52.541, 1.777),  was assigned atom type "C" (rec_index= 1, atom_type= 1).
Atom no. 1769, " CD " at (16.729, 53.304, 1.539),  was assigned atom type "C" (rec_index= 1, atom_type= 1).
Atom no. 1770, " OE1" at (16.759, 54.293, 0.753),  was assigned atom type "OA" (rec_index= 6, atom_type= 6).
Atom no. 1771, " OE2" at (17.738, 52.937, 2.179),  was assigned atom type "OA" (rec_index= 6, atom_type= 6).
Atom no. 1772, " N  " at (12.936, 54.771, 2.893),  was assigned atom type "N" (rec_index= 4, atom_type= 4).
Atom no. 1773, " HN " at (13.820, 55.280, 2.883),  was assigned atom type "HD" (rec_index= 3, atom_type= 3).
Atom no. 1774, " CA " at (11.991, 54.911, 4.009),  was assigned atom type "C" (rec_index= 1, atom_type= 1).
Atom no. 1775, " C  " at (10.788, 55.748, 3.543),  was assigned atom type "C" (rec_index= 1, atom_type= 1).
Atom no. 1776, " O  " at (9.651, 55.412, 3.851),  was assigned atom type "OA" (rec_index= 6, atom_type= 6).
Atom no. 1777, " CB " at (12.592, 55.532, 5.283),  was assigned atom type "C" (rec_index= 1, atom_type= 1).
Atom no. 1778, " CG1" at (13.731, 54.667, 5.851),  was assigned atom type "C" (rec_index= 1, atom_type= 1).
Atom no. 1779, " CG2" at (11.489, 55.718, 6.331),  was assigned atom type "C" (rec_index= 1, atom_type= 1).
Atom no. 1780, " CD1" at (14.331, 55.228, 7.176),  was assigned atom type "C" (rec_index= 1, atom_type= 1).
Atom no. 1781, " N  " at (11.062, 56.838, 2.824),  was assigned atom type "N" (rec_index= 4, atom_type= 4).
Atom no. 1782, " HN " at (12.034, 57.048, 2.598),  was assigned atom type "HD" (rec_index= 3, atom_type= 3).
Atom no. 1783, " CA " at (10.009, 57.746, 2.347),  was assigned atom type "C" (rec_index= 1, atom_type= 1).
Atom no. 1784, " C  " at (9.049, 56.995, 1.437),  was assigned atom type "C" (rec_index= 1, atom_type= 1).
Atom no. 1785, " O  " at (7.820, 57.176, 1.504),  was assigned atom type "OA" (rec_index= 6, atom_type= 6).
Atom no. 1786, " CB " at (10.635, 58.933, 1.588),  was assigned atom type "C" (rec_index= 1, atom_type= 1).
Atom no. 1787, " CB " at (10.629, 58.914, 1.600),  was assigned atom type "C" (rec_index= 1, atom_type= 1).
Atom no. 1788, " CG " at (11.630, 59.775, 2.376),  was assigned atom type "C" (rec_index= 1, atom_type= 1).
Atom no. 1789, " CG " at (11.231, 59.941, 2.489),  was assigned atom type "C" (rec_index= 1, atom_type= 1).
Atom no. 1790, " SD " at (10.859, 60.791, 3.653),  was assigned atom type "SA" (rec_index= 7, atom_type= 7).
Atom no. 1791, " SD " at (11.582, 61.337, 1.443),  was assigned atom type "SA" (rec_index= 7, atom_type= 7).
Atom no. 1792, " CE " at (9.640, 61.694, 2.726),  was assigned atom type "C" (rec_index= 1, atom_type= 1).
Atom no. 1793, " CE " at (9.939, 62.019, 1.178),  was assigned atom type "C" (rec_index= 1, atom_type= 1).
Atom no. 1794, " N  " at (9.600, 56.101, 0.610),  was assigned atom type "N" (rec_index= 4, atom_type= 4).
Atom no. 1795, " HN " at (10.608, 55.950, 0.641),  was assigned atom type "HD" (rec_index= 3, atom_type= 3).
Atom no. 1796, " CA " at (8.771, 55.313, -0.365),  was assigned atom type "C" (rec_index= 1, atom_type= 1).
Atom no. 1797, " C  " at (8.209, 54.016, 0.179),  was assigned atom type "C" (rec_index= 1, atom_type= 1).
Atom no. 1798, " O  " at (7.730, 53.158, -0.587),  was assigned atom type "OA" (rec_index= 6, atom_type= 6).
Atom no. 1799, " CB " at (9.574, 55.016, -1.638),  was assigned atom type "C" (rec_index= 1, atom_type= 1).
Atom no. 1800, " CG " at (10.098, 56.271, -2.363),  was assigned atom type "C" (rec_index= 1, atom_type= 1).
Atom no. 1801, " CD1" at (11.270, 55.926, -3.328),  was assigned atom type "C" (rec_index= 1, atom_type= 1).
Atom no. 1802, " CD2" at (8.916, 56.960, -3.109),  was assigned atom type "C" (rec_index= 1, atom_type= 1).
Atom no. 1803, " N  " at (8.260, 53.883, 1.508),  was assigned atom type "N" (rec_index= 4, atom_type= 4).
Atom no. 1804, " HN " at (8.803, 54.560, 2.044),  was assigned atom type "HD" (rec_index= 3, atom_type= 3).
Atom no. 1805, " CA " at (7.571, 52.807, 2.233),  was assigned atom type "C" (rec_index= 1, atom_type= 1).
Atom no. 1806, " C  " at (8.094, 51.424, 1.863),  was assigned atom type "C" (rec_index= 1, atom_type= 1).
Atom no. 1807, " O  " at (7.319, 50.472, 1.781),  was assigned atom type "OA" (rec_index= 6, atom_type= 6).
Atom no. 1808, " CB " at (6.047, 52.888, 2.023),  was assigned atom type "C" (rec_index= 1, atom_type= 1).
Atom no. 1809, " CG " at (5.422, 54.017, 2.809),  was assigned atom type "C" (rec_index= 1, atom_type= 1).
Atom no. 1810, " ND2" at (4.215, 54.458, 2.403),  was assigned atom type "N" (rec_index= 4, atom_type= 4).
Atom no. 1811, "1HD2" at (3.720, 54.063, 1.603),  was assigned atom type "HD" (rec_index= 3, atom_type= 3).
Atom no. 1812, "2HD2" at (3.793, 55.220, 2.934),  was assigned atom type "HD" (rec_index= 3, atom_type= 3).
Atom no. 1813, " OD1" at (6.022, 54.496, 3.779),  was assigned atom type "OA" (rec_index= 6, atom_type= 6).
Atom no. 1814, " N  " at (9.395, 51.338, 1.585),  was assigned atom type "N" (rec_index= 4, atom_type= 4).
Atom no. 1815, " HN " at (9.945, 52.194, 1.511),  was assigned atom type "HD" (rec_index= 3, atom_type= 3).
Atom no. 1816, " CA " at (10.061, 50.037, 1.382),  was assigned atom type "C" (rec_index= 1, atom_type= 1).
Atom no. 1817, " C  " at (10.008, 49.311, 2.728),  was assigned atom type "C" (rec_index= 1, atom_type= 1).
Atom no. 1818, " O  " at (10.518, 49.822, 3.713),  was assigned atom type "OA" (rec_index= 6, atom_type= 6).
Atom no. 1819, " CB " at (11.514, 50.235, 0.916),  was assigned atom type "C" (rec_index= 1, atom_type= 1).
Atom no. 1820, " CG " at (12.313, 48.926, 0.723),  was assigned atom type "A" (rec_index= 0, atom_type= 0).
Atom no. 1821, " CD1" at (13.535, 48.596, 1.287),  was assigned atom type "A" (rec_index= 0, atom_type= 0).
Atom no. 1822, " CD2" at (11.922, 47.789, -0.082),  was assigned atom type "A" (rec_index= 0, atom_type= 0).
Atom no. 1823, " CE2" at (12.951, 46.807, 0.042),  was assigned atom type "A" (rec_index= 0, atom_type= 0).
Atom no. 1824, " CE3" at (10.814, 47.511, -0.905),  was assigned atom type "A" (rec_index= 0, atom_type= 0).
Atom no. 1825, " NE1" at (13.921, 47.324, 0.869),  was assigned atom type "N" (rec_index= 4, atom_type= 4).
Atom no. 1826, " HE1" at (14.785, 46.852, 1.134),  was assigned atom type "HD" (rec_index= 3, atom_type= 3).
Atom no. 1827, " CZ2" at (12.895, 45.572, -0.636),  was assigned atom type "A" (rec_index= 0, atom_type= 0).
Atom no. 1828, " CZ3" at (10.751, 46.261, -1.570),  was assigned atom type "A" (rec_index= 0, atom_type= 0).
Atom no. 1829, " CH2" at (11.786, 45.319, -1.430),  was assigned atom type "A" (rec_index= 0, atom_type= 0).
Atom no. 1830, " N  " at (9.387, 48.131, 2.785),  was assigned atom type "N" (rec_index= 4, atom_type= 4).
Atom no. 1831, " HN " at (9.051, 47.696, 1.925),  was assigned atom type "HD" (rec_index= 3, atom_type= 3).
Atom no. 1832, " CA " at (9.181, 47.450, 4.071),  was assigned atom type "C" (rec_index= 1, atom_type= 1).
Atom no. 1833, " C  " at (10.455, 46.802, 4.664),  was assigned atom type "C" (rec_index= 1, atom_type= 1).
Atom no. 1834, " O  " at (10.442, 46.346, 5.816),  was assigned atom type "OA" (rec_index= 6, atom_type= 6).
Atom no. 1835, " CB " at (8.085, 46.372, 3.936),  was assigned atom type "C" (rec_index= 1, atom_type= 1).
Atom no. 1836, " CG " at (7.086, 46.312, 5.106),  was assigned atom type "C" (rec_index= 1, atom_type= 1).
Atom no. 1837, " SD " at (6.165, 47.875, 5.346),  was assigned atom type "SA" (rec_index= 7, atom_type= 7).
Atom no. 1838, " CE " at (4.996, 47.364, 6.617),  was assigned atom type "C" (rec_index= 1, atom_type= 1).
Atom no. 1839, " N  " at (11.527, 46.712, 3.878),  was assigned atom type "N" (rec_index= 4, atom_type= 4).
Atom no. 1840, " HN " at (11.544, 47.197, 2.981),  was assigned atom type "HD" (rec_index= 3, atom_type= 3).
Atom no. 1841, " CA " at (12.688, 45.912, 4.305),  was assigned atom type "C" (rec_index= 1, atom_type= 1).
Atom no. 1842, " C  " at (13.974, 46.725, 4.313),  was assigned atom type "C" (rec_index= 1, atom_type= 1).
Atom no. 1843, " O  " at (15.046, 46.199, 4.019),  was assigned atom type "OA" (rec_index= 6, atom_type= 6).
Atom no. 1844, " CB " at (12.812, 44.612, 3.478),  was assigned atom type "C" (rec_index= 1, atom_type= 1).
Atom no. 1845, " CG " at (11.568, 43.775, 3.503),  was assigned atom type "A" (rec_index= 0, atom_type= 0).
Atom no. 1846, " CD2" at (10.949, 43.138, 4.524),  was assigned atom type "A" (rec_index= 0, atom_type= 0).
Atom no. 1847, " ND1" at (10.772, 43.578, 2.393),  was assigned atom type "N" (rec_index= 4, atom_type= 4).
Atom no. 1848, " HD1" at (10.957, 43.952, 1.462),  was assigned atom type "HD" (rec_index= 3, atom_type= 3).
Atom no. 1849, " CE1" at (9.733, 42.829, 2.722),  was assigned atom type "A" (rec_index= 0, atom_type= 0).
Atom no. 1850, " NE2" at (9.818, 42.545, 4.009),  was assigned atom type "N" (rec_index= 4, atom_type= 4).
Atom no. 1851, " HE2" at (9.154, 41.978, 4.536),  was assigned atom type "HD" (rec_index= 3, atom_type= 3).
Atom no. 1852, " N  " at (13.857, 48.016, 4.647),  was assigned atom type "N" (rec_index= 4, atom_type= 4).
Atom no. 1853, " HN " at (12.934, 48.406, 4.838),  was assigned atom type "HD" (rec_index= 3, atom_type= 3).
Atom no. 1854, " CA " at (15.040, 48.874, 4.741),  was assigned atom type "C" (rec_index= 1, atom_type= 1).
Atom no. 1855, " C  " at (15.957, 48.367, 5.859),  was assigned atom type "C" (rec_index= 1, atom_type= 1).
Atom no. 1856, " O  " at (15.520, 47.650, 6.756),  was assigned atom type "OA" (rec_index= 6, atom_type= 6).
Atom no. 1857, " CB " at (14.671, 50.351, 4.913),  was assigned atom type "C" (rec_index= 1, atom_type= 1).
Atom no. 1858, " CG " at (14.015, 50.668, 6.238),  was assigned atom type "A" (rec_index= 0, atom_type= 0).
Atom no. 1859, " CD1" at (14.796, 50.849, 7.390),  was assigned atom type "A" (rec_index= 0, atom_type= 0).
Atom no. 1860, " CD2" at (12.625, 50.781, 6.346),  was assigned atom type "A" (rec_index= 0, atom_type= 0).
Atom no. 1861, " CE1" at (14.205, 51.130, 8.615),  was assigned atom type "A" (rec_index= 0, atom_type= 0).
Atom no. 1862, " CE2" at (12.025, 51.077, 7.570),  was assigned atom type "A" (rec_index= 0, atom_type= 0).
Atom no. 1863, " CZ " at (12.837, 51.262, 8.700),  was assigned atom type "A" (rec_index= 0, atom_type= 0).
Atom no. 1864, " OH " at (12.271, 51.522, 9.935),  was assigned atom type "OA" (rec_index= 6, atom_type= 6).
Atom no. 1865, " HH " at (11.327, 51.613, 9.994),  was assigned atom type "HD" (rec_index= 3, atom_type= 3).
Atom no. 1866, " N  " at (17.225, 48.701, 5.768),  was assigned atom type "N" (rec_index= 4, atom_type= 4).
Atom no. 1867, " HN " at (17.537, 49.303, 5.006),  was assigned atom type "HD" (rec_index= 3, atom_type= 3).
Atom no. 1868, " CA " at (18.193, 48.214, 6.753),  was assigned atom type "C" (rec_index= 1, atom_type= 1).
Atom no. 1869, " C  " at (19.109, 49.367, 7.167),  was assigned atom type "C" (rec_index= 1, atom_type= 1).
Atom no. 1870, " O  " at (18.786, 50.525, 6.889),  was assigned atom type "OA" (rec_index= 6, atom_type= 6).
Atom no. 1871, " CB " at (18.960, 47.014, 6.192),  was assigned atom type "C" (rec_index= 1, atom_type= 1).
Atom no. 1872, " CG " at (19.792, 47.375, 4.993),  was assigned atom type "C" (rec_index= 1, atom_type= 1).
Atom no. 1873, " ND2" at (20.292, 46.359, 4.297),  was assigned atom type "N" (rec_index= 4, atom_type= 4).
Atom no. 1874, "1HD2" at (20.139, 45.384, 4.555),  was assigned atom type "HD" (rec_index= 3, atom_type= 3).
Atom no. 1875, "2HD2" at (20.856, 46.604, 3.484),  was assigned atom type "HD" (rec_index= 3, atom_type= 3).
Atom no. 1876, " OD1" at (19.977, 48.550, 4.682),  was assigned atom type "OA" (rec_index= 6, atom_type= 6).
Atom no. 1877, " N  " at (20.235, 49.065, 7.817),  was assigned atom type "N" (rec_index= 4, atom_type= 4).
Atom no. 1878, " HN " at (20.509, 48.088, 7.922),  was assigned atom type "HD" (rec_index= 3, atom_type= 3).
Atom no. 1879, " CA " at (21.084, 50.121, 8.382),  was assigned atom type "C" (rec_index= 1, atom_type= 1).
Atom no. 1880, " C  " at (21.661, 51.147, 7.394),  was assigned atom type "C" (rec_index= 1, atom_type= 1).
Atom no. 1881, " O  " at (22.062, 52.246, 7.801),  was assigned atom type "OA" (rec_index= 6, atom_type= 6).
Atom no. 1882, " CB " at (22.204, 49.473, 9.189),  was assigned atom type "C" (rec_index= 1, atom_type= 1).
Atom no. 1883, " CG " at (23.071, 48.516, 8.340),  was assigned atom type "C" (rec_index= 1, atom_type= 1).
Atom no. 1884, " CD " at (24.035, 47.697, 9.180),  was assigned atom type "C" (rec_index= 1, atom_type= 1).
Atom no. 1885, " NE2" at (25.237, 47.473, 8.648),  was assigned atom type "N" (rec_index= 4, atom_type= 4).
Atom no. 1886, "1HE2" at (25.510, 47.830, 7.732),  was assigned atom type "HD" (rec_index= 3, atom_type= 3).
Atom no. 1887, "2HE2" at (25.885, 46.923, 9.212),  was assigned atom type "HD" (rec_index= 3, atom_type= 3).
Atom no. 1888, " OE1" at (23.706, 47.266, 10.285),  was assigned atom type "OA" (rec_index= 6, atom_type= 6).
Atom no. 1889, " N  " at (21.709, 50.818, 6.100),  was assigned atom type "N" (rec_index= 4, atom_type= 4).
Atom no. 1890, " HN " at (21.412, 49.888, 5.804),  was assigned atom type "HD" (rec_index= 3, atom_type= 3).
Atom no. 1891, " CA " at (22.185, 51.780, 5.101),  was assigned atom type "C" (rec_index= 1, atom_type= 1).
Atom no. 1892, " C  " at (21.352, 53.056, 5.081),  was assigned atom type "C" (rec_index= 1, atom_type= 1).
Atom no. 1893, " O  " at (21.847, 54.086, 4.610),  was assigned atom type "OA" (rec_index= 6, atom_type= 6).
Atom no. 1894, " CB " at (22.206, 51.201, 3.660),  was assigned atom type "C" (rec_index= 1, atom_type= 1).
Atom no. 1895, " CG2" at (22.876, 49.806, 3.667),  was assigned atom type "C" (rec_index= 1, atom_type= 1).
Atom no. 1896, " OG1" at (20.853, 51.087, 3.232),  was assigned atom type "OA" (rec_index= 6, atom_type= 6).
Atom no. 1897, " HG1" at (20.442, 51.943, 3.228),  was assigned atom type "HD" (rec_index= 3, atom_type= 3).
Atom no. 1898, " N  " at (20.101, 53.006, 5.567),  was assigned atom type "N" (rec_index= 4, atom_type= 4).
Atom no. 1899, " HN " at (19.692, 52.113, 5.842),  was assigned atom type "HD" (rec_index= 3, atom_type= 3).
Atom no. 1900, " CA " at (19.315, 54.265, 5.701),  was assigned atom type "C" (rec_index= 1, atom_type= 1).
Atom no. 1901, " C  " at (20.142, 55.338, 6.454),  was assigned atom type "C" (rec_index= 1, atom_type= 1).
Atom no. 1902, " O  " at (20.038, 56.518, 6.151),  was assigned atom type "OA" (rec_index= 6, atom_type= 6).
Atom no. 1903, " CB " at (17.919, 54.091, 6.319),  was assigned atom type "C" (rec_index= 1, atom_type= 1).
Atom no. 1904, " CG1" at (17.041, 53.168, 5.403),  was assigned atom type "C" (rec_index= 1, atom_type= 1).
Atom no. 1905, " CG2" at (17.960, 53.510, 7.791),  was assigned atom type "C" (rec_index= 1, atom_type= 1).
Atom no. 1906, " N  " at (20.939, 54.906, 7.431),  was assigned atom type "N" (rec_index= 4, atom_type= 4).
Atom no. 1907, " HN " at (21.026, 53.906, 7.615),  was assigned atom type "HD" (rec_index= 3, atom_type= 3).
Atom no. 1908, " CA " at (21.698, 55.880, 8.250),  was assigned atom type "C" (rec_index= 1, atom_type= 1).
Atom no. 1909, " C  " at (22.810, 56.520, 7.430),  was assigned atom type "C" (rec_index= 1, atom_type= 1).
Atom no. 1910, " O  " at (23.177, 57.699, 7.669),  was assigned atom type "OA" (rec_index= 6, atom_type= 6).
Atom no. 1911, " CB " at (22.273, 55.226, 9.506),  was assigned atom type "C" (rec_index= 1, atom_type= 1).
Atom no. 1912, " CG " at (21.202, 54.842, 10.518),  was assigned atom type "C" (rec_index= 1, atom_type= 1).
Atom no. 1913, " OD1" at (20.150, 55.489, 10.545),  was assigned atom type "OA" (rec_index= 6, atom_type= 6).
Atom no. 1914, " OD2" at (21.424, 53.883, 11.289),  was assigned atom type "OA" (rec_index= 6, atom_type= 6).
Atom no. 1915, " N  " at (23.350, 55.770, 6.467),  was assigned atom type "N" (rec_index= 4, atom_type= 4).
Atom no. 1916, " HN " at (23.016, 54.816, 6.327),  was assigned atom type "HD" (rec_index= 3, atom_type= 3).
Atom no. 1917, " CA " at (24.429, 56.301, 5.596),  was assigned atom type "C" (rec_index= 1, atom_type= 1).
Atom no. 1918, " C  " at (23.941, 57.421, 4.655),  was assigned atom type "C" (rec_index= 1, atom_type= 1).
Atom no. 1919, " O  " at (24.614, 58.404, 4.458),  was assigned atom type "OA" (rec_index= 6, atom_type= 6).
Atom no. 1920, " CB " at (25.109, 55.163, 4.800),  was assigned atom type "C" (rec_index= 1, atom_type= 1).
Atom no. 1921, " CG1" at (25.761, 54.168, 5.779),  was assigned atom type "C" (rec_index= 1, atom_type= 1).
Atom no. 1922, " CG2" at (26.134, 55.724, 3.787),  was assigned atom type "C" (rec_index= 1, atom_type= 1).
Atom no. 1923, " CD1" at (26.982, 54.731, 6.575),  was assigned atom type "C" (rec_index= 1, atom_type= 1).
Atom no. 1924, " N  " at (22.746, 57.267, 4.115),  was assigned atom type "N" (rec_index= 4, atom_type= 4).
Atom no. 1925, " HN " at (22.289, 56.357, 4.178),  was assigned atom type "HD" (rec_index= 3, atom_type= 3).
Atom no. 1926, " CA " at (22.056, 58.361, 3.428),  was assigned atom type "C" (rec_index= 1, atom_type= 1).
Atom no. 1927, " C  " at (22.009, 59.611, 4.293),  was assigned atom type "C" (rec_index= 1, atom_type= 1).
Atom no. 1928, " O  " at (22.441, 60.681, 3.856),  was assigned atom type "OA" (rec_index= 6, atom_type= 6).
Atom no. 1929, " CB " at (20.630, 57.942, 2.958),  was assigned atom type "C" (rec_index= 1, atom_type= 1).
Atom no. 1930, " CG " at (19.940, 59.083, 2.260),  was assigned atom type "A" (rec_index= 0, atom_type= 0).
Atom no. 1931, " CD1" at (19.250, 60.091, 2.847),  was assigned atom type "A" (rec_index= 0, atom_type= 0).
Atom no. 1932, " CD2" at (19.961, 59.366, 0.861),  was assigned atom type "A" (rec_index= 0, atom_type= 0).
Atom no. 1933, " CE2" at (19.198, 60.528, 0.655),  was assigned atom type "A" (rec_index= 0, atom_type= 0).
Atom no. 1934, " CE3" at (20.500, 58.704, -0.258),  was assigned atom type "A" (rec_index= 0, atom_type= 0).
Atom no. 1935, " NE1" at (18.746, 60.950, 1.875),  was assigned atom type "N" (rec_index= 4, atom_type= 4).
Atom no. 1936, " HE1" at (18.143, 61.756, 2.043),  was assigned atom type "HD" (rec_index= 3, atom_type= 3).
Atom no. 1937, " CZ2" at (18.980, 61.066, -0.617),  was assigned atom type "A" (rec_index= 0, atom_type= 0).
Atom no. 1938, " CZ3" at (20.281, 59.237, -1.525),  was assigned atom type "A" (rec_index= 0, atom_type= 0).
Atom no. 1939, " CH2" at (19.532, 60.419, -1.686),  was assigned atom type "A" (rec_index= 0, atom_type= 0).
Atom no. 1940, " N  " at (21.539, 59.479, 5.523),  was assigned atom type "N" (rec_index= 4, atom_type= 4).
Atom no. 1941, " HN " at (21.238, 58.558, 5.843),  was assigned atom type "HD" (rec_index= 3, atom_type= 3).
Atom no. 1942, " CA " at (21.440, 60.610, 6.431),  was assigned atom type "C" (rec_index= 1, atom_type= 1).
Atom no. 1943, " C  " at (22.822, 61.242, 6.695),  was assigned atom type "C" (rec_index= 1, atom_type= 1).
Atom no. 1944, " O  " at (22.942, 62.453, 6.720),  was assigned atom type "OA" (rec_index= 6, atom_type= 6).
Atom no. 1945, " CB " at (20.842, 60.187, 7.780),  was assigned atom type "C" (rec_index= 1, atom_type= 1).
Atom no. 1946, " OG " at (19.570, 59.588, 7.601),  was assigned atom type "OA" (rec_index= 6, atom_type= 6).
Atom no. 1947, " HG " at (19.200, 59.326, 8.436),  was assigned atom type "HD" (rec_index= 3, atom_type= 3).
Atom no. 1948, " N  " at (23.848, 60.417, 6.928),  was assigned atom type "N" (rec_index= 4, atom_type= 4).
Atom no. 1949, " HN " at (23.692, 59.411, 6.998),  was assigned atom type "HD" (rec_index= 3, atom_type= 3).
Atom no. 1950, " CA " at (25.199, 60.967, 7.083),  was assigned atom type "C" (rec_index= 1, atom_type= 1).
Atom no. 1951, " C  " at (25.628, 61.749, 5.815),  was assigned atom type "C" (rec_index= 1, atom_type= 1).
Atom no. 1952, " O  " at (26.246, 62.817, 5.929),  was assigned atom type "OA" (rec_index= 6, atom_type= 6).
Atom no. 1953, " CB " at (26.269, 59.888, 7.414),  was assigned atom type "C" (rec_index= 1, atom_type= 1).
Atom no. 1954, " CG1" at (27.714, 60.480, 7.316),  was assigned atom type "C" (rec_index= 1, atom_type= 1).
Atom no. 1955, " CG2" at (26.046, 59.291, 8.802),  was assigned atom type "C" (rec_index= 1, atom_type= 1).
Atom no. 1956, " N  " at (25.296, 61.252, 4.625),  was assigned atom type "N" (rec_index= 4, atom_type= 4).
Atom no. 1957, " HN " at (24.799, 60.363, 4.573),  was assigned atom type "HD" (rec_index= 3, atom_type= 3).
Atom no. 1958, " CA " at (25.640, 61.976, 3.369),  was assigned atom type "C" (rec_index= 1, atom_type= 1).
Atom no. 1959, " C  " at (24.958, 63.339, 3.358),  was assigned atom type "C" (rec_index= 1, atom_type= 1).
Atom no. 1960, " O  " at (25.601, 64.351, 3.046),  was assigned atom type "OA" (rec_index= 6, atom_type= 6).
Atom no. 1961, " N  " at (23.672, 63.384, 3.755),  was assigned atom type "N" (rec_index= 4, atom_type= 4).
Atom no. 1962, " HN " at (23.186, 62.517, 3.982),  was assigned atom type "HD" (rec_index= 3, atom_type= 3).
Atom no. 1963, " CA " at (22.962, 64.658, 3.866),  was assigned atom type "C" (rec_index= 1, atom_type= 1).
Atom no. 1964, " C  " at (23.619, 65.624, 4.867),  was assigned atom type "C" (rec_index= 1, atom_type= 1).
Atom no. 1965, " O  " at (23.754, 66.823, 4.581),  was assigned atom type "OA" (rec_index= 6, atom_type= 6).
Atom no. 1966, " CB " at (21.483, 64.480, 4.239),  was assigned atom type "C" (rec_index= 1, atom_type= 1).
Atom no. 1967, " SG " at (20.602, 63.643, 2.873),  was assigned atom type "SA" (rec_index= 7, atom_type= 7).
Atom no. 1968, " N  " at (23.972, 65.097, 6.038),  was assigned atom type "N" (rec_index= 4, atom_type= 4).
Atom no. 1969, " HN " at (23.753, 64.119, 6.229),  was assigned atom type "HD" (rec_index= 3, atom_type= 3).
Atom no. 1970, " CA " at (24.673, 65.893, 7.069),  was assigned atom type "C" (rec_index= 1, atom_type= 1).
Atom no. 1971, " C  " at (26.024, 66.433, 6.561),  was assigned atom type "C" (rec_index= 1, atom_type= 1).
Atom no. 1972, " O  " at (26.352, 67.598, 6.743),  was assigned atom type "OA" (rec_index= 6, atom_type= 6).
Atom no. 1973, " CB " at (24.853, 65.094, 8.382),  was assigned atom type "C" (rec_index= 1, atom_type= 1).
Atom no. 1974, " CG1" at (23.474, 64.901, 9.050),  was assigned atom type "C" (rec_index= 1, atom_type= 1).
Atom no. 1975, " CG2" at (25.772, 65.924, 9.388),  was assigned atom type "C" (rec_index= 1, atom_type= 1).
Atom no. 1976, " CD1" at (23.470, 63.827, 10.145),  was assigned atom type "C" (rec_index= 1, atom_type= 1).
Atom no. 1977, " N  " at (26.849, 65.550, 6.016),  was assigned atom type "N" (rec_index= 4, atom_type= 4).
Atom no. 1978, " HN " at (26.590, 64.566, 5.950),  was assigned atom type "HD" (rec_index= 3, atom_type= 3).
Atom no. 1979, " CA " at (28.141, 66.020, 5.510),  was assigned atom type "C" (rec_index= 1, atom_type= 1).
Atom no. 1980, " C  " at (27.989, 67.096, 4.440),  was assigned atom type "C" (rec_index= 1, atom_type= 1).
Atom no. 1981, " O  " at (28.745, 68.084, 4.443),  was assigned atom type "OA" (rec_index= 6, atom_type= 6).
Atom no. 1982, " CB " at (28.935, 64.841, 4.929),  was assigned atom type "C" (rec_index= 1, atom_type= 1).
Atom no. 1983, " CG " at (30.250, 65.258, 4.203),  was assigned atom type "C" (rec_index= 1, atom_type= 1).
Atom no. 1984, " SD " at (31.115, 63.679, 3.868),  was assigned atom type "SA" (rec_index= 7, atom_type= 7).
Atom no. 1985, " CE " at (32.390, 64.377, 2.851),  was assigned atom type "C" (rec_index= 1, atom_type= 1).
Atom no. 1986, " N  " at (27.037, 66.903, 3.506),  was assigned atom type "N" (rec_index= 4, atom_type= 4).
Atom no. 1987, " HN " at (26.495, 66.039, 3.517),  was assigned atom type "HD" (rec_index= 3, atom_type= 3).
Atom no. 1988, " CA " at (26.761, 67.920, 2.463),  was assigned atom type "C" (rec_index= 1, atom_type= 1).
Atom no. 1989, " C  " at (26.437, 69.287, 3.078),  was assigned atom type "C" (rec_index= 1, atom_type= 1).
Atom no. 1990, " O  " at (26.928, 70.329, 2.664),  was assigned atom type "OA" (rec_index= 6, atom_type= 6).
Atom no. 1991, " CB " at (25.595, 67.461, 1.555),  was assigned atom type "C" (rec_index= 1, atom_type= 1).
Atom no. 1992, " N  " at (25.608, 69.260, 4.104),  was assigned atom type "N" (rec_index= 4, atom_type= 4).
Atom no. 1993, " HN " at (25.203, 68.371, 4.396),  was assigned atom type "HD" (rec_index= 3, atom_type= 3).
Atom no. 1994, " CA " at (25.267, 70.453, 4.814),  was assigned atom type "C" (rec_index= 1, atom_type= 1).
Atom no. 1995, " C  " at (26.476, 71.093, 5.511),  was assigned atom type "C" (rec_index= 1, atom_type= 1).
Atom no. 1996, " O  " at (26.601, 72.317, 5.502),  was assigned atom type "OA" (rec_index= 6, atom_type= 6).
Atom no. 1997, " CB " at (24.146, 70.121, 5.823),  was assigned atom type "C" (rec_index= 1, atom_type= 1).
Atom no. 1998, " CG " at (23.525, 71.317, 6.457),  was assigned atom type "C" (rec_index= 1, atom_type= 1).
Atom no. 1999, " CD " at (22.200, 70.993, 7.147),  was assigned atom type "C" (rec_index= 1, atom_type= 1).
Atom no. 2000, " OE1" at (21.879, 71.818, 8.012),  was assigned atom type "OA" (rec_index= 6, atom_type= 6).
Atom no. 2001, " OE2" at (21.498, 69.959, 6.828),  was assigned atom type "OA" (rec_index= 6, atom_type= 6).
Atom no. 2002, " N  " at (27.368, 70.286, 6.111),  was assigned atom type "N" (rec_index= 4, atom_type= 4).
Atom no. 2003, " HN " at (27.227, 69.276, 6.120),  was assigned atom type "HD" (rec_index= 3, atom_type= 3).
Atom no. 2004, " CA " at (28.560, 70.885, 6.759),  was assigned atom type "C" (rec_index= 1, atom_type= 1).
Atom no. 2005, " C  " at (29.476, 71.538, 5.739),  was assigned atom type "C" (rec_index= 1, atom_type= 1).
Atom no. 2006, " O  " at (30.044, 72.607, 6.007),  was assigned atom type "OA" (rec_index= 6, atom_type= 6).
Atom no. 2007, " CB " at (29.345, 69.876, 7.597),  was assigned atom type "C" (rec_index= 1, atom_type= 1).
Atom no. 2008, " CG " at (28.579, 69.097, 8.699),  was assigned atom type "C" (rec_index= 1, atom_type= 1).
Atom no. 2009, " CD1" at (29.547, 68.153, 9.403),  was assigned atom type "C" (rec_index= 1, atom_type= 1).
Atom no. 2010, " CD2" at (27.876, 69.993, 9.707),  was assigned atom type "C" (rec_index= 1, atom_type= 1).
Atom no. 2011, " N  " at (29.560, 70.933, 4.554),  was assigned atom type "N" (rec_index= 4, atom_type= 4).
Atom no. 2012, " HN " at (29.033, 70.075, 4.392),  was assigned atom type "HD" (rec_index= 3, atom_type= 3).
Atom no. 2013, " CA " at (30.383, 71.468, 3.494),  was assigned atom type "C" (rec_index= 1, atom_type= 1).
Atom no. 2014, " C  " at (29.840, 72.797, 2.922),  was assigned atom type "C" (rec_index= 1, atom_type= 1).
Atom no. 2015, " O  " at (30.608, 73.751, 2.768),  was assigned atom type "OA" (rec_index= 6, atom_type= 6).
Atom no. 2016, " CB " at (30.517, 70.451, 2.391),  was assigned atom type "C" (rec_index= 1, atom_type= 1).
Atom no. 2017, " CG " at (31.365, 69.231, 2.776),  was assigned atom type "C" (rec_index= 1, atom_type= 1).
Atom no. 2018, " CD1" at (31.067, 68.140, 1.709),  was assigned atom type "C" (rec_index= 1, atom_type= 1).
Atom no. 2019, " CD2" at (32.846, 69.614, 2.845),  was assigned atom type "C" (rec_index= 1, atom_type= 1).
Atom no. 2020, " N  " at (28.532, 72.853, 2.641),  was assigned atom type "N" (rec_index= 4, atom_type= 4).
Atom no. 2021, " HN " at (27.932, 72.077, 2.922),  was assigned atom type "HD" (rec_index= 3, atom_type= 3).
Atom no. 2022, " CA " at (27.929, 74.007, 1.935),  was assigned atom type "C" (rec_index= 1, atom_type= 1).
Atom no. 2023, " C  " at (27.287, 75.050, 2.867),  was assigned atom type "C" (rec_index= 1, atom_type= 1).
Atom no. 2024, " O  " at (27.007, 76.162, 2.431),  was assigned atom type "OA" (rec_index= 6, atom_type= 6).
Atom no. 2025, " CB " at (26.933, 73.523, 0.850),  was assigned atom type "C" (rec_index= 1, atom_type= 1).
Atom no. 2026, " CG " at (27.636, 72.696, -0.255),  was assigned atom type "C" (rec_index= 1, atom_type= 1).
Atom no. 2027, " CD " at (28.113, 73.492, -1.502),  was assigned atom type "C" (rec_index= 1, atom_type= 1).
Atom no. 2028, " NE2" at (29.377, 73.916, -1.489),  was assigned atom type "N" (rec_index= 4, atom_type= 4).
Atom no. 2029, "1HE2" at (29.690, 74.438, -2.307),  was assigned atom type "HD" (rec_index= 3, atom_type= 3).
Atom no. 2030, "2HE2" at (30.000, 73.752, -0.698),  was assigned atom type "HD" (rec_index= 3, atom_type= 3).
Atom no. 2031, " OE1" at (27.345, 73.694, -2.477),  was assigned atom type "OA" (rec_index= 6, atom_type= 6).
Atom no. 2032, " N  " at (27.106, 74.704, 4.142),  was assigned atom type "N" (rec_index= 4, atom_type= 4).
Atom no. 2033, " HN " at (27.389, 73.770, 4.439),  was assigned atom type "HD" (rec_index= 3, atom_type= 3).
Atom no. 2034, " CA " at (26.515, 75.611, 5.139),  was assigned atom type "C" (rec_index= 1, atom_type= 1).
Atom no. 2035, " C  " at (25.003, 75.712, 5.050),  was assigned atom type "C" (rec_index= 1, atom_type= 1).
Atom no. 2036, " O  " at (24.409, 76.627, 5.582),  was assigned atom type "OA" (rec_index= 6, atom_type= 6).
Atom no. 2037, " N  " at (24.371, 74.771, 4.352),  was assigned atom type "N" (rec_index= 4, atom_type= 4).
Atom no. 2038, " HN " at (24.908, 74.008, 3.939),  was assigned atom type "HD" (rec_index= 3, atom_type= 3).
Atom no. 2039, " CA " at (22.916, 74.810, 4.165),  was assigned atom type "C" (rec_index= 1, atom_type= 1).
Atom no. 2040, " C  " at (22.455, 73.413, 3.813),  was assigned atom type "C" (rec_index= 1, atom_type= 1).
Atom no. 2041, " O  " at (23.240, 72.585, 3.290),  was assigned atom type "OA" (rec_index= 6, atom_type= 6).
Atom no. 2042, " CB " at (22.491, 75.790, 3.057),  was assigned atom type "C" (rec_index= 1, atom_type= 1).
Atom no. 2043, " CG " at (23.205, 75.517, 1.739),  was assigned atom type "C" (rec_index= 1, atom_type= 1).
Atom no. 2044, " CD " at (22.933, 76.603, 0.707),  was assigned atom type "C" (rec_index= 1, atom_type= 1).
Atom no. 2045, " CE " at (23.757, 76.268, -0.533),  was assigned atom type "C" (rec_index= 1, atom_type= 1).
Atom no. 2046, " NZ " at (23.797, 77.388, -1.491),  was assigned atom type "N" (rec_index= 4, atom_type= 4).
Atom no. 2047, " HZ1" at (24.348, 77.164, -2.320),  was assigned atom type "HD" (rec_index= 3, atom_type= 3).
Atom no. 2048, " HZ2" at (24.130, 78.243, -1.046),  was assigned atom type "HD" (rec_index= 3, atom_type= 3).
Atom no. 2049, " HZ3" at (22.857, 77.693, -1.743),  was assigned atom type "HD" (rec_index= 3, atom_type= 3).
Atom no. 2050, " N  " at (21.179, 73.130, 4.070),  was assigned atom type "N" (rec_index= 4, atom_type= 4).
Atom no. 2051, " HN " at (20.546, 73.858, 4.402),  was assigned atom type "HD" (rec_index= 3, atom_type= 3).
Atom no. 2052, " CA " at (20.693, 71.755, 3.870),  was assigned atom type "C" (rec_index= 1, atom_type= 1).
Atom no. 2053, " C  " at (20.712, 71.366, 2.384),  was assigned atom type "C" (rec_index= 1, atom_type= 1).
Atom no. 2054, " O  " at (20.484, 72.200, 1.523),  was assigned atom type "OA" (rec_index= 6, atom_type= 6).
Atom no. 2055, " CB " at (19.246, 71.599, 4.490),  was assigned atom type "C" (rec_index= 1, atom_type= 1).
Atom no. 2056, " N  " at (20.983, 70.105, 2.074),  was assigned atom type "N" (rec_index= 4, atom_type= 4).
Atom no. 2057, " HN " at (21.101, 69.412, 2.813),  was assigned atom type "HD" (rec_index= 3, atom_type= 3).
Atom no. 2058, " CA " at (21.111, 69.713, 0.682),  was assigned atom type "C" (rec_index= 1, atom_type= 1).
Atom no. 2059, " C  " at (19.752, 69.520, 0.006),  was assigned atom type "C" (rec_index= 1, atom_type= 1).
Atom no. 2060, " O  " at (19.554, 69.927, -1.150),  was assigned atom type "OA" (rec_index= 6, atom_type= 6).
Atom no. 2061, " CB " at (21.881, 68.374, 0.617),  was assigned atom type "C" (rec_index= 1, atom_type= 1).
Atom no. 2062, " CG " at (22.119, 67.817, -0.803),  was assigned atom type "C" (rec_index= 1, atom_type= 1).
Atom no. 2063, " CD1" at (22.829, 68.842, -1.650),  was assigned atom type "C" (rec_index= 1, atom_type= 1).
Atom no. 2064, " CD2" at (22.967, 66.551, -0.700),  was assigned atom type "C" (rec_index= 1, atom_type= 1).
Atom no. 2065, " N  " at (18.828, 68.854, 0.720),  was assigned atom type "N" (rec_index= 4, atom_type= 4).
Atom no. 2066, " HN " at (19.067, 68.547, 1.663),  was assigned atom type "HD" (rec_index= 3, atom_type= 3).
Atom no. 2067, " CA " at (17.471, 68.546, 0.191),  was assigned atom type "C" (rec_index= 1, atom_type= 1).
Atom no. 2068, " C  " at (16.393, 69.090, 1.161),  was assigned atom type "C" (rec_index= 1, atom_type= 1).
Atom no. 2069, " O  " at (15.760, 68.309, 1.858),  was assigned atom type "OA" (rec_index= 6, atom_type= 6).
Atom no. 2070, " CB " at (17.285, 67.025, 0.043),  was assigned atom type "C" (rec_index= 1, atom_type= 1).
Atom no. 2071, " CG " at (18.254, 66.373, -0.919),  was assigned atom type "A" (rec_index= 0, atom_type= 0).
Atom no. 2072, " CD1" at (18.383, 66.825, -2.247),  was assigned atom type "A" (rec_index= 0, atom_type= 0).
Atom no. 2073, " CD2" at (19.057, 65.344, -0.474),  was assigned atom type "A" (rec_index= 0, atom_type= 0).
Atom no. 2074, " CE1" at (19.316, 66.192, -3.137),  was assigned atom type "A" (rec_index= 0, atom_type= 0).
Atom no. 2075, " CE2" at (19.952, 64.696, -1.322),  was assigned atom type "A" (rec_index= 0, atom_type= 0).
Atom no. 2076, " CZ " at (20.075, 65.124, -2.663),  was assigned atom type "A" (rec_index= 0, atom_type= 0).
Atom no. 2077, " N  " at (16.232, 70.430, 1.246),  was assigned atom type "N" (rec_index= 4, atom_type= 4).
Atom no. 2078, " CA " at (15.243, 70.970, 2.186),  was assigned atom type "C" (rec_index= 1, atom_type= 1).
Atom no. 2079, " C  " at (13.809, 70.945, 1.596),  was assigned atom type "C" (rec_index= 1, atom_type= 1).
Atom no. 2080, " O  " at (13.281, 71.973, 1.295),  was assigned atom type "OA" (rec_index= 6, atom_type= 6).
Atom no. 2081, " CB " at (15.712, 72.425, 2.396),  was assigned atom type "C" (rec_index= 1, atom_type= 1).
Atom no. 2082, " CG " at (16.302, 72.807, 1.023),  was assigned atom type "C" (rec_index= 1, atom_type= 1).
Atom no. 2083, " CD " at (17.079, 71.498, 0.664),  was assigned atom type "C" (rec_index= 1, atom_type= 1).
Atom no. 2084, " N  " at (13.215, 69.763, 1.432),  was assigned atom type "N" (rec_index= 4, atom_type= 4).
Atom no. 2085, " HN " at (13.717, 68.920, 1.711),  was assigned atom type "HD" (rec_index= 3, atom_type= 3).
Atom no. 2086, " CA " at (11.864, 69.624, 0.865),  was assigned atom type "C" (rec_index= 1, atom_type= 1).
Atom no. 2087, " C  " at (10.809, 70.313, 1.721),  was assigned atom type "C" (rec_index= 1, atom_type= 1).
Atom no. 2088, " O  " at (10.817, 70.196, 2.944),  was assigned atom type "OA" (rec_index= 6, atom_type= 6).
Atom no. 2089, " N  " at (9.926, 71.059, 1.088),  was assigned atom type "N" (rec_index= 4, atom_type= 4).
Atom no. 2090, " HN " at (10.017, 71.198, 0.082),  was assigned atom type "HD" (rec_index= 3, atom_type= 3).
Atom no. 2091, " CA " at (8.813, 71.693, 1.807),  was assigned atom type "C" (rec_index= 1, atom_type= 1).
Atom no. 2092, " C  " at (7.661, 70.749, 2.086),  was assigned atom type "C" (rec_index= 1, atom_type= 1).
Atom no. 2093, " O  " at (6.741, 71.126, 2.834),  was assigned atom type "OA" (rec_index= 6, atom_type= 6).
Atom no. 2094, " CB " at (8.282, 72.883, 1.024),  was assigned atom type "C" (rec_index= 1, atom_type= 1).
Atom no. 2095, " OG " at (7.709, 72.421, -0.186),  was assigned atom type "OA" (rec_index= 6, atom_type= 6).
Atom no. 2096, " HG " at (7.377, 73.165, -0.675),  was assigned atom type "HD" (rec_index= 3, atom_type= 3).
Atom no. 2097, " N  " at (7.694, 69.555, 1.487),  was assigned atom type "N" (rec_index= 4, atom_type= 4).
Atom no. 2098, " HN " at (8.470, 69.358, 0.856),  was assigned atom type "HD" (rec_index= 3, atom_type= 3).
Atom no. 2099, " CA " at (6.665, 68.493, 1.685),  was assigned atom type "C" (rec_index= 1, atom_type= 1).
Atom no. 2100, " C  " at (7.175, 67.221, 1.046),  was assigned atom type "C" (rec_index= 1, atom_type= 1).
Atom no. 2101, " O  " at (8.278, 67.197, 0.521),  was assigned atom type "OA" (rec_index= 6, atom_type= 6).
Atom no. 2102, " CB " at (5.283, 68.876, 1.075),  was assigned atom type "C" (rec_index= 1, atom_type= 1).
Atom no. 2103, " CG " at (5.391, 69.415, -0.362),  was assigned atom type "C" (rec_index= 1, atom_type= 1).
Atom no. 2104, " OD1" at (5.848, 68.674, -1.245),  was assigned atom type "OA" (rec_index= 6, atom_type= 6).
Atom no. 2105, " OD2" at (4.951, 70.567, -0.627),  was assigned atom type "OA" (rec_index= 6, atom_type= 6).
Atom no. 2106, " N  " at (6.381, 66.156, 1.088),  was assigned atom type "N" (rec_index= 4, atom_type= 4).
Atom no. 2107, " HN " at (5.432, 66.255, 1.449),  was assigned atom type "HD" (rec_index= 3, atom_type= 3).
Atom no. 2108, " CA " at (6.840, 64.839, 0.626),  was assigned atom type "C" (rec_index= 1, atom_type= 1).
Atom no. 2109, " C  " at (7.244, 64.847, -0.853),  was assigned atom type "C" (rec_index= 1, atom_type= 1).
Atom no. 2110, " O  " at (8.325, 64.404, -1.214),  was assigned atom type "OA" (rec_index= 6, atom_type= 6).
Atom no. 2111, " CB " at (5.673, 63.873, 0.826),  was assigned atom type "C" (rec_index= 1, atom_type= 1).
Atom no. 2112, " CG " at (5.933, 62.414, 0.482),  was assigned atom type "A" (rec_index= 0, atom_type= 0).
Atom no. 2113, " CD1" at (6.319, 61.506, 1.469),  was assigned atom type "A" (rec_index= 0, atom_type= 0).
Atom no. 2114, " CD2" at (5.737, 61.941, -0.820),  was assigned atom type "A" (rec_index= 0, atom_type= 0).
Atom no. 2115, " CE1" at (6.517, 60.159, 1.163),  was assigned atom type "A" (rec_index= 0, atom_type= 0).
Atom no. 2116, " CE2" at (5.916, 60.593, -1.139),  was assigned atom type "A" (rec_index= 0, atom_type= 0).
Atom no. 2117, " CZ " at (6.325, 59.716, -0.146),  was assigned atom type "A" (rec_index= 0, atom_type= 0).
Atom no. 2118, " OH " at (6.504, 58.393, -0.440),  was assigned atom type "OA" (rec_index= 6, atom_type= 6).
Atom no. 2119, " HH " at (6.784, 57.792, 0.240),  was assigned atom type "HD" (rec_index= 3, atom_type= 3).
Atom no. 2120, " N  " at (6.333, 65.297, -1.710),  was assigned atom type "N" (rec_index= 4, atom_type= 4).
Atom no. 2121, " HN " at (5.430, 65.623, -1.365),  was assigned atom type "HD" (rec_index= 3, atom_type= 3).
Atom no. 2122, " CA " at (6.620, 65.328, -3.161),  was assigned atom type "C" (rec_index= 1, atom_type= 1).
Atom no. 2123, " C  " at (7.812, 66.224, -3.479),  was assigned atom type "C" (rec_index= 1, atom_type= 1).
Atom no. 2124, " O  " at (8.688, 65.832, -4.262),  was assigned atom type "OA" (rec_index= 6, atom_type= 6).
Atom no. 2125, " CB " at (5.373, 65.658, -4.020),  was assigned atom type "C" (rec_index= 1, atom_type= 1).
Atom no. 2126, " CB " at (5.375, 65.796, -3.962),  was assigned atom type "C" (rec_index= 1, atom_type= 1).
Atom no. 2127, " CG1" at (4.303, 64.575, -3.820),  was assigned atom type "C" (rec_index= 1, atom_type= 1).
Atom no. 2128, " CG1" at (4.342, 64.672, -4.006),  was assigned atom type "C" (rec_index= 1, atom_type= 1).
Atom no. 2129, " CG2" at (5.744, 65.771, -5.517),  was assigned atom type "C" (rec_index= 1, atom_type= 1).
Atom no. 2130, " CG2" at (5.743, 66.249, -5.398),  was assigned atom type "C" (rec_index= 1, atom_type= 1).
Atom no. 2131, " CD1" at (4.683, 63.200, -4.329),  was assigned atom type "C" (rec_index= 1, atom_type= 1).
Atom no. 2132, " CD1" at (2.933, 65.170, -4.218),  was assigned atom type "C" (rec_index= 1, atom_type= 1).
Atom no. 2133, " N  " at (7.859, 67.420, -2.880),  was assigned atom type "N" (rec_index= 4, atom_type= 4).
Atom no. 2134, " HN " at (7.094, 67.710, -2.271),  was assigned atom type "HD" (rec_index= 3, atom_type= 3).
Atom no. 2135, " CA " at (9.008, 68.324, -3.092),  was assigned atom type "C" (rec_index= 1, atom_type= 1).
Atom no. 2136, " C  " at (10.324, 67.676, -2.634),  was assigned atom type "C" (rec_index= 1, atom_type= 1).
Atom no. 2137, " O  " at (11.366, 67.841, -3.256),  was assigned atom type "OA" (rec_index= 6, atom_type= 6).
Atom no. 2138, " CB " at (8.779, 69.660, -2.348),  was assigned atom type "C" (rec_index= 1, atom_type= 1).
Atom no. 2139, " CG " at (9.824, 70.706, -2.674),  was assigned atom type "C" (rec_index= 1, atom_type= 1).
Atom no. 2140, " OD1" at (9.903, 71.052, -3.872),  was assigned atom type "OA" (rec_index= 6, atom_type= 6).
Atom no. 2141, " OD2" at (10.553, 71.206, -1.755),  was assigned atom type "OA" (rec_index= 6, atom_type= 6).
Atom no. 2142, " N  " at (10.271, 66.926, -1.533),  was assigned atom type "N" (rec_index= 4, atom_type= 4).
Atom no. 2143, " HN " at (9.396, 66.863, -1.012),  was assigned atom type "HD" (rec_index= 3, atom_type= 3).
Atom no. 2144, " CA " at (11.447, 66.190, -1.056),  was assigned atom type "C" (rec_index= 1, atom_type= 1).
Atom no. 2145, " C  " at (11.947, 65.231, -2.142),  was assigned atom type "C" (rec_index= 1, atom_type= 1).
Atom no. 2146, " O  " at (13.144, 65.201, -2.465),  was assigned atom type "OA" (rec_index= 6, atom_type= 6).
Atom no. 2147, " CB " at (11.102, 65.418, 0.233),  was assigned atom type "C" (rec_index= 1, atom_type= 1).
Atom no. 2148, " CG " at (12.330, 64.798, 0.927),  was assigned atom type "C" (rec_index= 1, atom_type= 1).
Atom no. 2149, " CD " at (13.293, 65.880, 1.454),  was assigned atom type "C" (rec_index= 1, atom_type= 1).
Atom no. 2150, " NE2" at (14.586, 65.661, 1.281),  was assigned atom type "N" (rec_index= 4, atom_type= 4).
Atom no. 2151, "1HE2" at (14.953, 64.815, 0.844),  was assigned atom type "HD" (rec_index= 3, atom_type= 3).
Atom no. 2152, "2HE2" at (15.223, 66.377, 1.630),  was assigned atom type "HD" (rec_index= 3, atom_type= 3).
Atom no. 2153, " OE1" at (12.844, 66.914, 1.988),  was assigned atom type "OA" (rec_index= 6, atom_type= 6).
Atom no. 2154, " N  " at (11.028, 64.433, -2.692),  was assigned atom type "N" (rec_index= 4, atom_type= 4).
Atom no. 2155, " HN " at (10.053, 64.507, -2.402),  was assigned atom type "HD" (rec_index= 3, atom_type= 3).
Atom no. 2156, " CA " at (11.412, 63.455, -3.706),  was assigned atom type "C" (rec_index= 1, atom_type= 1).
Atom no. 2157, " C  " at (11.953, 64.134, -4.971),  was assigned atom type "C" (rec_index= 1, atom_type= 1).
Atom no. 2158, " O  " at (12.950, 63.675, -5.524),  was assigned atom type "OA" (rec_index= 6, atom_type= 6).
Atom no. 2159, " CB " at (10.251, 62.528, -4.069),  was assigned atom type "C" (rec_index= 1, atom_type= 1).
Atom no. 2160, " CG " at (9.842, 61.582, -2.927),  was assigned atom type "C" (rec_index= 1, atom_type= 1).
Atom no. 2161, " CD1" at (8.513, 60.928, -3.291),  was assigned atom type "C" (rec_index= 1, atom_type= 1).
Atom no. 2162, " CD2" at (10.962, 60.581, -2.574),  was assigned atom type "C" (rec_index= 1, atom_type= 1).
Atom no. 2163, " N  " at (11.278, 65.190, -5.430),  was assigned atom type "N" (rec_index= 4, atom_type= 4).
Atom no. 2164, " HN " at (10.421, 65.482, -4.959),  was assigned atom type "HD" (rec_index= 3, atom_type= 3).
Atom no. 2165, " CA " at (11.749, 65.938, -6.601),  was assigned atom type "C" (rec_index= 1, atom_type= 1).
Atom no. 2166, " C  " at (13.185, 66.445, -6.417),  was assigned atom type "C" (rec_index= 1, atom_type= 1).
Atom no. 2167, " O  " at (14.024, 66.374, -7.332),  was assigned atom type "OA" (rec_index= 6, atom_type= 6).
Atom no. 2168, " CB " at (10.833, 67.147, -6.878),  was assigned atom type "C" (rec_index= 1, atom_type= 1).
Atom no. 2169, " CG " at (9.572, 66.801, -7.617),  was assigned atom type "C" (rec_index= 1, atom_type= 1).
Atom no. 2170, " CD " at (8.499, 67.896, -7.567),  was assigned atom type "C" (rec_index= 1, atom_type= 1).
Atom no. 2171, " CE " at (8.939, 69.129, -8.326),  was assigned atom type "C" (rec_index= 1, atom_type= 1).
Atom no. 2172, " NZ " at (7.801, 70.087, -8.323),  was assigned atom type "N" (rec_index= 4, atom_type= 4).
Atom no. 2173, " HZ1" at (8.098, 70.918, -8.835),  was assigned atom type "HD" (rec_index= 3, atom_type= 3).
Atom no. 2174, " HZ2" at (7.462, 70.298, -7.385),  was assigned atom type "HD" (rec_index= 3, atom_type= 3).
Atom no. 2175, " HZ3" at (6.939, 69.682, -8.689),  was assigned atom type "HD" (rec_index= 3, atom_type= 3).
Atom no. 2176, " N  " at (13.474, 66.974, -5.239),  was assigned atom type "N" (rec_index= 4, atom_type= 4).
Atom no. 2177, " HN " at (12.762, 67.006, -4.510),  was assigned atom type "HD" (rec_index= 3, atom_type= 3).
Atom no. 2178, " CA " at (14.811, 67.514, -4.975),  was assigned atom type "C" (rec_index= 1, atom_type= 1).
Atom no. 2179, " C  " at (15.848, 66.410, -5.011),  was assigned atom type "C" (rec_index= 1, atom_type= 1).
Atom no. 2180, " O  " at (16.954, 66.630, -5.498),  was assigned atom type "OA" (rec_index= 6, atom_type= 6).
Atom no. 2181, " CB " at (14.886, 68.232, -3.622),  was assigned atom type "C" (rec_index= 1, atom_type= 1).
Atom no. 2182, " CG " at (14.146, 69.591, -3.629),  was assigned atom type "C" (rec_index= 1, atom_type= 1).
Atom no. 2183, " CD " at (14.047, 70.145, -2.206),  was assigned atom type "C" (rec_index= 1, atom_type= 1).
Atom no. 2184, " NE " at (13.532, 71.515, -2.099),  was assigned atom type "N" (rec_index= 4, atom_type= 4).
Atom no. 2185, " HE " at (12.530, 71.639, -1.951),  was assigned atom type "HD" (rec_index= 3, atom_type= 3).
Atom no. 2186, " CZ " at (14.295, 72.615, -2.184),  was assigned atom type "C" (rec_index= 1, atom_type= 1).
Atom no. 2187, " NH1" at (15.600, 72.534, -2.475),  was assigned atom type "N" (rec_index= 4, atom_type= 4).
Atom no. 2188, "1HH1" at (16.180, 73.370, -2.540),  was assigned atom type "HD" (rec_index= 3, atom_type= 3).
Atom no. 2189, "2HH1" at (16.031, 71.617, -2.594),  was assigned atom type "HD" (rec_index= 3, atom_type= 3).
Atom no. 2190, " NH2" at (13.732, 73.814, -2.029),  was assigned atom type "N" (rec_index= 4, atom_type= 4).
Atom no. 2191, "1HH2" at (14.312, 74.650, -2.094),  was assigned atom type "HD" (rec_index= 3, atom_type= 3).
Atom no. 2192, "2HH2" at (12.738, 73.876, -1.807),  was assigned atom type "HD" (rec_index= 3, atom_type= 3).
Atom no. 2193, " N  " at (15.514, 65.250, -4.460),  was assigned atom type "N" (rec_index= 4, atom_type= 4).
Atom no. 2194, " HN " at (14.578, 65.129, -4.072),  was assigned atom type "HD" (rec_index= 3, atom_type= 3).
Atom no. 2195, " CA " at (16.465, 64.146, -4.401),  was assigned atom type "C" (rec_index= 1, atom_type= 1).
Atom no. 2196, " C  " at (16.744, 63.626, -5.805),  was assigned atom type "C" (rec_index= 1, atom_type= 1).
Atom no. 2197, " O  " at (17.908, 63.506, -6.199),  was assigned atom type "OA" (rec_index= 6, atom_type= 6).
Atom no. 2198, " CB " at (15.952, 62.987, -3.497),  was assigned atom type "C" (rec_index= 1, atom_type= 1).
Atom no. 2199, " CG1" at (15.991, 63.417, -2.005),  was assigned atom type "C" (rec_index= 1, atom_type= 1).
Atom no. 2200, " CG2" at (16.799, 61.769, -3.711),  was assigned atom type "C" (rec_index= 1, atom_type= 1).
Atom no. 2201, " CD1" at (15.145, 62.529, -1.088),  was assigned atom type "C" (rec_index= 1, atom_type= 1).
Atom no. 2202, " N  " at (15.683, 63.352, -6.566),  was assigned atom type "N" (rec_index= 4, atom_type= 4).
Atom no. 2203, " HN " at (14.749, 63.518, -6.192),  was assigned atom type "HD" (rec_index= 3, atom_type= 3).
Atom no. 2204, " CA " at (15.823, 62.816, -7.931),  was assigned atom type "C" (rec_index= 1, atom_type= 1).
Atom no. 2205, " C  " at (16.604, 63.780, -8.818),  was assigned atom type "C" (rec_index= 1, atom_type= 1).
Atom no. 2206, " O  " at (17.326, 63.364, -9.703),  was assigned atom type "OA" (rec_index= 6, atom_type= 6).
Atom no. 2207, " CB " at (14.447, 62.495, -8.574),  was assigned atom type "C" (rec_index= 1, atom_type= 1).
Atom no. 2208, " CG " at (13.659, 61.250, -8.026),  was assigned atom type "C" (rec_index= 1, atom_type= 1).
Atom no. 2209, " SD " at (14.700, 59.921, -7.374),  was assigned atom type "SA" (rec_index= 7, atom_type= 7).
Atom no. 2210, " CE " at (14.027, 59.694, -5.718),  was assigned atom type "C" (rec_index= 1, atom_type= 1).
Atom no. 2211, " N  " at (16.429, 65.076, -8.604),  was assigned atom type "N" (rec_index= 4, atom_type= 4).
Atom no. 2212, " HN " at (15.790, 65.380, -7.869),  was assigned atom type "HD" (rec_index= 3, atom_type= 3).
Atom no. 2213, " CA " at (17.139, 66.084, -9.407),  was assigned atom type "C" (rec_index= 1, atom_type= 1).
Atom no. 2214, " C  " at (18.641, 66.017, -9.289),  was assigned atom type "C" (rec_index= 1, atom_type= 1).
Atom no. 2215, " O  " at (19.361, 66.439, -10.219),  was assigned atom type "OA" (rec_index= 6, atom_type= 6).
Atom no. 2216, " CB " at (16.681, 67.502, -9.042),  was assigned atom type "C" (rec_index= 1, atom_type= 1).
Atom no. 2217, " CG " at (15.439, 67.885, -9.821),  was assigned atom type "C" (rec_index= 1, atom_type= 1).
Atom no. 2218, " CD " at (14.746, 69.140, -9.309),  was assigned atom type "C" (rec_index= 1, atom_type= 1).
Atom no. 2219, " OE1" at (15.419, 70.004, -8.706),  was assigned atom type "OA" (rec_index= 6, atom_type= 6).
Atom no. 2220, " OE2" at (13.515, 69.245, -9.512),  was assigned atom type "OA" (rec_index= 6, atom_type= 6).
Atom no. 2221, " N  " at (19.105, 65.477, -8.172),  was assigned atom type "N" (rec_index= 4, atom_type= 4).
Atom no. 2222, " HN " at (18.446, 65.132, -7.474),  was assigned atom type "HD" (rec_index= 3, atom_type= 3).
Atom no. 2223, " CA " at (20.542, 65.363, -7.915),  was assigned atom type "C" (rec_index= 1, atom_type= 1).
Atom no. 2224, " C  " at (21.030, 63.947, -8.214),  was assigned atom type "C" (rec_index= 1, atom_type= 1).
Atom no. 2225, " O  " at (21.957, 63.787, -8.991),  was assigned atom type "OA" (rec_index= 6, atom_type= 6).
Atom no. 2226, " CB " at (20.887, 65.820, -6.472),  was assigned atom type "C" (rec_index= 1, atom_type= 1).
Atom no. 2227, " CG1" at (22.347, 65.378, -6.046),  was assigned atom type "C" (rec_index= 1, atom_type= 1).
Atom no. 2228, " CG2" at (20.676, 67.337, -6.369),  was assigned atom type "C" (rec_index= 1, atom_type= 1).
Atom no. 2229, " N  " at (20.358, 62.929, -7.674),  was assigned atom type "N" (rec_index= 4, atom_type= 4).
Atom no. 2230, " HN " at (19.495, 63.103, -7.160),  was assigned atom type "HD" (rec_index= 3, atom_type= 3).
Atom no. 2231, " CA " at (20.869, 61.542, -7.823),  was assigned atom type "C" (rec_index= 1, atom_type= 1).
Atom no. 2232, " C  " at (20.472, 60.877, -9.138),  was assigned atom type "C" (rec_index= 1, atom_type= 1).
Atom no. 2233, " O  " at (21.090, 59.891, -9.569),  was assigned atom type "OA" (rec_index= 6, atom_type= 6).
Atom no. 2234, " CB " at (20.516, 60.661, -6.577),  was assigned atom type "C" (rec_index= 1, atom_type= 1).
Atom no. 2235, " CG1" at (21.062, 61.342, -5.250),  was assigned atom type "C" (rec_index= 1, atom_type= 1).
Atom no. 2236, " CG2" at (19.000, 60.341, -6.515),  was assigned atom type "C" (rec_index= 1, atom_type= 1).
Atom no. 2237, " N  " at (19.463, 61.455, -9.783),  was assigned atom type "N" (rec_index= 4, atom_type= 4).
Atom no. 2238, " HN " at (19.044, 62.289, -9.372),  was assigned atom type "HD" (rec_index= 3, atom_type= 3).
Atom no. 2239, " CA " at (18.921, 60.964, -11.045),  was assigned atom type "C" (rec_index= 1, atom_type= 1).
Atom no. 2240, " C  " at (17.780, 59.979, -10.812),  was assigned atom type "C" (rec_index= 1, atom_type= 1).
Atom no. 2241, " O  " at (17.833, 59.224, -9.849),  was assigned atom type "OA" (rec_index= 6, atom_type= 6).
Atom no. 2242, " N  " at (16.759, 59.971, -11.689),  was assigned atom type "N" (rec_index= 4, atom_type= 4).
Atom no. 2243, " HN " at (16.752, 60.659, -12.442),  was assigned atom type "HD" (rec_index= 3, atom_type= 3).
Atom no. 2244, " CA " at (15.640, 58.994, -11.599),  was assigned atom type "C" (rec_index= 1, atom_type= 1).
Atom no. 2245, " C  " at (16.146, 57.542, -11.685),  was assigned atom type "C" (rec_index= 1, atom_type= 1).
Atom no. 2246, " O  " at (16.989, 57.221, -12.561),  was assigned atom type "OA" (rec_index= 6, atom_type= 6).
Atom no. 2247, " CB " at (14.617, 59.222, -12.744),  was assigned atom type "C" (rec_index= 1, atom_type= 1).
Atom no. 2248, " CG2" at (13.326, 58.459, -12.516),  was assigned atom type "C" (rec_index= 1, atom_type= 1).
Atom no. 2249, " OG1" at (14.338, 60.624, -12.854),  was assigned atom type "OA" (rec_index= 6, atom_type= 6).
Atom no. 2250, " HG1" at (15.147, 61.102, -12.997),  was assigned atom type "HD" (rec_index= 3, atom_type= 3).
Atom no. 2251, " N  " at (15.655, 56.656, -10.786),  was assigned atom type "N" (rec_index= 4, atom_type= 4).
Atom no. 2252, " CA " at (16.155, 55.274, -10.806),  was assigned atom type "C" (rec_index= 1, atom_type= 1).
Atom no. 2253, " C  " at (15.631, 54.458, -11.985),  was assigned atom type "C" (rec_index= 1, atom_type= 1).
Atom no. 2254, " O  " at (14.580, 54.803, -12.563),  was assigned atom type "OA" (rec_index= 6, atom_type= 6).
Atom no. 2255, " CB " at (15.628, 54.699, -9.475),  was assigned atom type "C" (rec_index= 1, atom_type= 1).
Atom no. 2256, " CG " at (14.367, 55.473, -9.198),  was assigned atom type "C" (rec_index= 1, atom_type= 1).
Atom no. 2257, " CD " at (14.689, 56.885, -9.687),  was assigned atom type "C" (rec_index= 1, atom_type= 1).
Atom no. 2258, " N  " at (16.316, 53.369, -12.351),  was assigned atom type "N" (rec_index= 4, atom_type= 4).
Atom no. 2259, " HN " at (17.227, 53.164, -11.940),  was assigned atom type "HD" (rec_index= 3, atom_type= 3).
Atom no. 2260, " CA " at (15.727, 52.469, -13.363),  was assigned atom type "C" (rec_index= 1, atom_type= 1).
Atom no. 2261, " C  " at (14.478, 51.826, -12.757),  was assigned atom type "C" (rec_index= 1, atom_type= 1).
Atom no. 2262, " O  " at (14.318, 51.849, -11.511),  was assigned atom type "OA" (rec_index= 6, atom_type= 6).
Atom no. 2263, " CB " at (16.686, 51.357, -13.734),  was assigned atom type "C" (rec_index= 1, atom_type= 1).
Atom no. 2264, " OG " at (16.962, 50.607, -12.564),  was assigned atom type "OA" (rec_index= 6, atom_type= 6).
Atom no. 2265, " HG " at (17.564, 49.909, -12.797),  was assigned atom type "HD" (rec_index= 3, atom_type= 3).
Atom no. 2266, " N  " at (13.594, 51.248, -13.613),  was assigned atom type "N" (rec_index= 4, atom_type= 4).
Atom no. 2267, " CA " at (12.445, 50.531, -13.046),  was assigned atom type "C" (rec_index= 1, atom_type= 1).
Atom no. 2268, " C  " at (12.904, 49.414, -12.084),  was assigned atom type "C" (rec_index= 1, atom_type= 1).
Atom no. 2269, " O  " at (12.294, 49.209, -11.026),  was assigned atom type "OA" (rec_index= 6, atom_type= 6).
Atom no. 2270, " CB " at (11.739, 49.973, -14.285),  was assigned atom type "C" (rec_index= 1, atom_type= 1).
Atom no. 2271, " CG " at (12.095, 50.945, -15.366),  was assigned atom type "C" (rec_index= 1, atom_type= 1).
Atom no. 2272, " CD " at (13.508, 51.329, -15.086),  was assigned atom type "C" (rec_index= 1, atom_type= 1).
Atom no. 2273, " N  " at (14.003, 48.746, -12.424),  was assigned atom type "N" (rec_index= 4, atom_type= 4).
Atom no. 2274, " HN " at (14.494, 48.998, -13.282),  was assigned atom type "HD" (rec_index= 3, atom_type= 3).
Atom no. 2275, " CA " at (14.522, 47.664, -11.601),  was assigned atom type "C" (rec_index= 1, atom_type= 1).
Atom no. 2276, " C  " at (14.937, 48.119, -10.203),  was assigned atom type "C" (rec_index= 1, atom_type= 1).
Atom no. 2277, " O  " at (14.598, 47.469, -9.206),  was assigned atom type "OA" (rec_index= 6, atom_type= 6).
Atom no. 2278, " CB " at (15.673, 46.960, -12.324),  was assigned atom type "C" (rec_index= 1, atom_type= 1).
Atom no. 2279, " CG " at (16.163, 45.752, -11.584),  was assigned atom type "C" (rec_index= 1, atom_type= 1).
Atom no. 2280, " CD " at (16.574, 44.598, -12.485),  was assigned atom type "C" (rec_index= 1, atom_type= 1).
Atom no. 2281, " OE1" at (16.937, 43.553, -11.920),  was assigned atom type "OA" (rec_index= 6, atom_type= 6).
Atom no. 2282, " OE2" at (16.525, 44.711, -13.730),  was assigned atom type "OA" (rec_index= 6, atom_type= 6).
Atom no. 2283, " N  " at (15.661, 49.242, -10.124),  was assigned atom type "N" (rec_index= 4, atom_type= 4).
Atom no. 2284, " HN " at (15.962, 49.699, -10.985),  was assigned atom type "HD" (rec_index= 3, atom_type= 3).
Atom no. 2285, " CA " at (16.030, 49.827, -8.852),  was assigned atom type "C" (rec_index= 1, atom_type= 1).
Atom no. 2286, " C  " at (14.810, 50.431, -8.136),  was assigned atom type "C" (rec_index= 1, atom_type= 1).
Atom no. 2287, " O  " at (14.688, 50.317, -6.908),  was assigned atom type "OA" (rec_index= 6, atom_type= 6).
Atom no. 2288, " CB " at (17.204, 50.882, -8.992),  was assigned atom type "C" (rec_index= 1, atom_type= 1).
Atom no. 2289, " CG1" at (17.404, 51.677, -7.720),  was assigned atom type "C" (rec_index= 1, atom_type= 1).
Atom no. 2290, " CG2" at (18.521, 50.183, -9.401),  was assigned atom type "C" (rec_index= 1, atom_type= 1).
Atom no. 2291, " N  " at (13.913, 51.063, -8.884),  was assigned atom type "N" (rec_index= 4, atom_type= 4).
Atom no. 2292, " HN " at (14.055, 51.160, -9.889),  was assigned atom type "HD" (rec_index= 3, atom_type= 3).
Atom no. 2293, " CA " at (12.704, 51.625, -8.239),  was assigned atom type "C" (rec_index= 1, atom_type= 1).
Atom no. 2294, " C  " at (11.939, 50.509, -7.499),  was assigned atom type "C" (rec_index= 1, atom_type= 1).
Atom no. 2295, " O  " at (11.430, 50.722, -6.390),  was assigned atom type "OA" (rec_index= 6, atom_type= 6).
Atom no. 2296, " CB " at (11.778, 52.296, -9.266),  was assigned atom type "C" (rec_index= 1, atom_type= 1).
Atom no. 2297, " CG " at (10.506, 52.940, -8.705),  was assigned atom type "C" (rec_index= 1, atom_type= 1).
Atom no. 2298, " CD1" at (10.848, 53.898, -7.520),  was assigned atom type "C" (rec_index= 1, atom_type= 1).
Atom no. 2299, " CD2" at (9.678, 53.617, -9.809),  was assigned atom type "C" (rec_index= 1, atom_type= 1).
Atom no. 2300, " N  " at (11.887, 49.334, -8.131),  was assigned atom type "N" (rec_index= 4, atom_type= 4).
Atom no. 2301, " HN " at (12.329, 49.252, -9.046),  was assigned atom type "HD" (rec_index= 3, atom_type= 3).
Atom no. 2302, " CA " at (11.217, 48.150, -7.561),  was assigned atom type "C" (rec_index= 1, atom_type= 1).
Atom no. 2303, " C  " at (11.757, 47.714, -6.185),  was assigned atom type "C" (rec_index= 1, atom_type= 1).
Atom no. 2304, " O  " at (11.003, 47.185, -5.380),  was assigned atom type "OA" (rec_index= 6, atom_type= 6).
Atom no. 2305, " CB " at (11.215, 46.975, -8.559),  was assigned atom type "C" (rec_index= 1, atom_type= 1).
Atom no. 2306, " N  " at (13.037, 47.935, -5.897),  was assigned atom type "N" (rec_index= 4, atom_type= 4).
Atom no. 2307, " HN " at (13.632, 48.413, -6.573),  was assigned atom type "HD" (rec_index= 3, atom_type= 3).
Atom no. 2308, " CA " at (13.595, 47.499, -4.623),  was assigned atom type "C" (rec_index= 1, atom_type= 1).
Atom no. 2309, " C  " at (13.713, 48.597, -3.558),  was assigned atom type "C" (rec_index= 1, atom_type= 1).
Atom no. 2310, " O  " at (14.251, 48.366, -2.449),  was assigned atom type "OA" (rec_index= 6, atom_type= 6).
Atom no. 2311, " CB " at (14.947, 46.789, -4.841),  was assigned atom type "C" (rec_index= 1, atom_type= 1).
Atom no. 2312, " CG " at (16.044, 47.695, -5.348),  was assigned atom type "C" (rec_index= 1, atom_type= 1).
Atom no. 2313, " CD " at (17.159, 46.906, -6.087),  was assigned atom type "C" (rec_index= 1, atom_type= 1).
Atom no. 2314, " CE " at (18.498, 47.015, -5.364),  was assigned atom type "C" (rec_index= 1, atom_type= 1).
Atom no. 2315, " NZ " at (19.700, 46.556, -6.146),  was assigned atom type "N" (rec_index= 4, atom_type= 4).
Atom no. 2316, " HZ1" at (20.595, 46.629, -5.663),  was assigned atom type "HD" (rec_index= 3, atom_type= 3).
Atom no. 2317, " HZ2" at (19.745, 47.049, -7.038),  was assigned atom type "HD" (rec_index= 3, atom_type= 3).
Atom no. 2318, " HZ3" at (19.558, 45.601, -6.474),  was assigned atom type "HD" (rec_index= 3, atom_type= 3).
Atom no. 2319, " N  " at (13.242, 49.804, -3.869),  was assigned atom type "N" (rec_index= 4, atom_type= 4).
Atom no. 2320, " HN " at (12.851, 49.976, -4.795),  was assigned atom type "HD" (rec_index= 3, atom_type= 3).
Atom no. 2321, " CA " at (13.286, 50.873, -2.889),  was assigned atom type "C" (rec_index= 1, atom_type= 1).
Atom no. 2322, " C  " at (11.905, 51.430, -2.508),  was assigned atom type "C" (rec_index= 1, atom_type= 1).
Atom no. 2323, " O  " at (11.839, 52.459, -1.843),  was assigned atom type "OA" (rec_index= 6, atom_type= 6).
Atom no. 2324, " CB " at (14.176, 52.074, -3.327),  was assigned atom type "C" (rec_index= 1, atom_type= 1).
Atom no. 2325, " CG1" at (13.537, 52.868, -4.501),  was assigned atom type "C" (rec_index= 1, atom_type= 1).
Atom no. 2326, " CG2" at (15.610, 51.569, -3.664),  was assigned atom type "C" (rec_index= 1, atom_type= 1).
Atom no. 2327, " CD1" at (14.360, 54.151, -4.895),  was assigned atom type "C" (rec_index= 1, atom_type= 1).
Atom no. 2328, " N  " at (10.828, 50.762, -2.907),  was assigned atom type "N" (rec_index= 4, atom_type= 4).
Atom no. 2329, " HN " at (10.928, 49.831, -3.310),  was assigned atom type "HD" (rec_index= 3, atom_type= 3).
Atom no. 2330, " CA " at (9.497, 51.360, -2.769),  was assigned atom type "C" (rec_index= 1, atom_type= 1).
Atom no. 2331, " C  " at (8.402, 50.333, -2.684),  was assigned atom type "C" (rec_index= 1, atom_type= 1).
Atom no. 2332, " O  " at (8.545, 49.221, -3.196),  was assigned atom type "OA" (rec_index= 6, atom_type= 6).
Atom no. 2333, " CB " at (9.207, 52.285, -3.962),  was assigned atom type "C" (rec_index= 1, atom_type= 1).
Atom no. 2334, " OG " at (8.979, 51.525, -5.150),  was assigned atom type "OA" (rec_index= 6, atom_type= 6).
Atom no. 2335, " HG " at (8.800, 52.097, -5.887),  was assigned atom type "HD" (rec_index= 3, atom_type= 3).
Atom no. 2336, " N  " at (7.291, 50.717, -2.058),  was assigned atom type "N" (rec_index= 4, atom_type= 4).
Atom no. 2337, " HN " at (7.286, 51.596, -1.540),  was assigned atom type "HD" (rec_index= 3, atom_type= 3).
Atom no. 2338, " CA " at (6.078, 49.900, -2.100),  was assigned atom type "C" (rec_index= 1, atom_type= 1).
Atom no. 2339, " C  " at (5.438, 50.054, -3.466),  was assigned atom type "C" (rec_index= 1, atom_type= 1).
Atom no. 2340, " O  " at (5.831, 50.935, -4.256),  was assigned atom type "OA" (rec_index= 6, atom_type= 6).
Atom no. 2341, " CB " at (5.082, 50.343, -1.027),  was assigned atom type "C" (rec_index= 1, atom_type= 1).
Atom no. 2342, " OG " at (4.561, 51.616, -1.341),  was assigned atom type "OA" (rec_index= 6, atom_type= 6).
Atom no. 2343, " HG " at (3.942, 51.891, -0.675),  was assigned atom type "HD" (rec_index= 3, atom_type= 3).
Atom no. 2344, " N  " at (4.436, 49.205, -3.720),  was assigned atom type "N" (rec_index= 4, atom_type= 4).
Atom no. 2345, " HN " at (4.182, 48.532, -2.996),  was assigned atom type "HD" (rec_index= 3, atom_type= 3).
Atom no. 2346, " CA " at (3.680, 49.184, -4.979),  was assigned atom type "C" (rec_index= 1, atom_type= 1).
Atom no. 2347, " C  " at (2.995, 50.525, -5.188),  was assigned atom type "C" (rec_index= 1, atom_type= 1).
Atom no. 2348, " O  " at (3.011, 51.062, -6.299),  was assigned atom type "OA" (rec_index= 6, atom_type= 6).
Atom no. 2349, " CB " at (2.634, 48.045, -4.985),  was assigned atom type "C" (rec_index= 1, atom_type= 1).
Atom no. 2350, " N  " at (2.426, 51.076, -4.112),  was assigned atom type "N" (rec_index= 4, atom_type= 4).
Atom no. 2351, " HN " at (2.512, 50.613, -3.207),  was assigned atom type "HD" (rec_index= 3, atom_type= 3).
Atom no. 2352, " CA " at (1.679, 52.337, -4.210),  was assigned atom type "C" (rec_index= 1, atom_type= 1).
Atom no. 2353, " C  " at (2.607, 53.557, -4.363),  was assigned atom type "C" (rec_index= 1, atom_type= 1).
Atom no. 2354, " O  " at (2.274, 54.486, -5.099),  was assigned atom type "OA" (rec_index= 6, atom_type= 6).
Atom no. 2355, " CB " at (0.676, 52.495, -3.055),  was assigned atom type "C" (rec_index= 1, atom_type= 1).
Atom no. 2356, " N  " at (3.774, 53.537, -3.710),  was assigned atom type "N" (rec_index= 4, atom_type= 4).
Atom no. 2357, " HN " at (4.046, 52.694, -3.204),  was assigned atom type "HD" (rec_index= 3, atom_type= 3).
Atom no. 2358, " CA " at (4.673, 54.698, -3.703),  was assigned atom type "C" (rec_index= 1, atom_type= 1).
Atom no. 2359, " C  " at (5.403, 54.832, -5.033),  was assigned atom type "C" (rec_index= 1, atom_type= 1).
Atom no. 2360, " O  " at (5.785, 55.925, -5.413),  was assigned atom type "OA" (rec_index= 6, atom_type= 6).
Atom no. 2361, " CB " at (5.676, 54.604, -2.573),  was assigned atom type "C" (rec_index= 1, atom_type= 1).
Atom no. 2362, " N  " at (5.576, 53.717, -5.734),  was assigned atom type "N" (rec_index= 4, atom_type= 4).
Atom no. 2363, " HN " at (5.342, 52.821, -5.307),  was assigned atom type "HD" (rec_index= 3, atom_type= 3).
Atom no. 2364, " CA " at (6.094, 53.740, -7.106),  was assigned atom type "C" (rec_index= 1, atom_type= 1).
Atom no. 2365, " C  " at (5.568, 54.886, -7.988),  was assigned atom type "C" (rec_index= 1, atom_type= 1).
Atom no. 2366, " O  " at (6.373, 55.591, -8.602),  was assigned atom type "OA" (rec_index= 6, atom_type= 6).
Atom no. 2367, " CB " at (5.839, 52.398, -7.801),  was assigned atom type "C" (rec_index= 1, atom_type= 1).
Atom no. 2368, " CG " at (7.004, 51.511, -7.633),  was assigned atom type "C" (rec_index= 1, atom_type= 1).
Atom no. 2369, " CD " at (6.750, 50.102, -7.989),  was assigned atom type "C" (rec_index= 1, atom_type= 1).
Atom no. 2370, " NE " at (7.484, 49.274, -7.038),  was assigned atom type "N" (rec_index= 4, atom_type= 4).
Atom no. 2371, " HE " at (7.953, 49.740, -6.261),  was assigned atom type "HD" (rec_index= 3, atom_type= 3).
Atom no. 2372, " CZ " at (7.579, 47.956, -7.120),  was assigned atom type "C" (rec_index= 1, atom_type= 1).
Atom no. 2373, " NH1" at (6.995, 47.316, -8.124),  was assigned atom type "N" (rec_index= 4, atom_type= 4).
Atom no. 2374, "1HH1" at (6.472, 47.832, -8.832),  was assigned atom type "HD" (rec_index= 3, atom_type= 3).
Atom no. 2375, "2HH1" at (7.068, 46.301, -8.187),  was assigned atom type "HD" (rec_index= 3, atom_type= 3).
Atom no. 2376, " NH2" at (8.259, 47.285, -6.199),  was assigned atom type "N" (rec_index= 4, atom_type= 4).
Atom no. 2377, "1HH2" at (8.708, 47.777, -5.427),  was assigned atom type "HD" (rec_index= 3, atom_type= 3).
Atom no. 2378, "2HH2" at (8.332, 46.270, -6.262),  was assigned atom type "HD" (rec_index= 3, atom_type= 3).
Atom no. 2379, " N  " at (4.241, 55.073, -8.034),  was assigned atom type "N" (rec_index= 4, atom_type= 4).
Atom no. 2380, " HN " at (3.641, 54.497, -7.444),  was assigned atom type "HD" (rec_index= 3, atom_type= 3).
Atom no. 2381, " CA " at (3.623, 56.080, -8.906),  was assigned atom type "C" (rec_index= 1, atom_type= 1).
Atom no. 2382, " C  " at (4.137, 57.502, -8.633),  was assigned atom type "C" (rec_index= 1, atom_type= 1).
Atom no. 2383, " O  " at (4.189, 58.307, -9.557),  was assigned atom type "OA" (rec_index= 6, atom_type= 6).
Atom no. 2384, " CB " at (2.067, 56.093, -8.851),  was assigned atom type "C" (rec_index= 1, atom_type= 1).
Atom no. 2385, " CG2" at (1.460, 54.737, -9.294),  was assigned atom type "C" (rec_index= 1, atom_type= 1).
Atom no. 2386, " OG1" at (1.652, 56.374, -7.517),  was assigned atom type "OA" (rec_index= 6, atom_type= 6).
Atom no. 2387, " HG1" at (2.024, 57.205, -7.246),  was assigned atom type "HD" (rec_index= 3, atom_type= 3).
Atom no. 2388, " N  " at (4.517, 57.804, -7.389),  was assigned atom type "N" (rec_index= 4, atom_type= 4).
Atom no. 2389, " HN " at (4.457, 57.094, -6.659),  was assigned atom type "HD" (rec_index= 3, atom_type= 3).
Atom no. 2390, " CA " at (5.021, 59.146, -7.057),  was assigned atom type "C" (rec_index= 1, atom_type= 1).
Atom no. 2391, " C  " at (6.293, 59.414, -7.868),  was assigned atom type "C" (rec_index= 1, atom_type= 1).
Atom no. 2392, " O  " at (6.467, 60.501, -8.420),  was assigned atom type "OA" (rec_index= 6, atom_type= 6).
Atom no. 2393, " CB " at (5.288, 59.338, -5.538),  was assigned atom type "C" (rec_index= 1, atom_type= 1).
Atom no. 2394, " CG " at (4.074, 59.003, -4.665),  was assigned atom type "A" (rec_index= 0, atom_type= 0).
Atom no. 2395, " CD1" at (2.799, 59.444, -5.028),  was assigned atom type "A" (rec_index= 0, atom_type= 0).
Atom no. 2396, " CD2" at (4.205, 58.242, -3.493),  was assigned atom type "A" (rec_index= 0, atom_type= 0).
Atom no. 2397, " CE1" at (1.670, 59.123, -4.275),  was assigned atom type "A" (rec_index= 0, atom_type= 0).
Atom no. 2398, " CE2" at (3.053, 57.916, -2.707),  was assigned atom type "A" (rec_index= 0, atom_type= 0).
Atom no. 2399, " CZ " at (1.808, 58.366, -3.122),  was assigned atom type "A" (rec_index= 0, atom_type= 0).
Atom no. 2400, " OH " at (0.669, 58.102, -2.402),  was assigned atom type "OA" (rec_index= 6, atom_type= 6).
Atom no. 2401, " HH " at (-0.184, 58.410, -2.686),  was assigned atom type "HD" (rec_index= 3, atom_type= 3).
Atom no. 2402, " N  " at (7.132, 58.389, -7.977),  was assigned atom type "N" (rec_index= 4, atom_type= 4).
Atom no. 2403, " HN " at (6.906, 57.511, -7.510),  was assigned atom type "HD" (rec_index= 3, atom_type= 3).
Atom no. 2404, " CA " at (8.377, 58.488, -8.753),  was assigned atom type "C" (rec_index= 1, atom_type= 1).
Atom no. 2405, " C  " at (8.101, 58.437, -10.275),  was assigned atom type "C" (rec_index= 1, atom_type= 1).
Atom no. 2406, " O  " at (8.628, 59.266, -11.030),  was assigned atom type "OA" (rec_index= 6, atom_type= 6).
Atom no. 2407, " CB " at (9.392, 57.381, -8.327),  was assigned atom type "C" (rec_index= 1, atom_type= 1).
Atom no. 2408, " CG1" at (9.792, 57.537, -6.843),  was assigned atom type "C" (rec_index= 1, atom_type= 1).
Atom no. 2409, " CG2" at (10.615, 57.334, -9.272),  was assigned atom type "C" (rec_index= 1, atom_type= 1).
Atom no. 2410, " CD1" at (10.199, 58.971, -6.422),  was assigned atom type "C" (rec_index= 1, atom_type= 1).
Atom no. 2411, " N  " at (7.287, 57.473, -10.714),  was assigned atom type "N" (rec_index= 4, atom_type= 4).
Atom no. 2412, " HN " at (6.868, 56.830, -10.042),  was assigned atom type "HD" (rec_index= 3, atom_type= 3).
Atom no. 2413, " CA " at (6.983, 57.319, -12.138),  was assigned atom type "C" (rec_index= 1, atom_type= 1).
Atom no. 2414, " C  " at (6.342, 58.577, -12.742),  was assigned atom type "C" (rec_index= 1, atom_type= 1).
Atom no. 2415, " O  " at (6.495, 58.837, -13.936),  was assigned atom type "OA" (rec_index= 6, atom_type= 6).
Atom no. 2416, " CB " at (6.090, 56.098, -12.395),  was assigned atom type "C" (rec_index= 1, atom_type= 1).
Atom no. 2417, " CG " at (6.677, 54.792, -11.910),  was assigned atom type "C" (rec_index= 1, atom_type= 1).
Atom no. 2418, " CD " at (5.640, 53.696, -11.788),  was assigned atom type "C" (rec_index= 1, atom_type= 1).
Atom no. 2419, " NE2" at (6.055, 52.466, -12.061),  was assigned atom type "N" (rec_index= 4, atom_type= 4).
Atom no. 2420, "1HE2" at (7.014, 52.263, -12.344),  was assigned atom type "HD" (rec_index= 3, atom_type= 3).
Atom no. 2421, "2HE2" at (5.356, 51.727, -11.979),  was assigned atom type "HD" (rec_index= 3, atom_type= 3).
Atom no. 2422, " OE1" at (4.479, 53.942, -11.445),  was assigned atom type "OA" (rec_index= 6, atom_type= 6).
Atom no. 2423, " N  " at (5.622, 59.355, -11.936),  was assigned atom type "N" (rec_index= 4, atom_type= 4).
Atom no. 2424, " HN " at (5.548, 59.134, -10.943),  was assigned atom type "HD" (rec_index= 3, atom_type= 3).
Atom no. 2425, " CA " at (4.929, 60.544, -12.487),  was assigned atom type "C" (rec_index= 1, atom_type= 1).
Atom no. 2426, " C  " at (5.881, 61.732, -12.678),  was assigned atom type "C" (rec_index= 1, atom_type= 1).
Atom no. 2427, " O  " at (5.577, 62.651, -13.443),  was assigned atom type "OA" (rec_index= 6, atom_type= 6).
Atom no. 2428, " CB " at (3.721, 60.965, -11.631),  was assigned atom type "C" (rec_index= 1, atom_type= 1).
Atom no. 2429, " OG " at (2.816, 59.885, -11.431),  was assigned atom type "OA" (rec_index= 6, atom_type= 6).
Atom no. 2430, " HG " at (2.070, 60.145, -10.903),  was assigned atom type "HD" (rec_index= 3, atom_type= 3).
Atom no. 2431, " N  " at (7.025, 61.723, -11.996),  was assigned atom type "N" (rec_index= 4, atom_type= 4).
Atom no. 2432, " HN " at (7.219, 60.973, -11.332),  was assigned atom type "HD" (rec_index= 3, atom_type= 3).
Atom no. 2433, " CA " at (8.013, 62.802, -12.203),  was assigned atom type "C" (rec_index= 1, atom_type= 1).
Atom no. 2434, " C  " at (8.620, 62.722, -13.611),  was assigned atom type "C" (rec_index= 1, atom_type= 1).
Atom no. 2435, " O  " at (8.775, 61.628, -14.135),  was assigned atom type "OA" (rec_index= 6, atom_type= 6).
Atom no. 2436, " CB " at (9.127, 62.743, -11.148),  was assigned atom type "C" (rec_index= 1, atom_type= 1).
Atom no. 2437, " CG " at (8.725, 62.852, -9.678),  was assigned atom type "C" (rec_index= 1, atom_type= 1).
Atom no. 2438, " CD1" at (9.917, 62.579, -8.780),  was assigned atom type "C" (rec_index= 1, atom_type= 1).
Atom no. 2439, " CD2" at (8.140, 64.231, -9.413),  was assigned atom type "C" (rec_index= 1, atom_type= 1).
Atom no. 2440, " N  " at (8.947, 63.872, -14.244),  was assigned atom type "N" (rec_index= 4, atom_type= 4).
Atom no. 2441, " CA " at (9.712, 63.693, -15.492),  was assigned atom type "C" (rec_index= 1, atom_type= 1).
Atom no. 2442, " C  " at (11.097, 63.068, -15.186),  was assigned atom type "C" (rec_index= 1, atom_type= 1).
Atom no. 2443, " O  " at (11.668, 63.316, -14.112),  was assigned atom type "OA" (rec_index= 6, atom_type= 6).
Atom no. 2444, " CB " at (9.861, 65.121, -16.024),  was assigned atom type "C" (rec_index= 1, atom_type= 1).
Atom no. 2445, " CG " at (9.821, 65.986, -14.783),  was assigned atom type "C" (rec_index= 1, atom_type= 1).
Atom no. 2446, " CD " at (8.853, 65.292, -13.844),  was assigned atom type "C" (rec_index= 1, atom_type= 1).
Atom no. 2447, " N  " at (11.626, 62.245, -16.108),  was assigned atom type "N" (rec_index= 4, atom_type= 4).
Atom no. 2448, " CA " at (12.949, 61.636, -15.870),  was assigned atom type "C" (rec_index= 1, atom_type= 1).
Atom no. 2449, " C  " at (14.042, 62.708, -15.688),  was assigned atom type "C" (rec_index= 1, atom_type= 1).
Atom no. 2450, " O  " at (14.029, 63.729, -16.391),  was assigned atom type "OA" (rec_index= 6, atom_type= 6).
Atom no. 2451, " CB " at (13.199, 60.816, -17.140),  was assigned atom type "C" (rec_index= 1, atom_type= 1).
Atom no. 2452, " CG " at (11.803, 60.586, -17.739),  was assigned atom type "C" (rec_index= 1, atom_type= 1).
Atom no. 2453, " CD " at (11.025, 61.826, -17.391),  was assigned atom type "C" (rec_index= 1, atom_type= 1).
Atom no. 2454, " N  " at (14.936, 62.510, -14.714),  was assigned atom type "N" (rec_index= 4, atom_type= 4).
Atom no. 2455, " HN " at (14.857, 61.679, -14.128),  was assigned atom type "HD" (rec_index= 3, atom_type= 3).
Atom no. 2456, " CA " at (16.019, 63.449, -14.468),  was assigned atom type "C" (rec_index= 1, atom_type= 1).
Atom no. 2457, " C  " at (17.323, 62.683, -14.528),  was assigned atom type "C" (rec_index= 1, atom_type= 1).
Atom no. 2458, " O  " at (17.418, 61.594, -13.969),  was assigned atom type "OA" (rec_index= 6, atom_type= 6).
Atom no. 2459, " CB " at (15.857, 64.105, -13.085),  was assigned atom type "C" (rec_index= 1, atom_type= 1).
Atom no. 2460, " CB " at (15.879, 64.127, -13.099),  was assigned atom type "C" (rec_index= 1, atom_type= 1).
Atom no. 2461, " CG " at (14.564, 64.952, -12.922),  was assigned atom type "C" (rec_index= 1, atom_type= 1).
Atom no. 2462, " CG " at (14.682, 65.087, -12.988),  was assigned atom type "C" (rec_index= 1, atom_type= 1).
Atom no. 2463, " SD " at (13.983, 65.115, -11.208),  was assigned atom type "SA" (rec_index= 7, atom_type= 7).
Atom no. 2464, " SD " at (14.920, 66.625, -13.898),  was assigned atom type "SA" (rec_index= 7, atom_type= 7).
Atom no. 2465, " CE " at (12.716, 63.846, -11.140),  was assigned atom type "C" (rec_index= 1, atom_type= 1).
Atom no. 2466, " CE " at (16.460, 67.214, -13.201),  was assigned atom type "C" (rec_index= 1, atom_type= 1).
Atom no. 2467, " N  " at (18.329, 63.230, -15.226),  was assigned atom type "N" (rec_index= 4, atom_type= 4).
Atom no. 2468, " CA " at (19.651, 62.563, -15.200),  was assigned atom type "C" (rec_index= 1, atom_type= 1).
Atom no. 2469, " C  " at (20.381, 62.801, -13.884),  was assigned atom type "C" (rec_index= 1, atom_type= 1).
Atom no. 2470, " O  " at (20.099, 63.774, -13.167),  was assigned atom type "OA" (rec_index= 6, atom_type= 6).
Atom no. 2471, " CB " at (20.408, 63.206, -16.385),  was assigned atom type "C" (rec_index= 1, atom_type= 1).
Atom no. 2472, " CG " at (19.761, 64.549, -16.544),  was assigned atom type "C" (rec_index= 1, atom_type= 1).
Atom no. 2473, " CD " at (18.291, 64.375, -16.155),  was assigned atom type "C" (rec_index= 1, atom_type= 1).
Atom no. 2474, " N  " at (21.301, 61.907, -13.547),  was assigned atom type "N" (rec_index= 4, atom_type= 4).
Atom no. 2475, " HN " at (21.415, 61.066, -14.113),  was assigned atom type "HD" (rec_index= 3, atom_type= 3).
Atom no. 2476, " CA " at (22.137, 62.103, -12.400),  was assigned atom type "C" (rec_index= 1, atom_type= 1).
Atom no. 2477, " C  " at (23.015, 63.349, -12.650),  was assigned atom type "C" (rec_index= 1, atom_type= 1).
Atom no. 2478, " O  " at (23.539, 63.493, -13.747),  was assigned atom type "OA" (rec_index= 6, atom_type= 6).
Atom no. 2479, " CB " at (23.001, 60.865, -12.226),  was assigned atom type "C" (rec_index= 1, atom_type= 1).
Atom no. 2480, " CG " at (23.925, 60.916, -11.067),  was assigned atom type "C" (rec_index= 1, atom_type= 1).
Atom no. 2481, " CD " at (24.840, 59.735, -11.013),  was assigned atom type "C" (rec_index= 1, atom_type= 1).
Atom no. 2482, " NE2" at (25.826, 59.823, -10.155),  was assigned atom type "N" (rec_index= 4, atom_type= 4).
Atom no. 2483, "1HE2" at (25.963, 60.635, -9.553),  was assigned atom type "HD" (rec_index= 3, atom_type= 3).
Atom no. 2484, "2HE2" at (26.450, 59.017, -10.118),  was assigned atom type "HD" (rec_index= 3, atom_type= 3).
Atom no. 2485, " OE1" at (24.674, 58.752, -11.742),  was assigned atom type "OA" (rec_index= 6, atom_type= 6).
Atom no. 2486, " N  " at (23.160, 64.228, -11.655),  was assigned atom type "N" (rec_index= 4, atom_type= 4).
Atom no. 2487, " HN " at (22.639, 64.082, -10.790),  was assigned atom type "HD" (rec_index= 3, atom_type= 3).
Atom no. 2488, " CA " at (24.050, 65.407, -11.762),  was assigned atom type "C" (rec_index= 1, atom_type= 1).
Atom no. 2489, " C  " at (25.450, 65.071, -11.262),  was assigned atom type "C" (rec_index= 1, atom_type= 1).
Atom no. 2490, " O  " at (25.619, 64.222, -10.402),  was assigned atom type "OA" (rec_index= 6, atom_type= 6).
Atom no. 2491, " CB " at (23.527, 66.609, -10.948),  was assigned atom type "C" (rec_index= 1, atom_type= 1).
Atom no. 2492, " CG " at (22.274, 67.321, -11.548),  was assigned atom type "C" (rec_index= 1, atom_type= 1).
Atom no. 2493, " CD " at (22.313, 68.840, -11.205),  was assigned atom type "C" (rec_index= 1, atom_type= 1).
Atom no. 2494, " CE " at (20.994, 69.616, -11.518),  was assigned atom type "C" (rec_index= 1, atom_type= 1).
Atom no. 2495, " NZ " at (20.142, 69.747, -10.291),  was assigned atom type "N" (rec_index= 4, atom_type= 4).
Atom no. 2496, " HZ1" at (19.281, 70.254, -10.495),  was assigned atom type "HD" (rec_index= 3, atom_type= 3).
Atom no. 2497, " HZ2" at (20.656, 70.174, -9.520),  was assigned atom type "HD" (rec_index= 3, atom_type= 3).
Atom no. 2498, " HZ3" at (19.952, 68.839, -9.866),  was assigned atom type "HD" (rec_index= 3, atom_type= 3).
Atom no. 2499, " N  " at (26.455, 65.765, -11.791),  was assigned atom type "N" (rec_index= 4, atom_type= 4).
Atom no. 2500, " HN " at (26.267, 66.425, -12.546),  was assigned atom type "HD" (rec_index= 3, atom_type= 3).
Atom no. 2501, " CA " at (27.809, 65.598, -11.313),  was assigned atom type "C" (rec_index= 1, atom_type= 1).
Atom no. 2502, " C  " at (27.897, 66.304, -9.948),  was assigned atom type "C" (rec_index= 1, atom_type= 1).
Atom no. 2503, " O  " at (27.644, 67.511, -9.849),  was assigned atom type "OA" (rec_index= 6, atom_type= 6).
Atom no. 2504, " CB " at (28.744, 66.227, -12.344),  was assigned atom type "C" (rec_index= 1, atom_type= 1).
Atom no. 2505, " CG " at (30.227, 66.029, -12.026),  was assigned atom type "C" (rec_index= 1, atom_type= 1).
Atom no. 2506, " OD1" at (30.595, 65.589, -10.905),  was assigned atom type "OA" (rec_index= 6, atom_type= 6).
Atom no. 2507, " OD2" at (31.027, 66.340, -12.931),  was assigned atom type "OA" (rec_index= 6, atom_type= 6).
Atom no. 2508, " N  " at (28.253, 65.559, -8.904),  was assigned atom type "N" (rec_index= 4, atom_type= 4).
Atom no. 2509, " HN " at (28.442, 64.566, -9.040),  was assigned atom type "HD" (rec_index= 3, atom_type= 3).
Atom no. 2510, " CA " at (28.379, 66.138, -7.563),  was assigned atom type "C" (rec_index= 1, atom_type= 1).
Atom no. 2511, " C  " at (29.533, 67.133, -7.473),  was assigned atom type "C" (rec_index= 1, atom_type= 1).
Atom no. 2512, " O  " at (29.519, 68.005, -6.590),  was assigned atom type "OA" (rec_index= 6, atom_type= 6).
Atom no. 2513, " CB " at (28.545, 65.066, -6.482),  was assigned atom type "C" (rec_index= 1, atom_type= 1).
Atom no. 2514, " CG " at (27.318, 64.189, -6.220),  was assigned atom type "C" (rec_index= 1, atom_type= 1).
Atom no. 2515, " CD1" at (27.666, 63.303, -5.023),  was assigned atom type "C" (rec_index= 1, atom_type= 1).
Atom no. 2516, " CD2" at (26.060, 65.007, -5.880),  was assigned atom type "C" (rec_index= 1, atom_type= 1).
Atom no. 2517, " N  " at (30.500, 67.033, -8.388),  was assigned atom type "N" (rec_index= 4, atom_type= 4).
Atom no. 2518, " HN " at (30.505, 66.243, -9.034),  was assigned atom type "HD" (rec_index= 3, atom_type= 3).
Atom no. 2519, " CA " at (31.547, 68.039, -8.473),  was assigned atom type "C" (rec_index= 1, atom_type= 1).
Atom no. 2520, " C  " at (30.985, 69.398, -8.842),  was assigned atom type "C" (rec_index= 1, atom_type= 1).
Atom no. 2521, " O  " at (31.604, 70.429, -8.557),  was assigned atom type "OA" (rec_index= 6, atom_type= 6).
Atom no. 2522, " CB " at (32.574, 67.689, -9.528),  was assigned atom type "C" (rec_index= 1, atom_type= 1).
Atom no. 2523, " OG " at (33.315, 66.601, -9.053),  was assigned atom type "OA" (rec_index= 6, atom_type= 6).
Atom no. 2524, " HG " at (33.960, 66.381, -9.715),  was assigned atom type "HD" (rec_index= 3, atom_type= 3).
Atom no. 2525, " N  " at (29.842, 69.415, -9.508),  was assigned atom type "N" (rec_index= 4, atom_type= 4).
Atom no. 2526, " HN " at (29.334, 68.551, -9.696),  was assigned atom type "HD" (rec_index= 3, atom_type= 3).
Atom no. 2527, " CA " at (29.323, 70.707, -9.969),  was assigned atom type "C" (rec_index= 1, atom_type= 1).
Atom no. 2528, " C  " at (28.389, 71.251, -8.902),  was assigned atom type "C" (rec_index= 1, atom_type= 1).
Atom no. 2529, " O  " at (27.990, 72.405, -8.953),  was assigned atom type "OA" (rec_index= 6, atom_type= 6).
Atom no. 2530, " CB " at (28.607, 70.585, -11.337),  was assigned atom type "C" (rec_index= 1, atom_type= 1).
Atom no. 2531, " OG " at (27.352, 69.931, -11.142),  was assigned atom type "OA" (rec_index= 6, atom_type= 6).
Atom no. 2532, " HG " at (26.913, 69.856, -11.981),  was assigned atom type "HD" (rec_index= 3, atom_type= 3).
Atom no. 2533, " N  " at (27.960, 70.415, -7.984),  was assigned atom type "N" (rec_index= 4, atom_type= 4).
Atom no. 2534, " HN " at (28.229, 69.432, -8.029),  was assigned atom type "HD" (rec_index= 3, atom_type= 3).
Atom no. 2535, " CA " at (27.099, 70.883, -6.897),  was assigned atom type "C" (rec_index= 1, atom_type= 1).
Atom no. 2536, " C  " at (27.999, 71.402, -5.786),  was assigned atom type "C" (rec_index= 1, atom_type= 1).
Atom no. 2537, " O  " at (27.739, 72.439, -5.203),  was assigned atom type "OA" (rec_index= 6, atom_type= 6).
Atom no. 2538, " CB " at (26.185, 69.765, -6.411),  was assigned atom type "C" (rec_index= 1, atom_type= 1).
Atom no. 2539, " CG1" at (25.151, 69.463, -7.504),  was assigned atom type "C" (rec_index= 1, atom_type= 1).
Atom no. 2540, " CG2" at (25.503, 70.121, -5.055),  was assigned atom type "C" (rec_index= 1, atom_type= 1).
Atom no. 2541, " CD1" at (24.331, 68.233, -7.230),  was assigned atom type "C" (rec_index= 1, atom_type= 1).
Atom no. 2542, " N  " at (29.109, 70.724, -5.558),  was assigned atom type "N" (rec_index= 4, atom_type= 4).
Atom no. 2543, " HN " at (29.356, 69.947, -6.171),  was assigned atom type "HD" (rec_index= 3, atom_type= 3).
Atom no. 2544, " CA " at (29.997, 71.070, -4.434),  was assigned atom type "C" (rec_index= 1, atom_type= 1).
Atom no. 2545, " C  " at (31.300, 71.637, -4.975),  was assigned atom type "C" (rec_index= 1, atom_type= 1).
Atom no. 2546, " O  " at (32.391, 71.142, -4.671),  was assigned atom type "OA" (rec_index= 6, atom_type= 6).
Atom no. 2547, " CB " at (30.253, 69.846, -3.560),  was assigned atom type "C" (rec_index= 1, atom_type= 1).
Atom no. 2548, " CG " at (29.006, 69.309, -2.906),  was assigned atom type "A" (rec_index= 0, atom_type= 0).
Atom no. 2549, " CD1" at (28.575, 69.835, -1.704),  was assigned atom type "A" (rec_index= 0, atom_type= 0).
Atom no. 2550, " CD2" at (28.262, 68.280, -3.503),  was assigned atom type "A" (rec_index= 0, atom_type= 0).
Atom no. 2551, " CE1" at (27.403, 69.364, -1.093),  was assigned atom type "A" (rec_index= 0, atom_type= 0).
Atom no. 2552, " CE2" at (27.099, 67.791, -2.908),  was assigned atom type "A" (rec_index= 0, atom_type= 0).
Atom no. 2553, " CZ " at (26.666, 68.339, -1.704),  was assigned atom type "A" (rec_index= 0, atom_type= 0).
Atom no. 2554, " N  " at (31.153, 72.688, -5.780),  was assigned atom type "N" (rec_index= 4, atom_type= 4).
Atom no. 2555, " HN " at (30.209, 73.038, -5.945),  was assigned atom type "HD" (rec_index= 3, atom_type= 3).
Atom no. 2556, " CA " at (32.261, 73.368, -6.439),  was assigned atom type "C" (rec_index= 1, atom_type= 1).
Atom no. 2557, " C  " at (33.187, 73.936, -5.389),  was assigned atom type "C" (rec_index= 1, atom_type= 1).
Atom no. 2558, " O  " at (32.757, 74.578, -4.458),  was assigned atom type "OA" (rec_index= 6, atom_type= 6).
Atom no. 2559, " CB " at (31.728, 74.499, -7.302),  was assigned atom type "C" (rec_index= 1, atom_type= 1).
Atom no. 2560, " CG " at (30.526, 74.140, -8.186),  was assigned atom type "C" (rec_index= 1, atom_type= 1).
Atom no. 2561, " CD " at (30.202, 75.345, -9.095),  was assigned atom type "C" (rec_index= 1, atom_type= 1).
Atom no. 2562, " NE " at (29.586, 75.013, -10.391),  was assigned atom type "N" (rec_index= 4, atom_type= 4).
Atom no. 2563, " HE " at (28.607, 75.263, -10.530),  was assigned atom type "HD" (rec_index= 3, atom_type= 3).
Atom no. 2564, " CZ " at (30.221, 74.408, -11.396),  was assigned atom type "C" (rec_index= 1, atom_type= 1).
Atom no. 2565, " NH1" at (31.491, 74.025, -11.269),  was assigned atom type "N" (rec_index= 4, atom_type= 4).
Atom no. 2566, "1HH1" at (31.977, 73.562, -12.038),  was assigned atom type "HD" (rec_index= 3, atom_type= 3).
Atom no. 2567, "2HH1" at (31.984, 74.211, -10.396),  was assigned atom type "HD" (rec_index= 3, atom_type= 3).
Atom no. 2568, " NH2" at (29.579, 74.166, -12.533),  was assigned atom type "N" (rec_index= 4, atom_type= 4).
Atom no. 2569, "1HH2" at (30.065, 73.703, -13.302),  was assigned atom type "HD" (rec_index= 3, atom_type= 3).
Atom no. 2570, "2HH2" at (28.607, 74.459, -12.630),  was assigned atom type "HD" (rec_index= 3, atom_type= 3).
Atom no. 2571, " N  " at (34.456, 73.629, -5.470),  was assigned atom type "N" (rec_index= 4, atom_type= 4).
Atom no. 2572, " HN " at (34.811, 73.052, -6.233),  was assigned atom type "HD" (rec_index= 3, atom_type= 3).
Atom no. 2573, " CA " at (35.337, 74.133, -4.445),  was assigned atom type "C" (rec_index= 1, atom_type= 1).
Atom no. 2574, " C  " at (35.505, 73.244, -3.220),  was assigned atom type "C" (rec_index= 1, atom_type= 1).
Atom no. 2575, " O  " at (36.331, 73.566, -2.391),  was assigned atom type "OA" (rec_index= 6, atom_type= 6).
Atom no. 2576, " N  " at (34.757, 72.137, -3.084),  was assigned atom type "N" (rec_index= 4, atom_type= 4).
Atom no. 2577, " HN " at (34.004, 71.957, -3.748),  was assigned atom type "HD" (rec_index= 3, atom_type= 3).
Atom no. 2578, " CA " at (35.008, 71.166, -1.979),  was assigned atom type "C" (rec_index= 1, atom_type= 1).
Atom no. 2579, " C  " at (36.187, 70.262, -2.295),  was assigned atom type "C" (rec_index= 1, atom_type= 1).
Atom no. 2580, " O  " at (36.531, 70.035, -3.469),  was assigned atom type "OA" (rec_index= 6, atom_type= 6).
Atom no. 2581, " CB " at (33.774, 70.288, -1.643),  was assigned atom type "C" (rec_index= 1, atom_type= 1).
Atom no. 2582, " N  " at (36.801, 69.740, -1.240),  was assigned atom type "N" (rec_index= 4, atom_type= 4).
Atom no. 2583, " HN " at (36.517, 70.035, -0.306),  was assigned atom type "HD" (rec_index= 3, atom_type= 3).
Atom no. 2584, " CA " at (37.869, 68.757, -1.378),  was assigned atom type "C" (rec_index= 1, atom_type= 1).
Atom no. 2585, " C  " at (37.355, 67.642, -2.298),  was assigned atom type "C" (rec_index= 1, atom_type= 1).
Atom no. 2586, " O  " at (36.279, 67.108, -2.052),  was assigned atom type "OA" (rec_index= 6, atom_type= 6).
Atom no. 2587, " CB " at (38.154, 68.217, 0.029),  was assigned atom type "C" (rec_index= 1, atom_type= 1).
Atom no. 2588, " CG " at (39.335, 67.294, 0.095),  was assigned atom type "C" (rec_index= 1, atom_type= 1).
Atom no. 2589, " ND2" at (40.000, 67.312, 1.250),  was assigned atom type "N" (rec_index= 4, atom_type= 4).
Atom no. 2590, "1HD2" at (40.803, 66.685, 1.295),  was assigned atom type "HD" (rec_index= 3, atom_type= 3).
Atom no. 2591, "2HD2" at (39.719, 67.891, 2.041),  was assigned atom type "HD" (rec_index= 3, atom_type= 3).
Atom no. 2592, " OD1" at (39.680, 66.582, -0.877),  was assigned atom type "OA" (rec_index= 6, atom_type= 6).
Atom no. 2593, " N  " at (38.079, 67.313, -3.387),  was assigned atom type "N" (rec_index= 4, atom_type= 4).
Atom no. 2594, " CA " at (37.568, 66.244, -4.269),  was assigned atom type "C" (rec_index= 1, atom_type= 1).
Atom no. 2595, " C  " at (37.341, 64.924, -3.517),  was assigned atom type "C" (rec_index= 1, atom_type= 1).
Atom no. 2596, " O  " at (36.459, 64.161, -3.879),  was assigned atom type "OA" (rec_index= 6, atom_type= 6).
Atom no. 2597, " CB " at (38.695, 66.050, -5.280),  was assigned atom type "C" (rec_index= 1, atom_type= 1).
Atom no. 2598, " CG " at (39.353, 67.399, -5.342),  was assigned atom type "C" (rec_index= 1, atom_type= 1).
Atom no. 2599, " CD " at (39.318, 67.905, -3.921),  was assigned atom type "C" (rec_index= 1, atom_type= 1).
Atom no. 2600, " N  " at (38.102, 64.676, -2.458),  was assigned atom type "N" (rec_index= 4, atom_type= 4).
Atom no. 2601, " HN " at (38.861, 65.311, -2.211),  was assigned atom type "HD" (rec_index= 3, atom_type= 3).
Atom no. 2602, " CA " at (37.842, 63.479, -1.644),  was assigned atom type "C" (rec_index= 1, atom_type= 1).
Atom no. 2603, " C  " at (36.483, 63.502, -0.974),  was assigned atom type "C" (rec_index= 1, atom_type= 1).
Atom no. 2604, " O  " at (35.856, 62.462, -0.830),  was assigned atom type "OA" (rec_index= 6, atom_type= 6).
Atom no. 2605, " CB " at (38.925, 63.286, -0.596),  was assigned atom type "C" (rec_index= 1, atom_type= 1).
Atom no. 2606, " CG " at (40.341, 63.014, -1.112),  was assigned atom type "C" (rec_index= 1, atom_type= 1).
Atom no. 2607, " CD1" at (41.253, 62.912, 0.158),  was assigned atom type "C" (rec_index= 1, atom_type= 1).
Atom no. 2608, " CD2" at (40.385, 61.697, -1.909),  was assigned atom type "C" (rec_index= 1, atom_type= 1).
Atom no. 2609, " N  " at (36.052, 64.685, -0.536),  was assigned atom type "N" (rec_index= 4, atom_type= 4).
Atom no. 2610, " HN " at (36.659, 65.499, -0.633),  was assigned atom type "HD" (rec_index= 3, atom_type= 3).
Atom no. 2611, " CA " at (34.716, 64.856, 0.089),  was assigned atom type "C" (rec_index= 1, atom_type= 1).
Atom no. 2612, " C  " at (33.631, 64.521, -0.910),  was assigned atom type "C" (rec_index= 1, atom_type= 1).
Atom no. 2613, " O  " at (32.668, 63.796, -0.582),  was assigned atom type "OA" (rec_index= 6, atom_type= 6).
Atom no. 2614, " CB " at (34.524, 66.270, 0.599),  was assigned atom type "C" (rec_index= 1, atom_type= 1).
Atom no. 2615, " N  " at (33.814, 65.009, -2.118),  was assigned atom type "N" (rec_index= 4, atom_type= 4).
Atom no. 2616, " HN " at (34.640, 65.582, -2.292),  was assigned atom type "HD" (rec_index= 3, atom_type= 3).
Atom no. 2617, " CA " at (32.872, 64.763, -3.241),  was assigned atom type "C" (rec_index= 1, atom_type= 1).
Atom no. 2618, " C  " at (32.804, 63.273, -3.589),  was assigned atom type "C" (rec_index= 1, atom_type= 1).
Atom no. 2619, " O  " at (31.716, 62.721, -3.816),  was assigned atom type "OA" (rec_index= 6, atom_type= 6).
Atom no. 2620, " CB " at (33.281, 65.575, -4.498),  was assigned atom type "C" (rec_index= 1, atom_type= 1).
Atom no. 2621, " CG1" at (33.042, 67.088, -4.291),  was assigned atom type "C" (rec_index= 1, atom_type= 1).
Atom no. 2622, " CG2" at (32.500, 65.109, -5.740),  was assigned atom type "C" (rec_index= 1, atom_type= 1).
Atom no. 2623, " CD1" at (33.809, 67.995, -5.301),  was assigned atom type "C" (rec_index= 1, atom_type= 1).
Atom no. 2624, " N  " at (33.971, 62.636, -3.661),  was assigned atom type "N" (rec_index= 4, atom_type= 4).
Atom no. 2625, " HN " at (34.833, 63.168, -3.540),  was assigned atom type "HD" (rec_index= 3, atom_type= 3).
Atom no. 2626, " CA " at (34.055, 61.185, -3.911),  was assigned atom type "C" (rec_index= 1, atom_type= 1).
Atom no. 2627, " C  " at (33.280, 60.360, -2.885),  was assigned atom type "C" (rec_index= 1, atom_type= 1).
Atom no. 2628, " O  " at (32.497, 59.494, -3.269),  was assigned atom type "OA" (rec_index= 6, atom_type= 6).
Atom no. 2629, " CB " at (35.495, 60.681, -3.930),  was assigned atom type "C" (rec_index= 1, atom_type= 1).
Atom no. 2630, " CG " at (35.580, 59.180, -4.271),  was assigned atom type "C" (rec_index= 1, atom_type= 1).
Atom no. 2631, " OD1" at (35.566, 58.856, -5.466),  was assigned atom type "OA" (rec_index= 6, atom_type= 6).
Atom no. 2632, " OD2" at (35.656, 58.328, -3.343),  was assigned atom type "OA" (rec_index= 6, atom_type= 6).
Atom no. 2633, " N  " at (33.527, 60.611, -1.600),  was assigned atom type "N" (rec_index= 4, atom_type= 4).
Atom no. 2634, " HN " at (34.240, 61.298, -1.355),  was assigned atom type "HD" (rec_index= 3, atom_type= 3).
Atom no. 2635, " CA " at (32.800, 59.924, -0.532),  was assigned atom type "C" (rec_index= 1, atom_type= 1).
Atom no. 2636, " C  " at (31.276, 60.202, -0.581),  was assigned atom type "C" (rec_index= 1, atom_type= 1).
Atom no. 2637, " O  " at (30.440, 59.268, -0.397),  was assigned atom type "OA" (rec_index= 6, atom_type= 6).
Atom no. 2638, " CB " at (33.361, 60.327, 0.856),  was assigned atom type "C" (rec_index= 1, atom_type= 1).
Atom no. 2639, " CG " at (32.707, 59.617, 2.058),  was assigned atom type "C" (rec_index= 1, atom_type= 1).
Atom no. 2640, " CD1" at (32.873, 58.074, 2.011),  was assigned atom type "C" (rec_index= 1, atom_type= 1).
Atom no. 2641, " CD2" at (33.288, 60.211, 3.369),  was assigned atom type "C" (rec_index= 1, atom_type= 1).
Atom no. 2642, " N  " at (30.891, 61.456, -0.825),  was assigned atom type "N" (rec_index= 4, atom_type= 4).
Atom no. 2643, " HN " at (31.592, 62.183, -0.968),  was assigned atom type "HD" (rec_index= 3, atom_type= 3).
Atom no. 2644, " CA " at (29.454, 61.796, -0.889),  was assigned atom type "C" (rec_index= 1, atom_type= 1).
Atom no. 2645, " C  " at (28.728, 60.941, -1.945),  was assigned atom type "C" (rec_index= 1, atom_type= 1).
Atom no. 2646, " O  " at (27.601, 60.513, -1.733),  was assigned atom type "OA" (rec_index= 6, atom_type= 6).
Atom no. 2647, " CB " at (29.220, 63.286, -1.195),  was assigned atom type "C" (rec_index= 1, atom_type= 1).
Atom no. 2648, " CG " at (29.349, 64.304, -0.038),  was assigned atom type "C" (rec_index= 1, atom_type= 1).
Atom no. 2649, " CD1" at (29.187, 65.765, -0.531),  was assigned atom type "C" (rec_index= 1, atom_type= 1).
Atom no. 2650, " CD2" at (28.296, 63.997, 1.049),  was assigned atom type "C" (rec_index= 1, atom_type= 1).
Atom no. 2651, " N  " at (29.404, 60.726, -3.074),  was assigned atom type "N" (rec_index= 4, atom_type= 4).
Atom no. 2652, " HN " at (30.336, 61.130, -3.165),  was assigned atom type "HD" (rec_index= 3, atom_type= 3).
Atom no. 2653, " CA " at (28.879, 59.943, -4.184),  was assigned atom type "C" (rec_index= 1, atom_type= 1).
Atom no. 2654, " C  " at (28.737, 58.473, -3.856),  was assigned atom type "C" (rec_index= 1, atom_type= 1).
Atom no. 2655, " O  " at (28.049, 57.756, -4.570),  was assigned atom type "OA" (rec_index= 6, atom_type= 6).
Atom no. 2656, " N  " at (29.395, 58.011, -2.788),  was assigned atom type "N" (rec_index= 4, atom_type= 4).
Atom no. 2657, " HN " at (30.055, 58.622, -2.307),  was assigned atom type "HD" (rec_index= 3, atom_type= 3).
Atom no. 2658, " CA " at (29.191, 56.649, -2.293),  was assigned atom type "C" (rec_index= 1, atom_type= 1).
Atom no. 2659, " C  " at (28.143, 56.572, -1.170),  was assigned atom type "C" (rec_index= 1, atom_type= 1).
Atom no. 2660, " O  " at (27.810, 55.476, -0.698),  was assigned atom type "OA" (rec_index= 6, atom_type= 6).
Atom no. 2661, " CB " at (30.528, 56.035, -1.855),  was assigned atom type "C" (rec_index= 1, atom_type= 1).
Atom no. 2662, " CG " at (31.517, 55.947, -3.043),  was assigned atom type "C" (rec_index= 1, atom_type= 1).
Atom no. 2663, " CD " at (32.841, 55.412, -2.553),  was assigned atom type "C" (rec_index= 1, atom_type= 1).
Atom no. 2664, " NE " at (33.891, 55.573, -3.565),  was assigned atom type "N" (rec_index= 4, atom_type= 4).
Atom no. 2665, " HE1" at (34.786, 55.212, -3.234),  was assigned atom type "HD" (rec_index= 3, atom_type= 3).
Atom no. 2666, " HE2" at (33.970, 56.543, -3.871),  was assigned atom type "HD" (rec_index= 3, atom_type= 3).
Atom no. 2667, " HE3" at (33.622, 55.149, -4.453),  was assigned atom type "HD" (rec_index= 3, atom_type= 3).
Atom no. 2668, " N  " at (27.564, 57.708, -0.792),  was assigned atom type "N" (rec_index= 4, atom_type= 4).
Atom no. 2669, " HN " at (27.825, 58.587, -1.240),  was assigned atom type "HD" (rec_index= 3, atom_type= 3).
Atom no. 2670, " CA " at (26.542, 57.699, 0.276),  was assigned atom type "C" (rec_index= 1, atom_type= 1).
Atom no. 2671, " C  " at (25.149, 58.042, -0.286),  was assigned atom type "C" (rec_index= 1, atom_type= 1).
Atom no. 2672, " O  " at (24.135, 57.412, 0.051),  was assigned atom type "OA" (rec_index= 6, atom_type= 6).
Atom no. 2673, " CB " at (26.919, 58.699, 1.350),  was assigned atom type "C" (rec_index= 1, atom_type= 1).
Atom no. 2674, " CG " at (28.139, 58.303, 2.149),  was assigned atom type "C" (rec_index= 1, atom_type= 1).
Atom no. 2675, " SD " at (28.600, 59.640, 3.285),  was assigned atom type "SA" (rec_index= 7, atom_type= 7).
Atom no. 2676, " CE " at (29.729, 58.763, 4.354),  was assigned atom type "C" (rec_index= 1, atom_type= 1).
Atom no. 2677, " N  " at (25.134, 59.053, -1.140),  was assigned atom type "N" (rec_index= 4, atom_type= 4).
Atom no. 2678, " HN " at (26.023, 59.471, -1.417),  was assigned atom type "HD" (rec_index= 3, atom_type= 3).
Atom no. 2679, " CA " at (23.893, 59.601, -1.708),  was assigned atom type "C" (rec_index= 1, atom_type= 1).
Atom no. 2680, " C  " at (23.538, 58.864, -3.005),  was assigned atom type "C" (rec_index= 1, atom_type= 1).
Atom no. 2681, " O  " at (23.592, 59.428, -4.109),  was assigned atom type "OA" (rec_index= 6, atom_type= 6).
Atom no. 2682, " CB " at (24.057, 61.116, -1.930),  was assigned atom type "C" (rec_index= 1, atom_type= 1).
Atom no. 2683, " CG " at (24.296, 61.924, -0.616),  was assigned atom type "C" (rec_index= 1, atom_type= 1).
Atom no. 2684, " CD1" at (24.571, 63.380, -0.929),  was assigned atom type "C" (rec_index= 1, atom_type= 1).
Atom no. 2685, " CD2" at (23.060, 61.785, 0.340),  was assigned atom type "C" (rec_index= 1, atom_type= 1).
Atom no. 2686, " N  " at (23.194, 57.581, -2.851),  was assigned atom type "N" (rec_index= 4, atom_type= 4).
Atom no. 2687, " HN " at (23.258, 57.165, -1.922),  was assigned atom type "HD" (rec_index= 3, atom_type= 3).
Atom no. 2688, " CA " at (22.726, 56.743, -3.971),  was assigned atom type "C" (rec_index= 1, atom_type= 1).
Atom no. 2689, " C  " at (21.451, 56.042, -3.527),  was assigned atom type "C" (rec_index= 1, atom_type= 1).
Atom no. 2690, " O  " at (21.270, 55.740, -2.340),  was assigned atom type "OA" (rec_index= 6, atom_type= 6).
Atom no. 2691, " CB " at (23.781, 55.726, -4.493),  was assigned atom type "C" (rec_index= 1, atom_type= 1).
Atom no. 2692, " CG1" at (25.001, 56.461, -5.104),  was assigned atom type "C" (rec_index= 1, atom_type= 1).
Atom no. 2693, " CG2" at (24.264, 54.787, -3.399),  was assigned atom type "C" (rec_index= 1, atom_type= 1).
Atom no. 2694, " N  " at (20.564, 55.812, -4.470),  was assigned atom type "N" (rec_index= 4, atom_type= 4).
Atom no. 2695, " HN " at (20.776, 56.095, -5.427),  was assigned atom type "HD" (rec_index= 3, atom_type= 3).
Atom no. 2696, " CA " at (19.283, 55.163, -4.192),  was assigned atom type "C" (rec_index= 1, atom_type= 1).
Atom no. 2697, " C  " at (19.378, 53.655, -3.932),  was assigned atom type "C" (rec_index= 1, atom_type= 1).
Atom no. 2698, " O  " at (18.623, 53.126, -3.117),  was assigned atom type "OA" (rec_index= 6, atom_type= 6).
Atom no. 2699, " CB " at (18.301, 55.401, -5.359),  was assigned atom type "C" (rec_index= 1, atom_type= 1).
Atom no. 2700, " CG " at (17.988, 56.863, -5.696),  was assigned atom type "C" (rec_index= 1, atom_type= 1).
Atom no. 2701, " CD1" at (17.044, 56.910, -6.929),  was assigned atom type "C" (rec_index= 1, atom_type= 1).
Atom no. 2702, " CD2" at (17.370, 57.568, -4.517),  was assigned atom type "C" (rec_index= 1, atom_type= 1).
Atom no. 2703, " N  " at (20.254, 52.968, -4.663),  was assigned atom type "N" (rec_index= 4, atom_type= 4).
Atom no. 2704, " HN " at (20.799, 53.464, -5.368),  was assigned atom type "HD" (rec_index= 3, atom_type= 3).
Atom no. 2705, " CA " at (20.465, 51.532, -4.495),  was assigned atom type "C" (rec_index= 1, atom_type= 1).
Atom no. 2706, " C  " at (21.330, 51.252, -3.250),  was assigned atom type "C" (rec_index= 1, atom_type= 1).
Atom no. 2707, " O  " at (22.529, 51.562, -3.228),  was assigned atom type "OA" (rec_index= 6, atom_type= 6).
Atom no. 2708, " CB " at (21.158, 50.960, -5.747),  was assigned atom type "C" (rec_index= 1, atom_type= 1).
Atom no. 2709, " CG " at (21.319, 49.451, -5.698),  was assigned atom type "C" (rec_index= 1, atom_type= 1).
Atom no. 2710, " OD1" at (21.139, 48.827, -4.615),  was assigned atom type "OA" (rec_index= 6, atom_type= 6).
Atom no. 2711, " OD2" at (21.628, 48.872, -6.765),  was assigned atom type "OA" (rec_index= 6, atom_type= 6).
Atom no. 2712, " N  " at (20.736, 50.649, -2.224),  was assigned atom type "N" (rec_index= 4, atom_type= 4).
Atom no. 2713, " HN " at (19.751, 50.392, -2.294),  was assigned atom type "HD" (rec_index= 3, atom_type= 3).
Atom no. 2714, " CA " at (21.486, 50.345, -0.978),  was assigned atom type "C" (rec_index= 1, atom_type= 1).
Atom no. 2715, " C  " at (22.733, 49.486, -1.148),  was assigned atom type "C" (rec_index= 1, atom_type= 1).
Atom no. 2716, " O  " at (23.765, 49.774, -0.509),  was assigned atom type "OA" (rec_index= 6, atom_type= 6).
Atom no. 2717, " CB " at (20.551, 49.797, 0.113),  was assigned atom type "C" (rec_index= 1, atom_type= 1).
Atom no. 2718, " OG " at (19.924, 50.938, 0.682),  was assigned atom type "OA" (rec_index= 6, atom_type= 6).
Atom no. 2719, " HG " at (19.346, 50.599, 1.356),  was assigned atom type "HD" (rec_index= 3, atom_type= 3).
Atom no. 2720, " N  " at (22.683, 48.506, -2.044),  was assigned atom type "N" (rec_index= 4, atom_type= 4).
Atom no. 2721, " HN " at (21.807, 48.323, -2.533),  was assigned atom type "HD" (rec_index= 3, atom_type= 3).
Atom no. 2722, " CA " at (23.878, 47.667, -2.353),  was assigned atom type "C" (rec_index= 1, atom_type= 1).
Atom no. 2723, " C  " at (25.081, 48.523, -2.619),  was assigned atom type "C" (rec_index= 1, atom_type= 1).
Atom no. 2724, " O  " at (26.216, 48.110, -2.370),  was assigned atom type "OA" (rec_index= 6, atom_type= 6).
Atom no. 2725, " CB " at (23.673, 46.764, -3.591),  was assigned atom type "C" (rec_index= 1, atom_type= 1).
Atom no. 2726, " CG " at (22.684, 45.628, -3.351),  was assigned atom type "C" (rec_index= 1, atom_type= 1).
Atom no. 2727, " OD1" at (22.247, 45.452, -2.193),  was assigned atom type "OA" (rec_index= 6, atom_type= 6).
Atom no. 2728, " OD2" at (22.339, 44.912, -4.333),  was assigned atom type "OA" (rec_index= 6, atom_type= 6).
Atom no. 2729, " N  " at (24.844, 49.722, -3.140),  was assigned atom type "N" (rec_index= 4, atom_type= 4).
Atom no. 2730, " HN " at (23.886, 50.058, -3.238),  was assigned atom type "HD" (rec_index= 3, atom_type= 3).
Atom no. 2731, " CA " at (25.954, 50.551, -3.568),  was assigned atom type "C" (rec_index= 1, atom_type= 1).
Atom no. 2732, " C  " at (26.342, 51.628, -2.568),  was assigned atom type "C" (rec_index= 1, atom_type= 1).
Atom no. 2733, " O  " at (27.203, 52.448, -2.874),  was assigned atom type "OA" (rec_index= 6, atom_type= 6).
Atom no. 2734, " CB " at (25.702, 51.126, -4.967),  was assigned atom type "C" (rec_index= 1, atom_type= 1).
Atom no. 2735, " CG " at (25.284, 50.038, -6.027),  was assigned atom type "C" (rec_index= 1, atom_type= 1).
Atom no. 2736, " CD " at (26.324, 48.914, -6.205),  was assigned atom type "C" (rec_index= 1, atom_type= 1).
Atom no. 2737, " NE2" at (25.842, 47.692, -6.411),  was assigned atom type "N" (rec_index= 4, atom_type= 4).
Atom no. 2738, "1HE2" at (26.530, 46.948, -6.529),  was assigned atom type "HD" (rec_index= 3, atom_type= 3).
Atom no. 2739, "2HE2" at (24.842, 47.500, -6.464),  was assigned atom type "HD" (rec_index= 3, atom_type= 3).
Atom no. 2740, " OE1" at (27.539, 49.147, -6.141),  was assigned atom type "OA" (rec_index= 6, atom_type= 6).
Atom no. 2741, " N  " at (25.683, 51.681, -1.400),  was assigned atom type "N" (rec_index= 4, atom_type= 4).
Atom no. 2742, " HN " at (24.889, 51.064, -1.229),  was assigned atom type "HD" (rec_index= 3, atom_type= 3).
Atom no. 2743, " CA " at (26.113, 52.631, -0.374),  was assigned atom type "C" (rec_index= 1, atom_type= 1).
Atom no. 2744, " C  " at (27.239, 52.057, 0.439),  was assigned atom type "C" (rec_index= 1, atom_type= 1).
Atom no. 2745, " O  " at (27.164, 50.912, 0.856),  was assigned atom type "OA" (rec_index= 6, atom_type= 6).
Atom no. 2746, " CB " at (25.001, 53.031, 0.625),  was assigned atom type "C" (rec_index= 1, atom_type= 1).
Atom no. 2747, " CG " at (23.847, 53.735, 0.002),  was assigned atom type "C" (rec_index= 1, atom_type= 1).
Atom no. 2748, " CD " at (22.932, 54.410, 1.021),  was assigned atom type "C" (rec_index= 1, atom_type= 1).
Atom no. 2749, " NE " at (21.727, 54.818, 0.300),  was assigned atom type "N" (rec_index= 4, atom_type= 4).
Atom no. 2750, " HE " at (21.857, 55.373, -0.546),  was assigned atom type "HD" (rec_index= 3, atom_type= 3).
Atom no. 2751, " CZ " at (20.475, 54.529, 0.650),  was assigned atom type "C" (rec_index= 1, atom_type= 1).
Atom no. 2752, " NH1" at (20.217, 53.910, 1.792),  was assigned atom type "N" (rec_index= 4, atom_type= 4).
Atom no. 2753, "1HH1" at (20.980, 53.609, 2.398),  was assigned atom type "HD" (rec_index= 3, atom_type= 3).
Atom no. 2754, "2HH1" at (19.258, 53.689, 2.060),  was assigned atom type "HD" (rec_index= 3, atom_type= 3).
Atom no. 2755, " NH2" at (19.485, 54.920, -0.137),  was assigned atom type "N" (rec_index= 4, atom_type= 4).
Atom no. 2756, "1HH2" at (19.684, 55.397, -1.017),  was assigned atom type "HD" (rec_index= 3, atom_type= 3).
Atom no. 2757, "2HH2" at (18.526, 54.699, 0.131),  was assigned atom type "HD" (rec_index= 3, atom_type= 3).
Atom no. 2758, " N  " at (28.258, 52.872, 0.687),  was assigned atom type "N" (rec_index= 4, atom_type= 4).
Atom no. 2759, " HN " at (28.262, 53.802, 0.267),  was assigned atom type "HD" (rec_index= 3, atom_type= 3).
Atom no. 2760, " CA " at (29.381, 52.473, 1.549),  was assigned atom type "C" (rec_index= 1, atom_type= 1).
Atom no. 2761, " C  " at (28.883, 52.173, 2.984),  was assigned atom type "C" (rec_index= 1, atom_type= 1).
Atom no. 2762, " O  " at (27.969, 52.861, 3.499),  was assigned atom type "OA" (rec_index= 6, atom_type= 6).
Atom no. 2763, " CB " at (30.493, 53.603, 1.525),  was assigned atom type "C" (rec_index= 1, atom_type= 1).
Atom no. 2764, " CG1" at (30.047, 54.917, 2.261),  was assigned atom type "C" (rec_index= 1, atom_type= 1).
Atom no. 2765, " CG2" at (31.819, 53.108, 2.063),  was assigned atom type "C" (rec_index= 1, atom_type= 1).
Atom no. 2766, " N  " at (29.454, 51.157, 3.637),  was assigned atom type "N" (rec_index= 4, atom_type= 4).
Atom no. 2767, " HN " at (30.117, 50.547, 3.158),  was assigned atom type "HD" (rec_index= 3, atom_type= 3).
Atom no. 2768, " CA " at (29.117, 50.921, 5.068),  was assigned atom type "C" (rec_index= 1, atom_type= 1).
Atom no. 2769, " C  " at (29.855, 51.985, 5.897),  was assigned atom type "C" (rec_index= 1, atom_type= 1).
Atom no. 2770, " O  " at (30.783, 52.609, 5.380),  was assigned atom type "OA" (rec_index= 6, atom_type= 6).
Atom no. 2771, " CB " at (29.590, 49.544, 5.508),  was assigned atom type "C" (rec_index= 1, atom_type= 1).
Atom no. 2772, " OG " at (31.005, 49.474, 5.484),  was assigned atom type "OA" (rec_index= 6, atom_type= 6).
Atom no. 2773, " HG " at (31.300, 48.614, 5.759),  was assigned atom type "HD" (rec_index= 3, atom_type= 3).
Atom no. 2774, " N  " at (29.460, 52.167, 7.161),  was assigned atom type "N" (rec_index= 4, atom_type= 4).
Atom no. 2775, " HN " at (28.652, 51.646, 7.500),  was assigned atom type "HD" (rec_index= 3, atom_type= 3).
Atom no. 2776, " CA " at (30.150, 53.097, 8.092),  was assigned atom type "C" (rec_index= 1, atom_type= 1).
Atom no. 2777, " C  " at (31.593, 52.618, 8.275),  was assigned atom type "C" (rec_index= 1, atom_type= 1).
Atom no. 2778, " O  " at (32.542, 53.424, 8.208),  was assigned atom type "OA" (rec_index= 6, atom_type= 6).
Atom no. 2779, " CB " at (29.389, 53.127, 9.498),  was assigned atom type "C" (rec_index= 1, atom_type= 1).
Atom no. 2780, " N  " at (31.758, 51.312, 8.449),  was assigned atom type "N" (rec_index= 4, atom_type= 4).
Atom no. 2781, " HN " at (30.935, 50.710, 8.452),  was assigned atom type "HD" (rec_index= 3, atom_type= 3).
Atom no. 2782, " CA " at (33.102, 50.691, 8.640),  was assigned atom type "C" (rec_index= 1, atom_type= 1).
Atom no. 2783, " C  " at (34.051, 50.961, 7.458),  was assigned atom type "C" (rec_index= 1, atom_type= 1).
Atom no. 2784, " O  " at (35.231, 51.315, 7.645),  was assigned atom type "OA" (rec_index= 6, atom_type= 6).
Atom no. 2785, " CB " at (32.992, 49.177, 8.921),  was assigned atom type "C" (rec_index= 1, atom_type= 1).
Atom no. 2786, " N  " at (33.531, 50.811, 6.251),  was assigned atom type "N" (rec_index= 4, atom_type= 4).
Atom no. 2787, " HN " at (32.558, 50.518, 6.159),  was assigned atom type "HD" (rec_index= 3, atom_type= 3).
Atom no. 2788, " CA " at (34.325, 51.058, 5.039),  was assigned atom type "C" (rec_index= 1, atom_type= 1).
Atom no. 2789, " C  " at (34.596, 52.528, 4.843),  was assigned atom type "C" (rec_index= 1, atom_type= 1).
Atom no. 2790, " O  " at (35.706, 52.896, 4.470),  was assigned atom type "OA" (rec_index= 6, atom_type= 6).
Atom no. 2791, " CB " at (33.580, 50.545, 3.787),  was assigned atom type "C" (rec_index= 1, atom_type= 1).
Atom no. 2792, " CG " at (33.499, 49.033, 3.699),  was assigned atom type "C" (rec_index= 1, atom_type= 1).
Atom no. 2793, " N  " at (33.580, 53.366, 5.114),  was assigned atom type "N" (rec_index= 4, atom_type= 4).
Atom no. 2794, " HN " at (32.688, 52.984, 5.429),  was assigned atom type "HD" (rec_index= 3, atom_type= 3).
Atom no. 2795, " CA " at (33.726, 54.791, 4.969),  was assigned atom type "C" (rec_index= 1, atom_type= 1).
Atom no. 2796, " C  " at (34.864, 55.334, 5.844),  was assigned atom type "C" (rec_index= 1, atom_type= 1).
Atom no. 2797, " O  " at (35.540, 56.271, 5.448),  was assigned atom type "OA" (rec_index= 6, atom_type= 6).
Atom no. 2798, " CB " at (32.417, 55.511, 5.277),  was assigned atom type "C" (rec_index= 1, atom_type= 1).
Atom no. 2799, " N  " at (35.097, 54.751, 7.019),  was assigned atom type "N" (rec_index= 4, atom_type= 4).
Atom no. 2800, " HN " at (34.530, 53.960, 7.323),  was assigned atom type "HD" (rec_index= 3, atom_type= 3).
Atom no. 2801, " CA " at (36.185, 55.262, 7.878),  was assigned atom type "C" (rec_index= 1, atom_type= 1).
Atom no. 2802, " C  " at (37.549, 55.115, 7.217),  was assigned atom type "C" (rec_index= 1, atom_type= 1).
Atom no. 2803, " O  " at (38.495, 55.851, 7.522),  was assigned atom type "OA" (rec_index= 6, atom_type= 6).
Atom no. 2804, " CB " at (36.169, 54.524, 9.237),  was assigned atom type "C" (rec_index= 1, atom_type= 1).
Atom no. 2805, " CG " at (34.942, 54.941, 10.068),  was assigned atom type "C" (rec_index= 1, atom_type= 1).
Atom no. 2806, " CD1" at (34.790, 53.971, 11.199),  was assigned atom type "C" (rec_index= 1, atom_type= 1).
Atom no. 2807, " CD2" at (35.035, 56.397, 10.620),  was assigned atom type "C" (rec_index= 1, atom_type= 1).
Atom no. 2808, " N  " at (37.648, 54.132, 6.338),  was assigned atom type "N" (rec_index= 4, atom_type= 4).
Atom no. 2809, " HN " at (36.830, 53.552, 6.153),  was assigned atom type "HD" (rec_index= 3, atom_type= 3).
Atom no. 2810, " CA " at (38.889, 53.849, 5.624),  was assigned atom type "C" (rec_index= 1, atom_type= 1).
Atom no. 2811, " C  " at (39.132, 54.787, 4.417),  was assigned atom type "C" (rec_index= 1, atom_type= 1).
Atom no. 2812, " O  " at (40.205, 54.752, 3.819),  was assigned atom type "OA" (rec_index= 6, atom_type= 6).
Atom no. 2813, " CB " at (38.935, 52.382, 5.183),  was assigned atom type "C" (rec_index= 1, atom_type= 1).
Atom no. 2814, " N  " at (38.161, 55.627, 4.076),  was assigned atom type "N" (rec_index= 4, atom_type= 4).
Atom no. 2815, " HN " at (37.303, 55.640, 4.628),  was assigned atom type "HD" (rec_index= 3, atom_type= 3).
Atom no. 2816, " CA " at (38.281, 56.530, 2.940),  was assigned atom type "C" (rec_index= 1, atom_type= 1).
Atom no. 2817, " C  " at (39.392, 57.571, 3.147),  was assigned atom type "C" (rec_index= 1, atom_type= 1).
Atom no. 2818, " O  " at (39.561, 58.094, 4.246),  was assigned atom type "OA" (rec_index= 6, atom_type= 6).
Atom no. 2819, " CB " at (36.952, 57.273, 2.748),  was assigned atom type "C" (rec_index= 1, atom_type= 1).
Atom no. 2820, " CG " at (36.788, 57.891, 1.400),  was assigned atom type "A" (rec_index= 0, atom_type= 0).
Atom no. 2821, " CD2" at (36.144, 57.457, 0.287),  was assigned atom type "A" (rec_index= 0, atom_type= 0).
Atom no. 2822, " ND1" at (37.319, 59.115, 1.081),  was assigned atom type "N" (rec_index= 4, atom_type= 4).
Atom no. 2823, " HD1" at (37.864, 59.701, 1.713),  was assigned atom type "HD" (rec_index= 3, atom_type= 3).
Atom no. 2824, " CE1" at (37.018, 59.420, -0.169),  was assigned atom type "A" (rec_index= 0, atom_type= 0).
Atom no. 2825, " NE2" at (36.296, 58.432, -0.675),  was assigned atom type "N" (rec_index= 4, atom_type= 4).
Atom no. 2826, " HE2" at (35.915, 58.398, -1.621),  was assigned atom type "HD" (rec_index= 3, atom_type= 3).
Atom no. 2827, " N  " at (40.106, 57.906, 2.075),  was assigned atom type "N" (rec_index= 4, atom_type= 4).
Atom no. 2828, " HN " at (39.892, 57.480, 1.173),  was assigned atom type "HD" (rec_index= 3, atom_type= 3).
Atom no. 2829, " CA " at (41.197, 58.882, 2.176),  was assigned atom type "C" (rec_index= 1, atom_type= 1).
Atom no. 2830, " C  " at (40.751, 60.235, 2.734),  was assigned atom type "C" (rec_index= 1, atom_type= 1).
Atom no. 2831, " O  " at (41.577, 60.973, 3.285),  was assigned atom type "OA" (rec_index= 6, atom_type= 6).
Atom no. 2832, " CB " at (41.888, 59.058, 0.802),  was assigned atom type "C" (rec_index= 1, atom_type= 1).
Atom no. 2833, " N  " at (39.467, 60.588, 2.601),  was assigned atom type "N" (rec_index= 4, atom_type= 4).
Atom no. 2834, " HN " at (38.814, 59.993, 2.092),  was assigned atom type "HD" (rec_index= 3, atom_type= 3).
Atom no. 2835, " CA " at (39.016, 61.857, 3.207),  was assigned atom type "C" (rec_index= 1, atom_type= 1).
Atom no. 2836, " C  " at (39.333, 61.890, 4.725),  was assigned atom type "C" (rec_index= 1, atom_type= 1).
Atom no. 2837, " O  " at (39.548, 62.973, 5.277),  was assigned atom type "OA" (rec_index= 6, atom_type= 6).
Atom no. 2838, " CB " at (37.525, 62.093, 2.984),  was assigned atom type "C" (rec_index= 1, atom_type= 1).
Atom no. 2839, " CG " at (36.980, 63.471, 3.380),  was assigned atom type "A" (rec_index= 0, atom_type= 0).
Atom no. 2840, " CD1" at (37.569, 64.653, 2.882),  was assigned atom type "A" (rec_index= 0, atom_type= 0).
Atom no. 2841, " CD2" at (35.917, 63.578, 4.275),  was assigned atom type "A" (rec_index= 0, atom_type= 0).
Atom no. 2842, " CE1" at (37.081, 65.908, 3.233),  was assigned atom type "A" (rec_index= 0, atom_type= 0).
Atom no. 2843, " CE2" at (35.410, 64.812, 4.627),  was assigned atom type "A" (rec_index= 0, atom_type= 0).
Atom no. 2844, " CZ " at (36.002, 65.966, 4.116),  was assigned atom type "A" (rec_index= 0, atom_type= 0).
Atom no. 2845, " OH " at (35.505, 67.175, 4.443),  was assigned atom type "OA" (rec_index= 6, atom_type= 6).
Atom no. 2846, " HH " at (34.770, 67.214, 5.044),  was assigned atom type "HD" (rec_index= 3, atom_type= 3).
Atom no. 2847, " N  " at (39.398, 60.718, 5.365),  was assigned atom type "N" (rec_index= 4, atom_type= 4).
Atom no. 2848, " HN " at (39.266, 59.860, 4.830),  was assigned atom type "HD" (rec_index= 3, atom_type= 3).
Atom no. 2849, " CA " at (39.655, 60.615, 6.823),  was assigned atom type "C" (rec_index= 1, atom_type= 1).
Atom no. 2850, " C  " at (41.068, 60.191, 7.169),  was assigned atom type "C" (rec_index= 1, atom_type= 1).
Atom no. 2851, " O  " at (41.338, 59.754, 8.282),  was assigned atom type "OA" (rec_index= 6, atom_type= 6).
Atom no. 2852, " CB " at (38.680, 59.643, 7.470),  was assigned atom type "C" (rec_index= 1, atom_type= 1).
Atom no. 2853, " CG " at (37.280, 59.993, 7.244),  was assigned atom type "A" (rec_index= 0, atom_type= 0).
Atom no. 2854, " CD1" at (36.764, 61.241, 7.660),  was assigned atom type "A" (rec_index= 0, atom_type= 0).
Atom no. 2855, " CD2" at (36.440, 59.114, 6.540),  was assigned atom type "A" (rec_index= 0, atom_type= 0).
Atom no. 2856, " CE1" at (35.447, 61.608, 7.435),  was assigned atom type "A" (rec_index= 0, atom_type= 0).
Atom no. 2857, " CE2" at (35.086, 59.479, 6.275),  was assigned atom type "A" (rec_index= 0, atom_type= 0).
Atom no. 2858, " CZ " at (34.579, 60.718, 6.718),  was assigned atom type "A" (rec_index= 0, atom_type= 0).
Atom no. 2859, " N  " at (42.009, 60.365, 6.240),  was assigned atom type "N" (rec_index= 4, atom_type= 4).
Atom no. 2860, " HN " at (41.808, 60.894, 5.391),  was assigned atom type "HD" (rec_index= 3, atom_type= 3).
Atom no. 2861, " CA " at (43.328, 59.788, 6.457),  was assigned atom type "C" (rec_index= 1, atom_type= 1).
Atom no. 2862, " C  " at (44.027, 60.520, 7.600),  was assigned atom type "C" (rec_index= 1, atom_type= 1).
Atom no. 2863, " O  " at (44.965, 60.022, 8.131),  was assigned atom type "OA" (rec_index= 6, atom_type= 6).
Atom no. 2864, " CB " at (44.174, 59.873, 5.199),  was assigned atom type "C" (rec_index= 1, atom_type= 1).
Atom no. 2865, " OG " at (44.347, 61.219, 4.862),  was assigned atom type "OA" (rec_index= 6, atom_type= 6).
Atom no. 2866, " HG " at (44.876, 61.272, 4.075),  was assigned atom type "HD" (rec_index= 3, atom_type= 3).
Atom no. 2867, " N  " at (43.538, 61.699, 7.977),  was assigned atom type "N" (rec_index= 4, atom_type= 4).
Atom no. 2868, " HN " at (42.735, 62.100, 7.493),  was assigned atom type "HD" (rec_index= 3, atom_type= 3).
Atom no. 2869, " CA " at (44.162, 62.418, 9.093),  was assigned atom type "C" (rec_index= 1, atom_type= 1).
Atom no. 2870, " C  " at (43.846, 61.701, 10.436),  was assigned atom type "C" (rec_index= 1, atom_type= 1).
Atom no. 2871, " O  " at (44.672, 61.692, 11.359),  was assigned atom type "OA" (rec_index= 6, atom_type= 6).
Atom no. 2872, " CB " at (43.731, 63.898, 9.078),  was assigned atom type "C" (rec_index= 1, atom_type= 1).
Atom no. 2873, " CG " at (44.319, 64.761, 10.222),  was assigned atom type "C" (rec_index= 1, atom_type= 1).
Atom no. 2874, " CD " at (45.848, 64.910, 10.140),  was assigned atom type "C" (rec_index= 1, atom_type= 1).
Atom no. 2875, " NE2" at (46.487, 65.033, 11.288),  was assigned atom type "N" (rec_index= 4, atom_type= 4).
Atom no. 2876, "1HE2" at (46.001, 65.012, 12.185),  was assigned atom type "HD" (rec_index= 3, atom_type= 3).
Atom no. 2877, "2HE2" at (47.501, 65.132, 11.234),  was assigned atom type "HD" (rec_index= 3, atom_type= 3).
Atom no. 2878, " OE1" at (46.433, 64.935, 9.060),  was assigned atom type "OA" (rec_index= 6, atom_type= 6).
Atom no. 2879, " N  " at (42.696, 61.028, 10.471),  was assigned atom type "N" (rec_index= 4, atom_type= 4).
Atom no. 2880, " HN " at (42.241, 60.818, 9.583),  was assigned atom type "HD" (rec_index= 3, atom_type= 3).
Atom no. 2881, " CA " at (42.040, 60.568, 11.701),  was assigned atom type "C" (rec_index= 1, atom_type= 1).
Atom no. 2882, " C  " at (41.928, 59.056, 11.821),  was assigned atom type "C" (rec_index= 1, atom_type= 1).
Atom no. 2883, " O  " at (41.859, 58.515, 12.931),  was assigned atom type "OA" (rec_index= 6, atom_type= 6).
Atom no. 2884, " CB " at (40.649, 61.230, 11.795),  was assigned atom type "C" (rec_index= 1, atom_type= 1).
Atom no. 2885, " CG " at (40.771, 62.727, 11.798),  was assigned atom type "A" (rec_index= 0, atom_type= 0).
Atom no. 2886, " CD1" at (41.381, 63.371, 12.864),  was assigned atom type "A" (rec_index= 0, atom_type= 0).
Atom no. 2887, " CD2" at (40.319, 63.503, 10.718),  was assigned atom type "A" (rec_index= 0, atom_type= 0).
Atom no. 2888, " CE1" at (41.552, 64.763, 12.875),  was assigned atom type "A" (rec_index= 0, atom_type= 0).
Atom no. 2889, " CE2" at (40.491, 64.917, 10.713),  was assigned atom type "A" (rec_index= 0, atom_type= 0).
Atom no. 2890, " CZ " at (41.118, 65.524, 11.807),  was assigned atom type "A" (rec_index= 0, atom_type= 0).
Atom no. 2891, " OH " at (41.283, 66.893, 11.823),  was assigned atom type "OA" (rec_index= 6, atom_type= 6).
Atom no. 2892, " HH " at (41.709, 67.305, 12.566),  was assigned atom type "HD" (rec_index= 3, atom_type= 3).
Atom no. 2893, " N  " at (41.888, 58.376, 10.677),  was assigned atom type "N" (rec_index= 4, atom_type= 4).
Atom no. 2894, " HN " at (42.036, 58.877, 9.801),  was assigned atom type "HD" (rec_index= 3, atom_type= 3).
Atom no. 2895, " CA " at (41.640, 56.941, 10.632),  was assigned atom type "C" (rec_index= 1, atom_type= 1).
Atom no. 2896, " C  " at (42.651, 56.187, 11.468),  was assigned atom type "C" (rec_index= 1, atom_type= 1).
Atom no. 2897, " O  " at (43.875, 56.414, 11.372),  was assigned atom type "OA" (rec_index= 6, atom_type= 6).
Atom no. 2898, " CB " at (41.721, 56.444, 9.180),  was assigned atom type "C" (rec_index= 1, atom_type= 1).
Atom no. 2899, " CG " at (41.434, 54.976, 9.016),  was assigned atom type "A" (rec_index= 0, atom_type= 0).
Atom no. 2900, " CD2" at (42.059, 54.021, 8.277),  was assigned atom type "A" (rec_index= 0, atom_type= 0).
Atom no. 2901, " ND1" at (40.370, 54.347, 9.638),  was assigned atom type "N" (rec_index= 4, atom_type= 4).
Atom no. 2902, " HD1" at (39.702, 54.797, 10.264),  was assigned atom type "HD" (rec_index= 3, atom_type= 3).
Atom no. 2903, " CE1" at (40.355, 53.068, 9.293),  was assigned atom type "A" (rec_index= 0, atom_type= 0).
Atom no. 2904, " NE2" at (41.369, 52.842, 8.471),  was assigned atom type "N" (rec_index= 4, atom_type= 4).
Atom no. 2905, " HE2" at (41.602, 51.943, 8.050),  was assigned atom type "HD" (rec_index= 3, atom_type= 3).
Atom no. 2906, " N  " at (42.133, 55.270, 12.282),  was assigned atom type "N" (rec_index= 4, atom_type= 4).
Atom no. 2907, " HN " at (41.119, 55.163, 12.315),  was assigned atom type "HD" (rec_index= 3, atom_type= 3).
Atom no. 2908, " CA " at (42.949, 54.416, 13.125),  was assigned atom type "C" (rec_index= 1, atom_type= 1).
Atom no. 2909, " C  " at (42.145, 53.115, 13.310),  was assigned atom type "C" (rec_index= 1, atom_type= 1).
Atom no. 2910, " O  " at (41.277, 53.076, 14.160),  was assigned atom type "OA" (rec_index= 6, atom_type= 6).
Atom no. 2911, " CB " at (43.150, 55.111, 14.482),  was assigned atom type "C" (rec_index= 1, atom_type= 1).
Atom no. 2912, " CG " at (44.063, 54.325, 15.435),  was assigned atom type "C" (rec_index= 1, atom_type= 1).
Atom no. 2913, " OD1" at (44.471, 53.190, 15.144),  was assigned atom type "OA" (rec_index= 6, atom_type= 6).
Atom no. 2914, " OD2" at (44.390, 54.881, 16.490),  was assigned atom type "OA" (rec_index= 6, atom_type= 6).
Atom no. 2915, " N  " at (42.431, 52.059, 12.514),  was assigned atom type "N" (rec_index= 4, atom_type= 4).
Atom no. 2916, " CA " at (41.721, 50.773, 12.607),  was assigned atom type "C" (rec_index= 1, atom_type= 1).
Atom no. 2917, " C  " at (41.674, 50.126, 14.008),  was assigned atom type "C" (rec_index= 1, atom_type= 1).
Atom no. 2918, " O  " at (40.751, 49.350, 14.294),  was assigned atom type "OA" (rec_index= 6, atom_type= 6).
Atom no. 2919, " CB " at (42.503, 49.859, 11.641),  was assigned atom type "C" (rec_index= 1, atom_type= 1).
Atom no. 2920, " CG " at (43.215, 50.761, 10.728),  was assigned atom type "C" (rec_index= 1, atom_type= 1).
Atom no. 2921, " CD " at (43.545, 51.996, 11.546),  was assigned atom type "C" (rec_index= 1, atom_type= 1).
Atom no. 2922, " N  " at (42.658, 50.400, 14.867),  was assigned atom type "N" (rec_index= 4, atom_type= 4).
Atom no. 2923, " HN " at (43.407, 51.036, 14.593),  was assigned atom type "HD" (rec_index= 3, atom_type= 3).
Atom no. 2924, " CA " at (42.670, 49.792, 16.204),  was assigned atom type "C" (rec_index= 1, atom_type= 1).
Atom no. 2925, " C  " at (41.805, 50.574, 17.180),  was assigned atom type "C" (rec_index= 1, atom_type= 1).
Atom no. 2926, " O  " at (41.544, 50.118, 18.279),  was assigned atom type "OA" (rec_index= 6, atom_type= 6).
Atom no. 2927, " CB " at (44.092, 49.718, 16.756),  was assigned atom type "C" (rec_index= 1, atom_type= 1).
Atom no. 2928, " CG " at (45.140, 49.111, 15.837),  was assigned atom type "C" (rec_index= 1, atom_type= 1).
Atom no. 2929, " CD " at (46.466, 48.997, 16.557),  was assigned atom type "C" (rec_index= 1, atom_type= 1).
Atom no. 2930, " OE1" at (47.158, 50.036, 16.734),  was assigned atom type "OA" (rec_index= 6, atom_type= 6).
Atom no. 2931, " OE2" at (46.791, 47.866, 16.981),  was assigned atom type "OA" (rec_index= 6, atom_type= 6).
Atom no. 2932, " N  " at (41.370, 51.768, 16.781),  was assigned atom type "N" (rec_index= 4, atom_type= 4).
Atom no. 2933, " HN " at (41.573, 52.088, 15.834),  was assigned atom type "HD" (rec_index= 3, atom_type= 3).
Atom no. 2934, " CA " at (40.601, 52.630, 17.688),  was assigned atom type "C" (rec_index= 1, atom_type= 1).
Atom no. 2935, " C  " at (39.224, 52.975, 17.073),  was assigned atom type "C" (rec_index= 1, atom_type= 1).
Atom no. 2936, " O  " at (38.683, 54.081, 17.228),  was assigned atom type "OA" (rec_index= 6, atom_type= 6).
Atom no. 2937, " CB " at (41.426, 53.887, 18.023),  was assigned atom type "C" (rec_index= 1, atom_type= 1).
Atom no. 2938, " CG " at (40.808, 54.702, 19.130),  was assigned atom type "C" (rec_index= 1, atom_type= 1).
Atom no. 2939, " OD1" at (40.084, 54.105, 19.941),  was assigned atom type "OA" (rec_index= 6, atom_type= 6).
Atom no. 2940, " OD2" at (40.983, 55.940, 19.139),  was assigned atom type "OA" (rec_index= 6, atom_type= 6).
Atom no. 2941, " N  " at (38.642, 52.003, 16.386),  was assigned atom type "N" (rec_index= 4, atom_type= 4).
Atom no. 2942, " HN " at (39.131, 51.116, 16.270),  was assigned atom type "HD" (rec_index= 3, atom_type= 3).
Atom no. 2943, " CA " at (37.310, 52.169, 15.787),  was assigned atom type "C" (rec_index= 1, atom_type= 1).
Atom no. 2944, " C  " at (36.517, 50.890, 16.209),  was assigned atom type "C" (rec_index= 1, atom_type= 1).
Atom no. 2945, " O  " at (36.316, 49.967, 15.416),  was assigned atom type "OA" (rec_index= 6, atom_type= 6).
Atom no. 2946, " CB " at (37.442, 52.322, 14.269),  was assigned atom type "C" (rec_index= 1, atom_type= 1).
Atom no. 2947, " CG " at (38.000, 53.714, 13.836),  was assigned atom type "C" (rec_index= 1, atom_type= 1).
Atom no. 2948, " CD " at (38.566, 53.736, 12.439),  was assigned atom type "C" (rec_index= 1, atom_type= 1).
Atom no. 2949, " OE1" at (38.459, 52.703, 11.724),  was assigned atom type "OA" (rec_index= 6, atom_type= 6).
Atom no. 2950, " OE2" at (39.114, 54.800, 12.067),  was assigned atom type "OA" (rec_index= 6, atom_type= 6).
Atom no. 2951, " N  " at (36.129, 50.812, 17.494),  was assigned atom type "N" (rec_index= 4, atom_type= 4).
Atom no. 2952, " CA " at (35.637, 49.538, 18.013),  was assigned atom type "C" (rec_index= 1, atom_type= 1).
Atom no. 2953, " C  " at (34.206, 49.126, 17.582),  was assigned atom type "C" (rec_index= 1, atom_type= 1).
Atom no. 2954, " O  " at (33.406, 49.953, 17.142),  was assigned atom type "OA" (rec_index= 6, atom_type= 6).
Atom no. 2955, " CB " at (35.773, 49.705, 19.534),  was assigned atom type "C" (rec_index= 1, atom_type= 1).
Atom no. 2956, " CG " at (35.516, 51.178, 19.726),  was assigned atom type "C" (rec_index= 1, atom_type= 1).
Atom no. 2957, " CD " at (36.180, 51.852, 18.538),  was assigned atom type "C" (rec_index= 1, atom_type= 1).
Atom no. 2958, " N  " at (33.950, 47.817, 17.660),  was assigned atom type "N" (rec_index= 4, atom_type= 4).
Atom no. 2959, " HN " at (34.725, 47.196, 17.893),  was assigned atom type "HD" (rec_index= 3, atom_type= 3).
Atom no. 2960, " CA " at (32.644, 47.213, 17.436),  was assigned atom type "C" (rec_index= 1, atom_type= 1).
Atom no. 2961, " C  " at (31.935, 47.159, 18.792),  was assigned atom type "C" (rec_index= 1, atom_type= 1).
Atom no. 2962, " O  " at (32.580, 47.200, 19.863),  was assigned atom type "OA" (rec_index= 6, atom_type= 6).
Atom no. 2963, " CB " at (32.809, 45.747, 16.970),  was assigned atom type "C" (rec_index= 1, atom_type= 1).
Atom no. 2964, " CG " at (33.471, 45.511, 15.614),  was assigned atom type "C" (rec_index= 1, atom_type= 1).
Atom no. 2965, " CD " at (32.497, 45.602, 14.448),  was assigned atom type "C" (rec_index= 1, atom_type= 1).
Atom no. 2966, " OE1" at (31.741, 44.632, 14.161),  was assigned atom type "OA" (rec_index= 6, atom_type= 6).
Atom no. 2967, " OE2" at (32.490, 46.661, 13.814),  was assigned atom type "OA" (rec_index= 6, atom_type= 6).
Atom no. 2968, " N  " at (30.626, 46.973, 18.741),  was assigned atom type "N" (rec_index= 4, atom_type= 4).
Atom no. 2969, " HN " at (30.161, 47.048, 17.836),  was assigned atom type "HD" (rec_index= 3, atom_type= 3).
Atom no. 2970, " CA " at (29.812, 46.665, 19.920),  was assigned atom type "C" (rec_index= 1, atom_type= 1).
Atom no. 2971, " C  " at (29.500, 45.178, 20.022),  was assigned atom type "C" (rec_index= 1, atom_type= 1).
Atom no. 2972, " O  " at (29.506, 44.486, 19.012),  was assigned atom type "OA" (rec_index= 6, atom_type= 6).
Atom no. 2973, " CB " at (28.480, 47.430, 19.798),  was assigned atom type "C" (rec_index= 1, atom_type= 1).
Atom no. 2974, " N  " at (29.166, 44.708, 21.220),  was assigned atom type "N" (rec_index= 4, atom_type= 4).
Atom no. 2975, " HN " at (29.445, 45.213, 22.061),  was assigned atom type "HD" (rec_index= 3, atom_type= 3).
Atom no. 2976, " CA " at (28.390, 43.453, 21.333),  was assigned atom type "C" (rec_index= 1, atom_type= 1).
Atom no. 2977, " C  " at (26.979, 43.621, 20.713),  was assigned atom type "C" (rec_index= 1, atom_type= 1).
Atom no. 2978, " O  " at (26.391, 44.686, 20.843),  was assigned atom type "OA" (rec_index= 6, atom_type= 6).
Atom no. 2979, " CB " at (28.318, 42.953, 22.787),  was assigned atom type "C" (rec_index= 1, atom_type= 1).
Atom no. 2980, " CG " at (29.667, 42.434, 23.358),  was assigned atom type "C" (rec_index= 1, atom_type= 1).
Atom no. 2981, " CD " at (30.402, 41.512, 22.391),  was assigned atom type "C" (rec_index= 1, atom_type= 1).
Atom no. 2982, " OE1" at (29.825, 40.500, 21.935),  was assigned atom type "OA" (rec_index= 6, atom_type= 6).
Atom no. 2983, " OE2" at (31.576, 41.803, 22.085),  was assigned atom type "OA" (rec_index= 6, atom_type= 6).
Atom no. 2984, " N  " at (26.470, 42.587, 19.999),  was assigned atom type "N" (rec_index= 4, atom_type= 4).
Atom no. 2985, " CA " at (25.081, 42.608, 19.496),  was assigned atom type "C" (rec_index= 1, atom_type= 1).
Atom no. 2986, " C  " at (24.089, 42.950, 20.585),  was assigned atom type "C" (rec_index= 1, atom_type= 1).
Atom no. 2987, " O  " at (24.176, 42.438, 21.695),  was assigned atom type "OA" (rec_index= 6, atom_type= 6).
Atom no. 2988, " CB " at (24.846, 41.176, 19.020),  was assigned atom type "C" (rec_index= 1, atom_type= 1).
Atom no. 2989, " CG " at (26.229, 40.713, 18.573),  was assigned atom type "C" (rec_index= 1, atom_type= 1).
Atom no. 2990, " CD " at (27.235, 41.439, 19.453),  was assigned atom type "C" (rec_index= 1, atom_type= 1).
Atom no. 2991, " N  " at (23.182, 43.870, 20.293),  was assigned atom type "N" (rec_index= 4, atom_type= 4).
Atom no. 2992, " HN " at (23.228, 44.363, 19.401),  was assigned atom type "HD" (rec_index= 3, atom_type= 3).
Atom no. 2993, " CA " at (22.126, 44.179, 21.232),  was assigned atom type "C" (rec_index= 1, atom_type= 1).
Atom no. 2994, " C  " at (21.101, 43.034, 21.141),  was assigned atom type "C" (rec_index= 1, atom_type= 1).
Atom no. 2995, " O  " at (20.565, 42.766, 20.067),  was assigned atom type "OA" (rec_index= 6, atom_type= 6).
Atom no. 2996, " CB " at (21.499, 45.533, 20.920),  was assigned atom type "C" (rec_index= 1, atom_type= 1).
Atom no. 2997, " CG " at (20.391, 45.920, 21.896),  was assigned atom type "A" (rec_index= 0, atom_type= 0).
Atom no. 2998, " CD1" at (20.674, 46.603, 23.058),  was assigned atom type "A" (rec_index= 0, atom_type= 0).
Atom no. 2999, " CD2" at (19.050, 45.616, 21.619),  was assigned atom type "A" (rec_index= 0, atom_type= 0).
Atom no. 3000, " CE1" at (19.642, 46.962, 23.946),  was assigned atom type "A" (rec_index= 0, atom_type= 0).
Atom no. 3001, " CE2" at (18.028, 45.991, 22.474),  was assigned atom type "A" (rec_index= 0, atom_type= 0).
Atom no. 3002, " CZ " at (18.324, 46.665, 23.624),  was assigned atom type "A" (rec_index= 0, atom_type= 0).
Atom no. 3003, " OH " at (17.304, 47.029, 24.467),  was assigned atom type "OA" (rec_index= 6, atom_type= 6).
Atom no. 3004, " HH " at (17.510, 47.498, 25.267),  was assigned atom type "HD" (rec_index= 3, atom_type= 3).
Atom no. 3005, " N  " at (20.834, 42.352, 22.253),  was assigned atom type "N" (rec_index= 4, atom_type= 4).
Atom no. 3006, " HN " at (21.300, 42.606, 23.124),  was assigned atom type "HD" (rec_index= 3, atom_type= 3).
Atom no. 3007, " CA " at (19.862, 41.222, 22.241),  was assigned atom type "C" (rec_index= 1, atom_type= 1).
Atom no. 3008, " C  " at (18.431, 41.691, 22.487),  was assigned atom type "C" (rec_index= 1, atom_type= 1).
Atom no. 3009, " O  " at (18.119, 42.197, 23.571),  was assigned atom type "OA" (rec_index= 6, atom_type= 6).
Atom no. 3010, " CB " at (20.216, 40.173, 23.284),  was assigned atom type "C" (rec_index= 1, atom_type= 1).
Atom no. 3011, " CG " at (19.503, 38.827, 23.037),  was assigned atom type "C" (rec_index= 1, atom_type= 1).
Atom no. 3012, " OD1" at (18.315, 38.791, 22.623),  was assigned atom type "OA" (rec_index= 6, atom_type= 6).
Atom no. 3013, " OD2" at (20.168, 37.794, 23.217),  was assigned atom type "OA" (rec_index= 6, atom_type= 6).
Atom no. 3014, " N  " at (17.559, 41.522, 21.494),  was assigned atom type "N" (rec_index= 4, atom_type= 4).
Atom no. 3015, " HN " at (17.843, 41.015, 20.656),  was assigned atom type "HD" (rec_index= 3, atom_type= 3).
Atom no. 3016, " CA " at (16.191, 42.057, 21.590),  was assigned atom type "C" (rec_index= 1, atom_type= 1).
Atom no. 3017, " C  " at (15.211, 41.085, 22.300),  was assigned atom type "C" (rec_index= 1, atom_type= 1).
Atom no. 3018, " O  " at (14.053, 41.441, 22.540),  was assigned atom type "OA" (rec_index= 6, atom_type= 6).
Atom no. 3019, " CB " at (15.626, 42.472, 20.215),  was assigned atom type "C" (rec_index= 1, atom_type= 1).
Atom no. 3020, " CG " at (16.199, 43.773, 19.621),  was assigned atom type "C" (rec_index= 1, atom_type= 1).
Atom no. 3021, " CD " at (15.260, 44.465, 18.643),  was assigned atom type "C" (rec_index= 1, atom_type= 1).
Atom no. 3022, " OE1" at (14.249, 43.842, 18.230),  was assigned atom type "OA" (rec_index= 6, atom_type= 6).
Atom no. 3023, " OE2" at (15.539, 45.640, 18.281),  was assigned atom type "OA" (rec_index= 6, atom_type= 6).
Atom no. 3024, " N  " at (15.691, 39.895, 22.654),  was assigned atom type "N" (rec_index= 4, atom_type= 4).
Atom no. 3025, " HN " at (16.692, 39.722, 22.560),  was assigned atom type "HD" (rec_index= 3, atom_type= 3).
Atom no. 3026, " CA " at (14.820, 38.802, 23.184),  was assigned atom type "C" (rec_index= 1, atom_type= 1).
Atom no. 3027, " C  " at (13.870, 39.196, 24.338),  was assigned atom type "C" (rec_index= 1, atom_type= 1).
Atom no. 3028, " O  " at (12.670, 38.933, 24.264),  was assigned atom type "OA" (rec_index= 6, atom_type= 6).
Atom no. 3029, " CB " at (15.613, 37.517, 23.469),  was assigned atom type "C" (rec_index= 1, atom_type= 1).
Atom no. 3030, " OG " at (16.508, 37.604, 24.588),  was assigned atom type "OA" (rec_index= 6, atom_type= 6).
Atom no. 3031, " HG " at (16.998, 36.810, 24.764),  was assigned atom type "HD" (rec_index= 3, atom_type= 3).
Atom no. 3032, " N  " at (14.384, 39.869, 25.365),  was assigned atom type "N" (rec_index= 4, atom_type= 4).
Atom no. 3033, " HN " at (15.376, 40.105, 25.362),  was assigned atom type "HD" (rec_index= 3, atom_type= 3).
Atom no. 3034, " CA " at (13.551, 40.278, 26.502),  was assigned atom type "C" (rec_index= 1, atom_type= 1).
Atom no. 3035, " C  " at (12.495, 41.291, 26.107),  was assigned atom type "C" (rec_index= 1, atom_type= 1).
Atom no. 3036, " O  " at (11.308, 41.090, 26.350),  was assigned atom type "OA" (rec_index= 6, atom_type= 6).
Atom no. 3037, " CB " at (14.376, 40.818, 27.693),  was assigned atom type "C" (rec_index= 1, atom_type= 1).
Atom no. 3038, " CG1" at (13.464, 41.517, 28.690),  was assigned atom type "C" (rec_index= 1, atom_type= 1).
Atom no. 3039, " CG2" at (15.142, 39.673, 28.395),  was assigned atom type "C" (rec_index= 1, atom_type= 1).
Atom no. 3040, " N  " at (12.908, 42.391, 25.495),  was assigned atom type "N" (rec_index= 4, atom_type= 4).
Atom no. 3041, " HN " at (13.890, 42.512, 25.246),  was assigned atom type "HD" (rec_index= 3, atom_type= 3).
Atom no. 3042, " CA " at (11.929, 43.422, 25.187),  was assigned atom type "C" (rec_index= 1, atom_type= 1).
Atom no. 3043, " C  " at (10.889, 43.000, 24.142),  was assigned atom type "C" (rec_index= 1, atom_type= 1).
Atom no. 3044, " O  " at (9.787, 43.577, 24.099),  was assigned atom type "OA" (rec_index= 6, atom_type= 6).
Atom no. 3045, " CB " at (12.610, 44.750, 24.839),  was assigned atom type "C" (rec_index= 1, atom_type= 1).
Atom no. 3046, " CG " at (13.338, 44.719, 23.572),  was assigned atom type "C" (rec_index= 1, atom_type= 1).
Atom no. 3047, " CD " at (14.311, 45.845, 23.488),  was assigned atom type "C" (rec_index= 1, atom_type= 1).
Atom no. 3048, " OE1" at (15.246, 45.913, 24.316),  was assigned atom type "OA" (rec_index= 6, atom_type= 6).
Atom no. 3049, " OE2" at (14.142, 46.646, 22.574),  was assigned atom type "OA" (rec_index= 6, atom_type= 6).
Atom no. 3050, " N  " at (11.212, 41.987, 23.334),  was assigned atom type "N" (rec_index= 4, atom_type= 4).
Atom no. 3051, " HN " at (12.104, 41.508, 23.457),  was assigned atom type "HD" (rec_index= 3, atom_type= 3).
Atom no. 3052, " CA " at (10.305, 41.559, 22.280),  was assigned atom type "C" (rec_index= 1, atom_type= 1).
Atom no. 3053, " C  " at (9.185, 40.607, 22.792),  was assigned atom type "C" (rec_index= 1, atom_type= 1).
Atom no. 3054, " O  " at (8.161, 40.413, 22.129),  was assigned atom type "OA" (rec_index= 6, atom_type= 6).
Atom no. 3055, " CB " at (11.098, 40.898, 21.160),  was assigned atom type "C" (rec_index= 1, atom_type= 1).
Atom no. 3056, " N  " at (9.373, 40.021, 23.969),  was assigned atom type "N" (rec_index= 4, atom_type= 4).
Atom no. 3057, " HN " at (10.188, 40.271, 24.529),  was assigned atom type "HD" (rec_index= 3, atom_type= 3).
Atom no. 3058, " CA " at (8.427, 39.018, 24.478),  was assigned atom type "C" (rec_index= 1, atom_type= 1).
Atom no. 3059, " C  " at (7.142, 39.729, 24.898),  was assigned atom type "C" (rec_index= 1, atom_type= 1).
Atom no. 3060, " O  " at (7.204, 40.787, 25.538),  was assigned atom type "OA" (rec_index= 6, atom_type= 6).
Atom no. 3061, " CB " at (9.044, 38.306, 25.674),  was assigned atom type "C" (rec_index= 1, atom_type= 1).
Atom no. 3062, " CG " at (8.249, 37.157, 26.246),  was assigned atom type "C" (rec_index= 1, atom_type= 1).
Atom no. 3063, " CD " at (9.110, 36.434, 27.277),  was assigned atom type "C" (rec_index= 1, atom_type= 1).
Atom no. 3064, " CE " at (8.390, 35.200, 27.810),  was assigned atom type "C" (rec_index= 1, atom_type= 1).
Atom no. 3065, " NZ " at (9.363, 34.118, 28.106),  was assigned atom type "N" (rec_index= 4, atom_type= 4).
Atom no. 3066, " HZ1" at (8.881, 33.293, 28.463),  was assigned atom type "HD" (rec_index= 3, atom_type= 3).
Atom no. 3067, " HZ2" at (10.098, 34.432, 28.740),  was assigned atom type "HD" (rec_index= 3, atom_type= 3).
Atom no. 3068, " HZ3" at (9.944, 33.898, 27.297),  was assigned atom type "HD" (rec_index= 3, atom_type= 3).
Atom no. 3069, " N  " at (5.989, 39.163, 24.538),  was assigned atom type "N" (rec_index= 4, atom_type= 4).
Atom no. 3070, " HN " at (5.997, 38.330, 23.949),  was assigned atom type "HD" (rec_index= 3, atom_type= 3).
Atom no. 3071, " CA " at (4.716, 39.724, 24.978),  was assigned atom type "C" (rec_index= 1, atom_type= 1).
Atom no. 3072, " C  " at (4.611, 39.734, 26.486),  was assigned atom type "C" (rec_index= 1, atom_type= 1).
Atom no. 3073, " O  " at (4.905, 38.732, 27.132),  was assigned atom type "OA" (rec_index= 6, atom_type= 6).
Atom no. 3074, " CB " at (3.547, 38.956, 24.386),  was assigned atom type "C" (rec_index= 1, atom_type= 1).
Atom no. 3075, " CG " at (3.218, 39.408, 22.978),  was assigned atom type "C" (rec_index= 1, atom_type= 1).
Atom no. 3076, " CD " at (1.826, 39.001, 22.575),  was assigned atom type "C" (rec_index= 1, atom_type= 1).
Atom no. 3077, " OE1" at (1.543, 37.785, 22.608),  was assigned atom type "OA" (rec_index= 6, atom_type= 6).
Atom no. 3078, " OE2" at (1.015, 39.892, 22.239),  was assigned atom type "OA" (rec_index= 6, atom_type= 6).
Atom no. 3079, " N  " at (4.231, 40.877, 27.044),  was assigned atom type "N" (rec_index= 4, atom_type= 4).
Atom no. 3080, " HN " at (4.132, 41.704, 26.455),  was assigned atom type "HD" (rec_index= 3, atom_type= 3).
Atom no. 3081, " CA " at (3.949, 40.991, 28.479),  was assigned atom type "C" (rec_index= 1, atom_type= 1).
Atom no. 3082, " C  " at (2.934, 42.103, 28.729),  was assigned atom type "C" (rec_index= 1, atom_type= 1).
Atom no. 3083, " O  " at (2.721, 42.942, 27.864),  was assigned atom type "OA" (rec_index= 6, atom_type= 6).
Atom no. 3084, " CB " at (5.229, 41.219, 29.297),  was assigned atom type "C" (rec_index= 1, atom_type= 1).
Atom no. 3085, " CG " at (5.934, 42.530, 29.038),  was assigned atom type "C" (rec_index= 1, atom_type= 1).
Atom no. 3086, " CD " at (7.145, 42.736, 29.972),  was assigned atom type "C" (rec_index= 1, atom_type= 1).
Atom no. 3087, " NE " at (8.078, 41.609, 29.861),  was assigned atom type "N" (rec_index= 4, atom_type= 4).
Atom no. 3088, " HE " at (8.013, 40.864, 30.554),  was assigned atom type "HD" (rec_index= 3, atom_type= 3).
Atom no. 3089, " CZ " at (9.004, 41.500, 28.911),  was assigned atom type "C" (rec_index= 1, atom_type= 1).
Atom no. 3090, " NH1" at (9.126, 42.454, 27.993),  was assigned atom type "N" (rec_index= 4, atom_type= 4).
Atom no. 3091, "1HH1" at (9.836, 42.370, 27.265),  was assigned atom type "HD" (rec_index= 3, atom_type= 3).
Atom no. 3092, "2HH1" at (8.536, 43.285, 28.035),  was assigned atom type "HD" (rec_index= 3, atom_type= 3).
Atom no. 3093, " NH2" at (9.770, 40.420, 28.856),  was assigned atom type "N" (rec_index= 4, atom_type= 4).
Atom no. 3094, "1HH2" at (10.480, 40.336, 28.128),  was assigned atom type "HD" (rec_index= 3, atom_type= 3).
Atom no. 3095, "2HH2" at (9.676, 39.688, 29.560),  was assigned atom type "HD" (rec_index= 3, atom_type= 3).
Atom no. 3096, " N  " at (2.323, 42.096, 29.914),  was assigned atom type "N" (rec_index= 4, atom_type= 4).
Atom no. 3097, " HN " at (2.565, 41.367, 30.585),  was assigned atom type "HD" (rec_index= 3, atom_type= 3).
Atom no. 3098, " CA " at (1.319, 43.091, 30.292),  was assigned atom type "C" (rec_index= 1, atom_type= 1).
Atom no. 3099, " C  " at (2.004, 44.417, 30.675),  was assigned atom type "C" (rec_index= 1, atom_type= 1).
Atom no. 3100, " O  " at (3.205, 44.466, 30.959),  was assigned atom type "OA" (rec_index= 6, atom_type= 6).
Atom no. 3101, " CB " at (0.444, 42.653, 31.502),  was assigned atom type "C" (rec_index= 1, atom_type= 1).
Atom no. 3102, " CG2" at (-0.312, 41.352, 31.228),  was assigned atom type "C" (rec_index= 1, atom_type= 1).
Atom no. 3103, " OG1" at (1.268, 42.506, 32.680),  was assigned atom type "OA" (rec_index= 6, atom_type= 6).
Atom no. 3104, " HG1" at (0.734, 42.239, 33.419),  was assigned atom type "HD" (rec_index= 3, atom_type= 3).
Atom no. 3105, " N  " at (1.222, 45.492, 30.699),  was assigned atom type "N" (rec_index= 4, atom_type= 4).
Atom no. 3106, " HN " at (0.259, 45.424, 30.370),  was assigned atom type "HD" (rec_index= 3, atom_type= 3).
Atom no. 3107, " CA " at (1.734, 46.782, 31.196),  was assigned atom type "C" (rec_index= 1, atom_type= 1).
Atom no. 3108, " C  " at (2.332, 46.667, 32.604),  was assigned atom type "C" (rec_index= 1, atom_type= 1).
Atom no. 3109, " O  " at (3.378, 47.254, 32.880),  was assigned atom type "OA" (rec_index= 6, atom_type= 6).
Atom no. 3110, " CB " at (0.610, 47.823, 31.173),  was assigned atom type "C" (rec_index= 1, atom_type= 1).
Atom no. 3111, " CG " at (0.954, 49.309, 31.223),  was assigned atom type "C" (rec_index= 1, atom_type= 1).
Atom no. 3112, " CD1" at (2.060, 49.671, 30.213),  was assigned atom type "C" (rec_index= 1, atom_type= 1).
Atom no. 3113, " CD2" at (-0.331, 50.141, 30.999),  was assigned atom type "C" (rec_index= 1, atom_type= 1).
Atom no. 3114, " N  " at (1.654, 45.930, 33.493),  was assigned atom type "N" (rec_index= 4, atom_type= 4).
Atom no. 3115, " HN " at (0.761, 45.520, 33.220),  was assigned atom type "HD" (rec_index= 3, atom_type= 3).
Atom no. 3116, " CA " at (2.166, 45.696, 34.856),  was assigned atom type "C" (rec_index= 1, atom_type= 1).
Atom no. 3117, " C  " at (3.541, 44.992, 34.871),  was assigned atom type "C" (rec_index= 1, atom_type= 1).
Atom no. 3118, " O  " at (4.418, 45.388, 35.611),  was assigned atom type "OA" (rec_index= 6, atom_type= 6).
Atom no. 3119, " CB " at (1.139, 44.939, 35.731),  was assigned atom type "C" (rec_index= 1, atom_type= 1).
Atom no. 3120, " CG " at (1.542, 44.832, 37.221),  was assigned atom type "C" (rec_index= 1, atom_type= 1).
Atom no. 3121, " CD " at (0.395, 44.395, 38.151),  was assigned atom type "C" (rec_index= 1, atom_type= 1).
Atom no. 3122, " OE1" at (-0.109, 43.252, 38.010),  was assigned atom type "OA" (rec_index= 6, atom_type= 6).
Atom no. 3123, " OE2" at (0.012, 45.192, 39.044),  was assigned atom type "OA" (rec_index= 6, atom_type= 6).
Atom no. 3124, " N  " at (3.717, 43.957, 34.057),  was assigned atom type "N" (rec_index= 4, atom_type= 4).
Atom no. 3125, " HN " at (2.920, 43.595, 33.534),  was assigned atom type "HD" (rec_index= 3, atom_type= 3).
Atom no. 3126, " CA " at (5.026, 43.323, 33.892),  was assigned atom type "C" (rec_index= 1, atom_type= 1).
Atom no. 3127, " C  " at (6.122, 44.288, 33.388),  was assigned atom type "C" (rec_index= 1, atom_type= 1).
Atom no. 3128, " O  " at (7.281, 44.275, 33.878),  was assigned atom type "OA" (rec_index= 6, atom_type= 6).
Atom no. 3129, " CB " at (4.888, 42.136, 32.948),  was assigned atom type "C" (rec_index= 1, atom_type= 1).
Atom no. 3130, " CG " at (4.169, 40.948, 33.570),  was assigned atom type "C" (rec_index= 1, atom_type= 1).
Atom no. 3131, " CD " at (3.904, 39.868, 32.551),  was assigned atom type "C" (rec_index= 1, atom_type= 1).
Atom no. 3132, " OE1" at (4.800, 39.046, 32.303),  was assigned atom type "OA" (rec_index= 6, atom_type= 6).
Atom no. 3133, " OE2" at (2.807, 39.857, 31.973),  was assigned atom type "OA" (rec_index= 6, atom_type= 6).
Atom no. 3134, " N  " at (5.763, 45.118, 32.397),  was assigned atom type "N" (rec_index= 4, atom_type= 4).
Atom no. 3135, " HN " at (4.832, 45.039, 31.988),  was assigned atom type "HD" (rec_index= 3, atom_type= 3).
Atom no. 3136, " CA " at (6.694, 46.142, 31.891),  was assigned atom type "C" (rec_index= 1, atom_type= 1).
Atom no. 3137, " C  " at (7.167, 47.068, 32.999),  was assigned atom type "C" (rec_index= 1, atom_type= 1).
Atom no. 3138, " O  " at (8.377, 47.365, 33.092),  was assigned atom type "OA" (rec_index= 6, atom_type= 6).
Atom no. 3139, " CB " at (6.051, 47.001, 30.792),  was assigned atom type "C" (rec_index= 1, atom_type= 1).
Atom no. 3140, " CG " at (6.112, 46.399, 29.454),  was assigned atom type "A" (rec_index= 0, atom_type= 0).
Atom no. 3141, " CD1" at (5.045, 45.991, 28.687),  was assigned atom type "A" (rec_index= 0, atom_type= 0).
Atom no. 3142, " CD2" at (7.290, 46.093, 28.709),  was assigned atom type "A" (rec_index= 0, atom_type= 0).
Atom no. 3143, " CE2" at (6.871, 45.516, 27.488),  was assigned atom type "A" (rec_index= 0, atom_type= 0).
Atom no. 3144, " CE3" at (8.669, 46.261, 28.947),  was assigned atom type "A" (rec_index= 0, atom_type= 0).
Atom no. 3145, " NE1" at (5.499, 45.472, 27.499),  was assigned atom type "N" (rec_index= 4, atom_type= 4).
Atom no. 3146, " HE1" at (4.912, 45.112, 26.747),  was assigned atom type "HD" (rec_index= 3, atom_type= 3).
Atom no. 3147, " CZ2" at (7.773, 45.114, 26.501),  was assigned atom type "A" (rec_index= 0, atom_type= 0).
Atom no. 3148, " CZ3" at (9.565, 45.850, 27.957),  was assigned atom type "A" (rec_index= 0, atom_type= 0).
Atom no. 3149, " CH2" at (9.110, 45.297, 26.751),  was assigned atom type "A" (rec_index= 0, atom_type= 0).
Atom no. 3150, " N  " at (6.225, 47.537, 33.823),  was assigned atom type "N" (rec_index= 4, atom_type= 4).
Atom no. 3151, " HN " at (5.246, 47.302, 33.662),  was assigned atom type "HD" (rec_index= 3, atom_type= 3).
Atom no. 3152, " CA " at (6.597, 48.394, 34.966),  was assigned atom type "C" (rec_index= 1, atom_type= 1).
Atom no. 3153, " C  " at (7.572, 47.669, 35.883),  was assigned atom type "C" (rec_index= 1, atom_type= 1).
Atom no. 3154, " O  " at (8.567, 48.253, 36.266),  was assigned atom type "OA" (rec_index= 6, atom_type= 6).
Atom no. 3155, " CB " at (5.405, 48.865, 35.792),  was assigned atom type "C" (rec_index= 1, atom_type= 1).
Atom no. 3156, " CG " at (4.403, 49.752, 35.057),  was assigned atom type "C" (rec_index= 1, atom_type= 1).
Atom no. 3157, " CD " at (3.251, 50.170, 35.946),  was assigned atom type "C" (rec_index= 1, atom_type= 1).
Atom no. 3158, " CE " at (3.655, 51.346, 36.796),  was assigned atom type "C" (rec_index= 1, atom_type= 1).
Atom no. 3159, " NZ " at (2.508, 52.214, 37.186),  was assigned atom type "N" (rec_index= 4, atom_type= 4).
Atom no. 3160, " HZ1" at (2.782, 53.010, 37.762),  was assigned atom type "HD" (rec_index= 3, atom_type= 3).
Atom no. 3161, " HZ2" at (1.780, 51.667, 37.646),  was assigned atom type "HD" (rec_index= 3, atom_type= 3).
Atom no. 3162, " HZ3" at (1.991, 52.523, 36.363),  was assigned atom type "HD" (rec_index= 3, atom_type= 3).
Atom no. 3163, " N  " at (7.277, 46.414, 36.251),  was assigned atom type "N" (rec_index= 4, atom_type= 4).
Atom no. 3164, " HN " at (6.427, 45.969, 35.906),  was assigned atom type "HD" (rec_index= 3, atom_type= 3).
Atom no. 3165, " CA " at (8.181, 45.676, 37.154),  was assigned atom type "C" (rec_index= 1, atom_type= 1).
Atom no. 3166, " C  " at (9.572, 45.485, 36.550),  was assigned atom type "C" (rec_index= 1, atom_type= 1).
Atom no. 3167, " O  " at (10.570, 45.691, 37.236),  was assigned atom type "OA" (rec_index= 6, atom_type= 6).
Atom no. 3168, " CB " at (7.614, 44.323, 37.602),  was assigned atom type "C" (rec_index= 1, atom_type= 1).
Atom no. 3169, " CG " at (6.451, 44.467, 38.561),  was assigned atom type "C" (rec_index= 1, atom_type= 1).
Atom no. 3170, " CD " at (5.837, 43.142, 38.934),  was assigned atom type "C" (rec_index= 1, atom_type= 1).
Atom no. 3171, " OE1" at (6.582, 42.129, 38.982),  was assigned atom type "OA" (rec_index= 6, atom_type= 6).
Atom no. 3172, " OE2" at (4.608, 43.122, 39.183),  was assigned atom type "OA" (rec_index= 6, atom_type= 6).
Atom no. 3173, " N  " at (9.635, 45.111, 35.277),  was assigned atom type "N" (rec_index= 4, atom_type= 4).
Atom no. 3174, " HN " at (8.773, 44.943, 34.758),  was assigned atom type "HD" (rec_index= 3, atom_type= 3).
Atom no. 3175, " CA " at (10.927, 44.937, 34.609),  was assigned atom type "C" (rec_index= 1, atom_type= 1).
Atom no. 3176, " C  " at (11.742, 46.249, 34.576),  was assigned atom type "C" (rec_index= 1, atom_type= 1).
Atom no. 3177, " O  " at (12.930, 46.268, 34.939),  was assigned atom type "OA" (rec_index= 6, atom_type= 6).
Atom no. 3178, " CB " at (10.743, 44.375, 33.190),  was assigned atom type "C" (rec_index= 1, atom_type= 1).
Atom no. 3179, " CG " at (11.946, 44.446, 32.227),  was assigned atom type "C" (rec_index= 1, atom_type= 1).
Atom no. 3180, " CD1" at (13.149, 43.635, 32.750),  was assigned atom type "C" (rec_index= 1, atom_type= 1).
Atom no. 3181, " CD2" at (11.522, 43.942, 30.861),  was assigned atom type "C" (rec_index= 1, atom_type= 1).
Atom no. 3182, " N  " at (11.083, 47.327, 34.177),  was assigned atom type "N" (rec_index= 4, atom_type= 4).
Atom no. 3183, " HN " at (10.092, 47.234, 33.955),  was assigned atom type "HD" (rec_index= 3, atom_type= 3).
Atom no. 3184, " CA " at (11.702, 48.635, 34.040),  was assigned atom type "C" (rec_index= 1, atom_type= 1).
Atom no. 3185, " C  " at (12.113, 49.156, 35.439),  was assigned atom type "C" (rec_index= 1, atom_type= 1).
Atom no. 3186, " O  " at (13.198, 49.684, 35.586),  was assigned atom type "OA" (rec_index= 6, atom_type= 6).
Atom no. 3187, " CB " at (10.776, 49.641, 33.317),  was assigned atom type "C" (rec_index= 1, atom_type= 1).
Atom no. 3188, " CG2" at (11.440, 51.017, 33.181),  was assigned atom type "C" (rec_index= 1, atom_type= 1).
Atom no. 3189, " OG1" at (10.414, 49.141, 32.020),  was assigned atom type "OA" (rec_index= 6, atom_type= 6).
Atom no. 3190, " HG1" at (10.003, 48.289, 32.104),  was assigned atom type "HD" (rec_index= 3, atom_type= 3).
Atom no. 3191, " N  " at (11.256, 48.973, 36.452),  was assigned atom type "N" (rec_index= 4, atom_type= 4).
Atom no. 3192, " HN " at (10.348, 48.548, 36.263),  was assigned atom type "HD" (rec_index= 3, atom_type= 3).
Atom no. 3193, " CA " at (11.592, 49.371, 37.840),  was assigned atom type "C" (rec_index= 1, atom_type= 1).
Atom no. 3194, " C  " at (12.896, 48.734, 38.303),  was assigned atom type "C" (rec_index= 1, atom_type= 1).
Atom no. 3195, " O  " at (13.765, 49.414, 38.864),  was assigned atom type "OA" (rec_index= 6, atom_type= 6).
Atom no. 3196, " CB " at (10.455, 49.023, 38.816),  was assigned atom type "C" (rec_index= 1, atom_type= 1).
Atom no. 3197, " CG " at (10.586, 49.681, 40.197),  was assigned atom type "A" (rec_index= 0, atom_type= 0).
Atom no. 3198, " CD1" at (10.689, 51.078, 40.323),  was assigned atom type "A" (rec_index= 0, atom_type= 0).
Atom no. 3199, " CD2" at (10.561, 48.917, 41.371),  was assigned atom type "A" (rec_index= 0, atom_type= 0).
Atom no. 3200, " CE1" at (10.794, 51.703, 41.583),  was assigned atom type "A" (rec_index= 0, atom_type= 0).
Atom no. 3201, " CE2" at (10.662, 49.542, 42.656),  was assigned atom type "A" (rec_index= 0, atom_type= 0).
Atom no. 3202, " CZ " at (10.783, 50.928, 42.745),  was assigned atom type "A" (rec_index= 0, atom_type= 0).
Atom no. 3203, " OH " at (10.895, 51.570, 43.976),  was assigned atom type "OA" (rec_index= 6, atom_type= 6).
Atom no. 3204, " HH " at (10.977, 52.514, 44.037),  was assigned atom type "HD" (rec_index= 3, atom_type= 3).
Atom no. 3205, " N  " at (13.038, 47.433, 38.062),  was assigned atom type "N" (rec_index= 4, atom_type= 4).
Atom no. 3206, " HN " at (12.265, 46.913, 37.647),  was assigned atom type "HD" (rec_index= 3, atom_type= 3).
Atom no. 3207, " CA " at (14.278, 46.739, 38.381),  was assigned atom type "C" (rec_index= 1, atom_type= 1).
Atom no. 3208, " C  " at (15.486, 47.320, 37.612),  was assigned atom type "C" (rec_index= 1, atom_type= 1).
Atom no. 3209, " O  " at (16.567, 47.505, 38.185),  was assigned atom type "OA" (rec_index= 6, atom_type= 6).
Atom no. 3210, " CB " at (14.125, 45.231, 38.151),  was assigned atom type "C" (rec_index= 1, atom_type= 1).
Atom no. 3211, " CG " at (15.352, 44.414, 38.538),  was assigned atom type "C" (rec_index= 1, atom_type= 1).
Atom no. 3212, " CD " at (15.642, 44.380, 40.083),  was assigned atom type "C" (rec_index= 1, atom_type= 1).
Atom no. 3213, " NE2" at (16.895, 44.078, 40.468),  was assigned atom type "N" (rec_index= 4, atom_type= 4).
Atom no. 3214, "1HE2" at (17.083, 44.056, 41.470),  was assigned atom type "HD" (rec_index= 3, atom_type= 3).
Atom no. 3215, "2HE2" at (17.639, 43.894, 39.795),  was assigned atom type "HD" (rec_index= 3, atom_type= 3).
Atom no. 3216, " OE1" at (14.748, 44.601, 40.892),  was assigned atom type "OA" (rec_index= 6, atom_type= 6).
Atom no. 3217, " N  " at (15.299, 47.632, 36.331),  was assigned atom type "N" (rec_index= 4, atom_type= 4).
Atom no. 3218, " HN " at (14.400, 47.427, 35.895),  was assigned atom type "HD" (rec_index= 3, atom_type= 3).
Atom no. 3219, " CA " at (16.362, 48.267, 35.526),  was assigned atom type "C" (rec_index= 1, atom_type= 1).
Atom no. 3220, " C  " at (16.760, 49.610, 36.066),  was assigned atom type "C" (rec_index= 1, atom_type= 1).
Atom no. 3221, " O  " at (17.937, 49.907, 36.090),  was assigned atom type "OA" (rec_index= 6, atom_type= 6).
Atom no. 3222, " CB " at (15.946, 48.516, 34.066),  was assigned atom type "C" (rec_index= 1, atom_type= 1).
Atom no. 3223, " CG " at (16.100, 47.401, 33.106),  was assigned atom type "C" (rec_index= 1, atom_type= 1).
Atom no. 3224, " CD " at (17.487, 46.789, 32.939),  was assigned atom type "C" (rec_index= 1, atom_type= 1).
Atom no. 3225, " OE1" at (18.542, 47.458, 33.006),  was assigned atom type "OA" (rec_index= 6, atom_type= 6).
Atom no. 3226, " OE2" at (17.484, 45.586, 32.645),  was assigned atom type "OA" (rec_index= 6, atom_type= 6).
Atom no. 3227, " N  " at (15.775, 50.426, 36.474),  was assigned atom type "N" (rec_index= 4, atom_type= 4).
Atom no. 3228, " HN " at (14.805, 50.134, 36.354),  was assigned atom type "HD" (rec_index= 3, atom_type= 3).
Atom no. 3229, " CA " at (16.056, 51.716, 37.083),  was assigned atom type "C" (rec_index= 1, atom_type= 1).
Atom no. 3230, " C  " at (16.851, 51.558, 38.381),  was assigned atom type "C" (rec_index= 1, atom_type= 1).
Atom no. 3231, " O  " at (17.902, 52.197, 38.561),  was assigned atom type "OA" (rec_index= 6, atom_type= 6).
Atom no. 3232, " CB " at (14.781, 52.560, 37.341),  was assigned atom type "C" (rec_index= 1, atom_type= 1).
Atom no. 3233, " CG1" at (15.138, 53.809, 38.179),  was assigned atom type "C" (rec_index= 1, atom_type= 1).
Atom no. 3234, " CG2" at (14.193, 53.005, 36.032),  was assigned atom type "C" (rec_index= 1, atom_type= 1).
Atom no. 3235, " N  " at (16.358, 50.700, 39.274),  was assigned atom type "N" (rec_index= 4, atom_type= 4).
Atom no. 3236, " HN " at (15.509, 50.177, 39.058),  was assigned atom type "HD" (rec_index= 3, atom_type= 3).
Atom no. 3237, " CA " at (17.020, 50.503, 40.555),  was assigned atom type "C" (rec_index= 1, atom_type= 1).
Atom no. 3238, " C  " at (18.403, 49.902, 40.417),  was assigned atom type "C" (rec_index= 1, atom_type= 1).
Atom no. 3239, " O  " at (19.236, 50.110, 41.284),  was assigned atom type "OA" (rec_index= 6, atom_type= 6).
Atom no. 3240, " CB " at (16.193, 49.621, 41.487),  was assigned atom type "C" (rec_index= 1, atom_type= 1).
Atom no. 3241, " CG " at (14.903, 50.226, 42.046),  was assigned atom type "C" (rec_index= 1, atom_type= 1).
Atom no. 3242, " CD1" at (14.172, 49.170, 42.867),  was assigned atom type "C" (rec_index= 1, atom_type= 1).
Atom no. 3243, " CD2" at (15.180, 51.434, 42.906),  was assigned atom type "C" (rec_index= 1, atom_type= 1).
Atom no. 3244, " N  " at (18.652, 49.163, 39.344),  was assigned atom type "N" (rec_index= 4, atom_type= 4).
Atom no. 3245, " HN " at (17.952, 49.065, 38.609),  was assigned atom type "HD" (rec_index= 3, atom_type= 3).
Atom no. 3246, " CA " at (19.937, 48.496, 39.233),  was assigned atom type "C" (rec_index= 1, atom_type= 1).
Atom no. 3247, " C  " at (21.023, 49.454, 38.772),  was assigned atom type "C" (rec_index= 1, atom_type= 1).
Atom no. 3248, " O  " at (22.209, 49.151, 38.870),  was assigned atom type "OA" (rec_index= 6, atom_type= 6).
Atom no. 3249, " CB " at (19.854, 47.332, 38.250),  was assigned atom type "C" (rec_index= 1, atom_type= 1).
Atom no. 3250, " OG " at (19.666, 47.854, 36.962),  was assigned atom type "OA" (rec_index= 6, atom_type= 6).
Atom no. 3251, " HG " at (19.614, 47.129, 36.350),  was assigned atom type "HD" (rec_index= 3, atom_type= 3).
Atom no. 3252, " N  " at (20.630, 50.596, 38.233),  was assigned atom type "N" (rec_index= 4, atom_type= 4).
Atom no. 3253, " HN " at (19.641, 50.835, 38.163),  was assigned atom type "HD" (rec_index= 3, atom_type= 3).
Atom no. 3254, " CA " at (21.656, 51.494, 37.746),  was assigned atom type "C" (rec_index= 1, atom_type= 1).
Atom no. 3255, " C  " at (22.439, 52.084, 38.920),  was assigned atom type "C" (rec_index= 1, atom_type= 1).
Atom no. 3256, " O  " at (23.652, 51.919, 38.968),  was assigned atom type "OA" (rec_index= 6, atom_type= 6).
Atom no. 3257, " CB " at (21.134, 52.585, 36.808),  was assigned atom type "C" (rec_index= 1, atom_type= 1).
Atom no. 3258, " CG " at (22.247, 53.275, 36.068),  was assigned atom type "A" (rec_index= 0, atom_type= 0).
Atom no. 3259, " CD1" at (23.019, 54.261, 36.696),  was assigned atom type "A" (rec_index= 0, atom_type= 0).
Atom no. 3260, " CD2" at (22.608, 52.847, 34.785),  was assigned atom type "A" (rec_index= 0, atom_type= 0).
Atom no. 3261, " CE1" at (24.101, 54.874, 36.033),  was assigned atom type "A" (rec_index= 0, atom_type= 0).
Atom no. 3262, " CE2" at (23.679, 53.464, 34.104),  was assigned atom type "A" (rec_index= 0, atom_type= 0).
Atom no. 3263, " CZ " at (24.426, 54.477, 34.732),  was assigned atom type "A" (rec_index= 0, atom_type= 0).
Atom no. 3264, " C1 " at (19.840, 43.690, 25.871),  was assigned atom type "C" (rec_index= 1, atom_type= 1).
Atom no. 3265, " O1 " at (19.587, 42.838, 27.000),  was assigned atom type "OA" (rec_index= 6, atom_type= 6).
Atom no. 3266, " H1 " at (18.646, 42.751, 27.095),  was assigned atom type "HD" (rec_index= 3, atom_type= 3).
Atom no. 3267, " C2 " at (21.358, 43.830, 25.717),  was assigned atom type "C" (rec_index= 1, atom_type= 1).
Atom no. 3268, " O2 " at (21.906, 42.845, 24.826),  was assigned atom type "OA" (rec_index= 6, atom_type= 6).
Atom no. 3269, " H2 " at (22.847, 42.932, 24.731),  was assigned atom type "HD" (rec_index= 3, atom_type= 3).
Atom no. 3270, "CL  " at (21.032, 56.704, 41.438),  was assigned atom type "Cl" (rec_index= 2, atom_type= 2).

Maximum partial atomic charge found = +0.666 e
Minimum partial atomic charge found = -0.647 e

Atom	Atom	Number of this Type
Type	 ID 	 in Receptor
____	____	___________________
 0	 A		   217
 1	 C		  1496
 2	 Cl		     1
 3	 HD		   591
 4	 N		   453
 5	 NA		     3
 6	 OA		   495
 7	 SA		    14

Total number of atoms :		3270 atoms 
Total charge :			-4.04 e


Receptor coordinates fit within the following volume:

                   _______(47.5, 81.5, 52.1)
                  /|     /|
                 / |    / |
                /______/  |
                |  |___|__| Midpoint = (23.2, 57.4, 17.2)
                |  /   |  /
                | /    | /
                |/_____|/
(-1.1, 33.3, -17.7)      

Maximum coordinates :		(47.501, 81.517, 52.065)
Minimum coordinates :		(-1.119, 33.293, -17.739)


GPF> gridcenter 23.506 60.496 17.025      # xyz-coordinates or auto

Grid maps will be centered on user-defined coordinates:

		(23.506, 60.496, 17.025)

Grid maps will cover the following volume:

                   _______(53.2, 91.8, 50.5)
                  /|     /|
                 / |    / |
                /______/  |
                |  |___|__| Midpoint = (23.5, 60.5, 17.0)
                |  /   |  /
                | /    | /
                |/_____|/
(-6.2, 29.2, -16.4)      

Grid map x-dimension :		59.4 Angstroms
Grid map y-dimension :		62.6 Angstroms
Grid map z-dimension :		66.9 Angstroms

Maximum coordinates :		(53.217, 91.799, 50.450)
Minimum coordinates :		(-6.205, 29.193, -16.400)

GPF> smooth 0.5                           # store minimum energy w/in rad(A)

Potentials will be smoothed by: 0.500 Angstrom

GPF> map 3gp0.C.map                       # atom-specific affinity map

Output Grid Map 1:   3gp0.C.map

GPF> map 3gp0.HD.map                      # atom-specific affinity map

Output Grid Map 2:   3gp0.HD.map

GPF> map 3gp0.OA.map                      # atom-specific affinity map

Output Grid Map 3:   3gp0.OA.map

GPF> elecmap 3gp0.e.map                   # electrostatic potential map

Output Electrostatic Potential Energy Grid Map: 3gp0.e.map

GPF> dsolvmap 3gp0.d.map              # desolvation potential map

Output Desolvation Free Energy Grid Map: 3gp0.d.map

GPF> dielectric -0.1465                   # <0, AD4 distance-dep.diel;>0, constant

Using *distance-dependent* dielectric function of Mehler and Solmajer, Prot.Eng.4, 903-910.

  d   Dielectric
 ___  __________
 0.0     1.00
 0.1     1.63
 0.2     1.91
 0.3     2.21
 0.4     2.51
 0.5     2.82
 0.6     3.13
 0.7     3.45
 0.8     3.78
 0.9     4.12
 1.0     4.47
 1.1     4.82
 1.2     5.18
 1.3     5.55
 1.4     5.93
 1.5     6.31
 1.6     6.70
 1.7     7.10
 1.8     7.51
 1.9     7.93
 2.0     8.36
 2.1     8.79
 2.2     9.23
 2.3     9.68
 2.4    10.14
 2.5    10.61
 2.6    11.08
 2.7    11.57
 2.8    12.06
 2.9    12.56
 3.0    13.07
 3.1    13.58
 3.2    14.11
 3.3    14.64
 3.4    15.18
 3.5    15.73
 3.6    16.28
 3.7    16.85
 3.8    17.42
 3.9    18.00
 4.0    18.58
 4.1    19.17
 4.2    19.77
 4.3    20.38
 4.4    20.99
 4.5    21.61
 4.6    22.23
 4.7    22.86
 4.8    23.50
 4.9    24.14
 5.0    24.78


>>> Closing the grid parameter file (GPF)... <<<

________________________________________________________________________________


No Floating Grid was requested.


Calculating Pairwise Interaction Energies
=========================================


              418256.0           204.2 
    E    =  -----------  -  -----------
     C, A         12               6
                r               r 

Calculating energies for C-A interactions.

              418256.0           204.2 
    E    =  -----------  -  -----------
     C, C         12               6
                r               r 

Calculating energies for C-C interactions.

              648863.7           296.3 
    E    =  -----------  -  -----------
     C, Cl         12               6
                r               r 

Calculating energies for C-Cl interactions.

                4837.8            13.3 
    E    =  -----------  -  -----------
     C, HD         12               6
                r               r 

Calculating energies for C-HD interactions.

              199118.6           143.2 
    E    =  -----------  -  -----------
     C, N         12               6
                r               r 

Calculating energies for C-N interactions.

              199118.6           143.2 
    E    =  -----------  -  -----------
     C, NA         12               6
                r               r 

Calculating energies for C-NA interactions.

              136402.3           125.3 
    E    =  -----------  -  -----------
     C, OA         12               6
                r               r 

Calculating energies for C-OA interactions.

              482960.4           235.8 
    E    =  -----------  -  -----------
     C, SA         12               6
                r               r 

Calculating energies for C-SA interactions.


Finding the lowest pairwise interaction energy within 0.5 Angstrom ("smoothing").

  r     A        C        Cl        HD        N        NA        OA        SA    
 ___ ________ ________ ________ ________ ________ ________ ________ ________
 0.0   1e+005   1e+005   1e+005   1e+005   1e+005   1e+005   1e+005   1e+005
 0.1   1e+005   1e+005   1e+005   1e+005   1e+005   1e+005   1e+005   1e+005
 0.2   1e+005   1e+005   1e+005   1e+005   1e+005   1e+005   1e+005   1e+005
 0.3   1e+005   1e+005   1e+005   1e+005   1e+005   1e+005   1e+005   1e+005
 0.4   1e+005   1e+005   1e+005   1e+005   1e+005   1e+005   1e+005   1e+005
 0.5   1e+005   1e+005   1e+005   1e+005   1e+005   1e+005   1e+005   1e+005
 0.6   1e+005   1e+005   1e+005 33975.82   1e+005   1e+005   1e+005   1e+005
 0.7   1e+005   1e+005   1e+005  8934.84   1e+005   1e+005   1e+005   1e+005
 0.8   1e+005   1e+005   1e+005  2683.96   1e+005   1e+005 75860.38   1e+005
 0.9 78086.74 78086.74   1e+005   898.48 37154.78 37154.78 25440.38 90166.80
 1.0 28688.80 28688.80 44511.91   328.97 13645.79 13645.79  9340.64 33126.97
 1.1 11380.24 11380.24 17658.19   129.83  5410.18  5410.18  3701.64 13140.77
 1.2  4820.04  4820.04  7479.81    54.58  2289.72  2289.72  1565.60  5565.70
 1.3  2160.29  2160.29  3352.85    24.20  1025.13  1025.13   700.28  2494.48
 1.4  1017.03  1017.03  1578.80    11.22   481.90   481.90   328.77  1174.37
 1.5   499.86   499.86   776.18     5.40   236.37   236.37   160.97   577.19
 1.6   255.15   255.15   396.34     2.68   120.32   120.32    81.75   294.62
 1.7   134.65   134.65   209.27     1.36    63.27    63.27    42.84   155.48
 1.8    73.18    73.18   113.80     0.70    34.22    34.22    23.07    84.50
 1.9    40.81    40.81    63.51     0.36    18.96    18.96    12.71    47.12
 2.0    23.27    23.27    36.26     0.19    10.72    10.72     7.14    26.87
 2.1    13.53    13.53    21.11     0.09     6.17     6.17     4.06    15.63
 2.2     8.00     8.00    12.50     0.04     3.59     3.59     2.34     9.24
 2.3     4.79     4.79     7.51     0.02     2.11     2.11     1.35     5.53
 2.4     2.90     2.90     4.55     0.00     1.25     1.25     0.78     3.35
 2.5     1.76     1.76     2.78    -0.00     0.73     0.73     0.44     2.04
 2.6     1.08     1.08     1.71    -0.01     0.43     0.43     0.24     1.24
 2.7     0.65     0.65     1.04    -0.01     0.24     0.24     0.12     0.75
 2.8     0.39     0.39     0.63    -0.01     0.13     0.13     0.05     0.45
 2.9     0.23     0.23     0.38    -0.01     0.06     0.06     0.01     0.26
 3.0     0.13     0.13     0.22    -0.01     0.02     0.02    -0.01     0.15
 3.1     0.06     0.06     0.12    -0.01    -0.00    -0.00    -0.02     0.07
 3.2     0.03     0.03     0.05    -0.01    -0.01    -0.01    -0.03     0.03
 3.3     0.00     0.00     0.01    -0.01    -0.02    -0.02    -0.03     0.00
 3.4    -0.01    -0.01    -0.01    -0.01    -0.02    -0.02    -0.03    -0.01
 3.5    -0.02    -0.02    -0.02    -0.01    -0.03    -0.03    -0.03    -0.02
 3.6    -0.02    -0.02    -0.03    -0.01    -0.03    -0.03    -0.03    -0.03
 3.7    -0.02    -0.02    -0.03    -0.01    -0.03    -0.03    -0.03    -0.03
 3.8    -0.02    -0.02    -0.03    -0.01    -0.03    -0.03    -0.03    -0.03
 3.9    -0.02    -0.02    -0.03    -0.00    -0.03    -0.03    -0.03    -0.03
 4.0    -0.02    -0.02    -0.03    -0.00    -0.03    -0.03    -0.03    -0.03
 4.1    -0.02    -0.02    -0.03    -0.00    -0.03    -0.03    -0.03    -0.03
 4.2    -0.02    -0.02    -0.03    -0.00    -0.02    -0.02    -0.02    -0.03
 4.3    -0.02    -0.02    -0.03    -0.00    -0.02    -0.02    -0.02    -0.03
 4.4    -0.02    -0.02    -0.03    -0.00    -0.02    -0.02    -0.02    -0.03
 4.5    -0.02    -0.02    -0.03    -0.00    -0.02    -0.02    -0.02    -0.03
 4.6    -0.02    -0.02    -0.03    -0.00    -0.02    -0.02    -0.02    -0.02
 4.7    -0.02    -0.02    -0.03    -0.00    -0.02    -0.02    -0.01    -0.02
 4.8    -0.02    -0.02    -0.03    -0.00    -0.01    -0.01    -0.01    -0.02
 4.9    -0.02    -0.02    -0.02    -0.00    -0.01    -0.01    -0.01    -0.02
 5.0    -0.01    -0.01    -0.02    -0.00    -0.01    -0.01    -0.01    -0.02


EnergyTable:
Finding the lowest pairwise interaction energy within 0.5 Angstrom ("smoothing").

  r     A        C        Cl        HD        N        NA        OA        SA    
 ___ ________ ________ ________ ________ ________ ________ ________ ________
 0.0   1e+005   1e+005   1e+005   1e+005   1e+005   1e+005   1e+005   1e+005
 0.1   1e+005   1e+005   1e+005   1e+005   1e+005   1e+005   1e+005   1e+005
 0.2   1e+005   1e+005   1e+005   1e+005   1e+005   1e+005   1e+005   1e+005
 0.3   1e+005   1e+005   1e+005   1e+005   1e+005   1e+005   1e+005   1e+005
 0.4   1e+005   1e+005   1e+005   1e+005   1e+005   1e+005   1e+005   1e+005
 0.5   1e+005   1e+005   1e+005   1e+005   1e+005   1e+005   1e+005   1e+005
 0.6   1e+005   1e+005   1e+005 33975.82   1e+005   1e+005   1e+005   1e+005
 0.7   1e+005   1e+005   1e+005  8934.84   1e+005   1e+005   1e+005   1e+005
 0.8   1e+005   1e+005   1e+005  2683.96   1e+005   1e+005 75860.38   1e+005
 0.9 78086.74 78086.74   1e+005   898.48 37154.78 37154.78 25440.38 90166.80
 1.0 28688.80 28688.80 44511.91   328.97 13645.79 13645.79  9340.64 33126.97
 1.1 11380.24 11380.24 17658.19   129.83  5410.18  5410.18  3701.64 13140.77
 1.2  4820.04  4820.04  7479.81    54.58  2289.72  2289.72  1565.60  5565.70
 1.3  2160.29  2160.29  3352.85    24.20  1025.13  1025.13   700.28  2494.48
 1.4  1017.03  1017.03  1578.80    11.22   481.90   481.90   328.77  1174.37
 1.5   499.86   499.86   776.18     5.40   236.37   236.37   160.97   577.19
 1.6   255.15   255.15   396.34     2.68   120.32   120.32    81.75   294.62
 1.7   134.65   134.65   209.27     1.36    63.27    63.27    42.84   155.48
 1.8    73.18    73.18   113.80     0.70    34.22    34.22    23.07    84.50
 1.9    40.81    40.81    63.51     0.36    18.96    18.96    12.71    47.12
 2.0    23.27    23.27    36.26     0.19    10.72    10.72     7.14    26.87
 2.1    13.53    13.53    21.11     0.09     6.17     6.17     4.06    15.63
 2.2     8.00     8.00    12.50     0.04     3.59     3.59     2.34     9.24
 2.3     4.79     4.79     7.51     0.02     2.11     2.11     1.35     5.53
 2.4     2.90     2.90     4.55     0.00     1.25     1.25     0.78     3.35
 2.5     1.76     1.76     2.78    -0.00     0.73     0.73     0.44     2.04
 2.6     1.08     1.08     1.71    -0.01     0.43     0.43     0.24     1.24
 2.7     0.65     0.65     1.04    -0.01     0.24     0.24     0.12     0.75
 2.8     0.39     0.39     0.63    -0.01     0.13     0.13     0.05     0.45
 2.9     0.23     0.23     0.38    -0.01     0.06     0.06     0.01     0.26
 3.0     0.13     0.13     0.22    -0.01     0.02     0.02    -0.01     0.15
 3.1     0.06     0.06     0.12    -0.01    -0.00    -0.00    -0.02     0.07
 3.2     0.03     0.03     0.05    -0.01    -0.01    -0.01    -0.03     0.03
 3.3     0.00     0.00     0.01    -0.01    -0.02    -0.02    -0.03     0.00
 3.4    -0.01    -0.01    -0.01    -0.01    -0.02    -0.02    -0.03    -0.01
 3.5    -0.02    -0.02    -0.02    -0.01    -0.03    -0.03    -0.03    -0.02
 3.6    -0.02    -0.02    -0.03    -0.01    -0.03    -0.03    -0.03    -0.03
 3.7    -0.02    -0.02    -0.03    -0.01    -0.03    -0.03    -0.03    -0.03
 3.8    -0.02    -0.02    -0.03    -0.01    -0.03    -0.03    -0.03    -0.03
 3.9    -0.02    -0.02    -0.03    -0.00    -0.03    -0.03    -0.03    -0.03
 4.0    -0.02    -0.02    -0.03    -0.00    -0.03    -0.03    -0.03    -0.03
 4.1    -0.02    -0.02    -0.03    -0.00    -0.03    -0.03    -0.03    -0.03
 4.2    -0.02    -0.02    -0.03    -0.00    -0.02    -0.02    -0.02    -0.03
 4.3    -0.02    -0.02    -0.03    -0.00    -0.02    -0.02    -0.02    -0.03
 4.4    -0.02    -0.02    -0.03    -0.00    -0.02    -0.02    -0.02    -0.03
 4.5    -0.02    -0.02    -0.03    -0.00    -0.02    -0.02    -0.02    -0.03
 4.6    -0.02    -0.02    -0.03    -0.00    -0.02    -0.02    -0.02    -0.02
 4.7    -0.02    -0.02    -0.03    -0.00    -0.02    -0.02    -0.01    -0.02
 4.8    -0.02    -0.02    -0.03    -0.00    -0.01    -0.01    -0.01    -0.02
 4.9    -0.02    -0.02    -0.02    -0.00    -0.01    -0.01    -0.01    -0.02
 5.0    -0.01    -0.01    -0.02    -0.00    -0.01    -0.01    -0.01    -0.02


                4837.8            13.3 
    E    =  -----------  -  -----------
     HD, A         12               6
                r               r 

Calculating energies for HD-A interactions.

                4837.8            13.3 
    E    =  -----------  -  -----------
     HD, C         12               6
                r               r 

Calculating energies for HD-C interactions.

                7846.0            19.7 
    E    =  -----------  -  -----------
     HD, Cl         12               6
                r               r 

Calculating energies for HD-Cl interactions.

                  13.6             0.4 
    E    =  -----------  -  -----------
     HD, HD         12               6
                r               r 

Calculating energies for HD-HD interactions.

                1758.7             8.1 
    E    =  -----------  -  -----------
     HD, N         12               6
                r               r 

Calculating energies for HD-N interactions.

                6689.7          2223.7 
    E    =  -----------  -  -----------
     HD, NA         12              10
                r               r 

Calculating energies for HD-NA interactions.

                6689.7          2223.7 
    E    =  -----------  -  -----------
     HD, OA         12              10
                r               r 

Calculating energies for HD-OA interactions.

               36031.0          6918.0 
    E    =  -----------  -  -----------
     HD, SA         12              10
                r               r 

Calculating energies for HD-SA interactions.


Finding the lowest pairwise interaction energy within 0.5 Angstrom ("smoothing").

  r     A        C        Cl        HD        N        NA        OA        SA    
 ___ ________ ________ ________ ________ ________ ________ ________ ________
 0.0   1e+005   1e+005   1e+005   1e+005   1e+005   1e+005   1e+005   1e+005
 0.1   1e+005   1e+005   1e+005   1e+005   1e+005   1e+005   1e+005   1e+005
 0.2   1e+005   1e+005   1e+005   1e+005   1e+005   1e+005   1e+005   1e+005
 0.3   1e+005   1e+005   1e+005 17753.86   1e+005   1e+005   1e+005   1e+005
 0.4   1e+005   1e+005   1e+005  2388.01   1e+005   1e+005   1e+005   1e+005
 0.5   1e+005   1e+005   1e+005   427.43 55476.06   1e+005   1e+005   1e+005
 0.6 33975.82 33975.82 55107.39    94.59 12342.78 35735.60 35735.60   1e+005
 0.7  8934.84  8934.84 14493.16    24.62  3243.67  8666.11  8666.11 55125.38
 0.8  2683.96  2683.96  4354.25     7.26   973.26  2359.92  2359.92 15816.39
 0.9   898.48   898.48  1457.96     2.36   325.20   700.69   700.69  5024.44
 1.0   328.97   328.97   534.01     0.82   118.73   220.94   220.94  1733.22
 1.1   129.83   129.83   210.86     0.30    46.65    71.96    71.96   639.20
 1.2    54.58    54.58    88.71     0.11    19.49    23.32    23.32   248.74
 1.3    24.20    24.20    39.38     0.04     8.56     7.01     7.01   100.94
 1.4    11.22    11.22    18.29     0.01     3.92     1.56     1.56    42.23
 1.5     5.40     5.40     8.82     0.00     1.85    -0.15    -0.15    17.99
 1.6     2.68     2.68     4.39    -0.00     0.89    -0.57    -0.57     7.69
 1.7     1.36     1.36     2.24    -0.00     0.43    -0.60    -0.60     3.22
 1.8     0.70     0.70     1.16    -0.00     0.21    -0.60    -0.60     1.26
 1.9     0.36     0.36     0.60    -0.00     0.10    -0.60    -0.60     0.42
 2.0     0.19     0.19     0.31    -0.00     0.04    -0.60    -0.60     0.06
 2.1     0.09     0.09     0.16    -0.00     0.01    -0.60    -0.60    -0.08
 2.2     0.04     0.04     0.08    -0.00    -0.00    -0.58    -0.58    -0.12
 2.3     0.02     0.02     0.03    -0.00    -0.01    -0.48    -0.48    -0.12
 2.4     0.00     0.00     0.01    -0.00    -0.01    -0.37    -0.37    -0.12
 2.5    -0.00    -0.00    -0.00    -0.00    -0.01    -0.27    -0.27    -0.12
 2.6    -0.01    -0.01    -0.01    -0.00    -0.01    -0.20    -0.20    -0.12
 2.7    -0.01    -0.01    -0.01    -0.00    -0.01    -0.14    -0.14    -0.12
 2.8    -0.01    -0.01    -0.01    -0.00    -0.01    -0.10    -0.10    -0.12
 2.9    -0.01    -0.01    -0.01    -0.00    -0.01    -0.07    -0.07    -0.10
 3.0    -0.01    -0.01    -0.01    -0.00    -0.01    -0.05    -0.05    -0.09
 3.1    -0.01    -0.01    -0.01    -0.00    -0.01    -0.04    -0.04    -0.07
 3.2    -0.01    -0.01    -0.01    -0.00    -0.01    -0.03    -0.03    -0.06
 3.3    -0.01    -0.01    -0.01    -0.00    -0.01    -0.02    -0.02    -0.04
 3.4    -0.01    -0.01    -0.01    -0.00    -0.01    -0.02    -0.02    -0.03
 3.5    -0.01    -0.01    -0.01    -0.00    -0.01    -0.01    -0.01    -0.03
 3.6    -0.01    -0.01    -0.01    -0.00    -0.00    -0.01    -0.01    -0.02
 3.7    -0.01    -0.01    -0.01    -0.00    -0.00    -0.01    -0.01    -0.02
 3.8    -0.01    -0.01    -0.01    -0.00    -0.00    -0.01    -0.01    -0.01
 3.9    -0.00    -0.00    -0.01    -0.00    -0.00    -0.00    -0.00    -0.01
 4.0    -0.00    -0.00    -0.01    -0.00    -0.00    -0.00    -0.00    -0.01
 4.1    -0.00    -0.00    -0.01    -0.00    -0.00    -0.00    -0.00    -0.01
 4.2    -0.00    -0.00    -0.00    -0.00    -0.00    -0.00    -0.00    -0.00
 4.3    -0.00    -0.00    -0.00    -0.00    -0.00    -0.00    -0.00    -0.00
 4.4    -0.00    -0.00    -0.00    -0.00    -0.00    -0.00    -0.00    -0.00
 4.5    -0.00    -0.00    -0.00    -0.00    -0.00    -0.00    -0.00    -0.00
 4.6    -0.00    -0.00    -0.00    -0.00    -0.00    -0.00    -0.00    -0.00
 4.7    -0.00    -0.00    -0.00    -0.00    -0.00    -0.00    -0.00    -0.00
 4.8    -0.00    -0.00    -0.00    -0.00    -0.00    -0.00    -0.00    -0.00
 4.9    -0.00    -0.00    -0.00    -0.00    -0.00    -0.00    -0.00    -0.00
 5.0    -0.00    -0.00    -0.00    -0.00    -0.00    -0.00    -0.00    -0.00


EnergyTable:
Finding the lowest pairwise interaction energy within 0.5 Angstrom ("smoothing").

  r     A        C        Cl        HD        N        NA        OA        SA    
 ___ ________ ________ ________ ________ ________ ________ ________ ________
 0.0   1e+005   1e+005   1e+005   1e+005   1e+005   1e+005   1e+005   1e+005
 0.1   1e+005   1e+005   1e+005   1e+005   1e+005   1e+005   1e+005   1e+005
 0.2   1e+005   1e+005   1e+005   1e+005   1e+005   1e+005   1e+005   1e+005
 0.3   1e+005   1e+005   1e+005 17753.86   1e+005   1e+005   1e+005   1e+005
 0.4   1e+005   1e+005   1e+005  2388.01   1e+005   1e+005   1e+005   1e+005
 0.5   1e+005   1e+005   1e+005   427.43 55476.06   1e+005   1e+005   1e+005
 0.6 33975.82 33975.82 55107.39    94.59 12342.78 35735.60 35735.60   1e+005
 0.7  8934.84  8934.84 14493.16    24.62  3243.67  8666.11  8666.11 55125.38
 0.8  2683.96  2683.96  4354.25     7.26   973.26  2359.92  2359.92 15816.39
 0.9   898.48   898.48  1457.96     2.36   325.20   700.69   700.69  5024.44
 1.0   328.97   328.97   534.01     0.82   118.73   220.94   220.94  1733.22
 1.1   129.83   129.83   210.86     0.30    46.65    71.96    71.96   639.20
 1.2    54.58    54.58    88.71     0.11    19.49    23.32    23.32   248.74
 1.3    24.20    24.20    39.38     0.04     8.56     7.01     7.01   100.94
 1.4    11.22    11.22    18.29     0.01     3.92     1.56     1.56    42.23
 1.5     5.40     5.40     8.82     0.00     1.85    -0.15    -0.15    17.99
 1.6     2.68     2.68     4.39    -0.00     0.89    -0.57    -0.57     7.69
 1.7     1.36     1.36     2.24    -0.00     0.43    -0.60    -0.60     3.22
 1.8     0.70     0.70     1.16    -0.00     0.21    -0.60    -0.60     1.26
 1.9     0.36     0.36     0.60    -0.00     0.10    -0.60    -0.60     0.42
 2.0     0.19     0.19     0.31    -0.00     0.04    -0.60    -0.60     0.06
 2.1     0.09     0.09     0.16    -0.00     0.01    -0.60    -0.60    -0.08
 2.2     0.04     0.04     0.08    -0.00    -0.00    -0.58    -0.58    -0.12
 2.3     0.02     0.02     0.03    -0.00    -0.01    -0.48    -0.48    -0.12
 2.4     0.00     0.00     0.01    -0.00    -0.01    -0.37    -0.37    -0.12
 2.5    -0.00    -0.00    -0.00    -0.00    -0.01    -0.27    -0.27    -0.12
 2.6    -0.01    -0.01    -0.01    -0.00    -0.01    -0.20    -0.20    -0.12
 2.7    -0.01    -0.01    -0.01    -0.00    -0.01    -0.14    -0.14    -0.12
 2.8    -0.01    -0.01    -0.01    -0.00    -0.01    -0.10    -0.10    -0.12
 2.9    -0.01    -0.01    -0.01    -0.00    -0.01    -0.07    -0.07    -0.10
 3.0    -0.01    -0.01    -0.01    -0.00    -0.01    -0.05    -0.05    -0.09
 3.1    -0.01    -0.01    -0.01    -0.00    -0.01    -0.04    -0.04    -0.07
 3.2    -0.01    -0.01    -0.01    -0.00    -0.01    -0.03    -0.03    -0.06
 3.3    -0.01    -0.01    -0.01    -0.00    -0.01    -0.02    -0.02    -0.04
 3.4    -0.01    -0.01    -0.01    -0.00    -0.01    -0.02    -0.02    -0.03
 3.5    -0.01    -0.01    -0.01    -0.00    -0.01    -0.01    -0.01    -0.03
 3.6    -0.01    -0.01    -0.01    -0.00    -0.00    -0.01    -0.01    -0.02
 3.7    -0.01    -0.01    -0.01    -0.00    -0.00    -0.01    -0.01    -0.02
 3.8    -0.01    -0.01    -0.01    -0.00    -0.00    -0.01    -0.01    -0.01
 3.9    -0.00    -0.00    -0.01    -0.00    -0.00    -0.00    -0.00    -0.01
 4.0    -0.00    -0.00    -0.01    -0.00    -0.00    -0.00    -0.00    -0.01
 4.1    -0.00    -0.00    -0.01    -0.00    -0.00    -0.00    -0.00    -0.01
 4.2    -0.00    -0.00    -0.00    -0.00    -0.00    -0.00    -0.00    -0.00
 4.3    -0.00    -0.00    -0.00    -0.00    -0.00    -0.00    -0.00    -0.00
 4.4    -0.00    -0.00    -0.00    -0.00    -0.00    -0.00    -0.00    -0.00
 4.5    -0.00    -0.00    -0.00    -0.00    -0.00    -0.00    -0.00    -0.00
 4.6    -0.00    -0.00    -0.00    -0.00    -0.00    -0.00    -0.00    -0.00
 4.7    -0.00    -0.00    -0.00    -0.00    -0.00    -0.00    -0.00    -0.00
 4.8    -0.00    -0.00    -0.00    -0.00    -0.00    -0.00    -0.00    -0.00
 4.9    -0.00    -0.00    -0.00    -0.00    -0.00    -0.00    -0.00    -0.00
 5.0    -0.00    -0.00    -0.00    -0.00    -0.00    -0.00    -0.00    -0.00


              136402.3           125.3 
    E    =  -----------  -  -----------
     OA, A         12               6
                r               r 

Calculating energies for OA-A interactions.

              136402.3           125.3 
    E    =  -----------  -  -----------
     OA, C         12               6
                r               r 

Calculating energies for OA-C interactions.

              214768.7           183.2 
    E    =  -----------  -  -----------
     OA, Cl         12               6
                r               r 

Calculating energies for OA-Cl interactions.

                6689.7          2223.7 
    E    =  -----------  -  -----------
     OA, HD         12              10
                r               r 

Calculating energies for OA-HD interactions.

               59394.2            84.0 
    E    =  -----------  -  -----------
     OA, N         12               6
                r               r 

Calculating energies for OA-N interactions.

               59394.2            84.0 
    E    =  -----------  -  -----------
     OA, NA         12               6
                r               r 

Calculating energies for OA-NA interactions.

               38323.1            71.4 
    E    =  -----------  -  -----------
     OA, OA         12               6
                r               r 

Calculating energies for OA-OA interactions.

              157503.8           144.7 
    E    =  -----------  -  -----------
     OA, SA         12               6
                r               r 

Calculating energies for OA-SA interactions.


Finding the lowest pairwise interaction energy within 0.5 Angstrom ("smoothing").

  r     A        C        Cl        HD        N        NA        OA        SA    
 ___ ________ ________ ________ ________ ________ ________ ________ ________
 0.0   1e+005   1e+005   1e+005   1e+005   1e+005   1e+005   1e+005   1e+005
 0.1   1e+005   1e+005   1e+005   1e+005   1e+005   1e+005   1e+005   1e+005
 0.2   1e+005   1e+005   1e+005   1e+005   1e+005   1e+005   1e+005   1e+005
 0.3   1e+005   1e+005   1e+005   1e+005   1e+005   1e+005   1e+005   1e+005
 0.4   1e+005   1e+005   1e+005   1e+005   1e+005   1e+005   1e+005   1e+005
 0.5   1e+005   1e+005   1e+005   1e+005   1e+005   1e+005   1e+005   1e+005
 0.6   1e+005   1e+005   1e+005 35735.60   1e+005   1e+005   1e+005   1e+005
 0.7   1e+005   1e+005   1e+005  8666.11   1e+005   1e+005 70824.32   1e+005
 0.8 75860.38 75860.38   1e+005  2359.92 33010.17 33010.17 21286.48 87596.02
 0.9 25440.38 25440.38 40062.62   700.69 11064.86 11064.86  7132.00 29376.02
 1.0  9340.64  9340.64 14710.78   220.94  4059.50  4059.50  2614.83 10785.64
 1.1  3701.64  3701.64  5830.66    71.96  1606.95  1606.95  1034.02  4274.29
 1.2  1565.60  1565.60  2466.60    23.32   678.54   678.54   435.97  1807.80
 1.3   700.28   700.28  1103.63     7.01   302.80   302.80   194.14   808.61
 1.4   328.77   328.77   518.35     1.56   141.70   141.70    90.58   379.63
 1.5   160.97   160.97   253.95    -0.15    69.07    69.07    43.97   185.87
 1.6    81.75    81.75   129.06    -0.57    34.86    34.86    22.06    94.39
 1.7    42.84    42.84    67.72    -0.60    18.12    18.12    11.38    49.47
 1.8    23.07    23.07    36.52    -0.60     9.65     9.65     6.00    26.64
 1.9    12.71    12.71    20.16    -0.60     5.24     5.24     3.21    14.68
 2.0     7.14     7.14    11.35    -0.60     2.88     2.88     1.73     8.24
 2.1     4.06     4.06     6.48    -0.60     1.59     1.59     0.93     4.69
 2.2     2.34     2.34     3.74    -0.58     0.88     0.88     0.49     2.70
 2.3     1.35     1.35     2.17    -0.48     0.48     0.48     0.25     1.56
 2.4     0.78     0.78     1.26    -0.37     0.25     0.25     0.11     0.90
 2.5     0.44     0.44     0.72    -0.27     0.12     0.12     0.04     0.51
 2.6     0.24     0.24     0.41    -0.20     0.05     0.05     0.00     0.28
 2.7     0.12     0.12     0.22    -0.14     0.01     0.01    -0.02     0.14
 2.8     0.05     0.05     0.10    -0.10    -0.01    -0.01    -0.03     0.06
 2.9     0.01     0.01     0.04    -0.07    -0.02    -0.02    -0.03     0.02
 3.0    -0.01    -0.01    -0.00    -0.05    -0.03    -0.03    -0.03    -0.01
 3.1    -0.02    -0.02    -0.02    -0.04    -0.03    -0.03    -0.03    -0.02
 3.2    -0.03    -0.03    -0.03    -0.03    -0.03    -0.03    -0.03    -0.03
 3.3    -0.03    -0.03    -0.04    -0.02    -0.03    -0.03    -0.03    -0.03
 3.4    -0.03    -0.03    -0.04    -0.02    -0.03    -0.03    -0.03    -0.03
 3.5    -0.03    -0.03    -0.04    -0.01    -0.03    -0.03    -0.03    -0.03
 3.6    -0.03    -0.03    -0.04    -0.01    -0.03    -0.03    -0.03    -0.03
 3.7    -0.03    -0.03    -0.04    -0.01    -0.03    -0.03    -0.03    -0.03
 3.8    -0.03    -0.03    -0.04    -0.01    -0.03    -0.03    -0.03    -0.03
 3.9    -0.03    -0.03    -0.04    -0.00    -0.02    -0.02    -0.02    -0.03
 4.0    -0.03    -0.03    -0.04    -0.00    -0.02    -0.02    -0.02    -0.03
 4.1    -0.03    -0.03    -0.04    -0.00    -0.02    -0.02    -0.02    -0.03
 4.2    -0.02    -0.02    -0.03    -0.00    -0.02    -0.02    -0.02    -0.03
 4.3    -0.02    -0.02    -0.03    -0.00    -0.02    -0.02    -0.01    -0.02
 4.4    -0.02    -0.02    -0.03    -0.00    -0.01    -0.01    -0.01    -0.02
 4.5    -0.02    -0.02    -0.02    -0.00    -0.01    -0.01    -0.01    -0.02
 4.6    -0.02    -0.02    -0.02    -0.00    -0.01    -0.01    -0.01    -0.02
 4.7    -0.01    -0.01    -0.02    -0.00    -0.01    -0.01    -0.01    -0.02
 4.8    -0.01    -0.01    -0.02    -0.00    -0.01    -0.01    -0.01    -0.01
 4.9    -0.01    -0.01    -0.02    -0.00    -0.01    -0.01    -0.01    -0.01
 5.0    -0.01    -0.01    -0.01    -0.00    -0.01    -0.01    -0.01    -0.01


EnergyTable:
Finding the lowest pairwise interaction energy within 0.5 Angstrom ("smoothing").

  r     A        C        Cl        HD        N        NA        OA        SA    
 ___ ________ ________ ________ ________ ________ ________ ________ ________
 0.0   1e+005   1e+005   1e+005   1e+005   1e+005   1e+005   1e+005   1e+005
 0.1   1e+005   1e+005   1e+005   1e+005   1e+005   1e+005   1e+005   1e+005
 0.2   1e+005   1e+005   1e+005   1e+005   1e+005   1e+005   1e+005   1e+005
 0.3   1e+005   1e+005   1e+005   1e+005   1e+005   1e+005   1e+005   1e+005
 0.4   1e+005   1e+005   1e+005   1e+005   1e+005   1e+005   1e+005   1e+005
 0.5   1e+005   1e+005   1e+005   1e+005   1e+005   1e+005   1e+005   1e+005
 0.6   1e+005   1e+005   1e+005 35735.60   1e+005   1e+005   1e+005   1e+005
 0.7   1e+005   1e+005   1e+005  8666.11   1e+005   1e+005 70824.32   1e+005
 0.8 75860.38 75860.38   1e+005  2359.92 33010.17 33010.17 21286.48 87596.02
 0.9 25440.38 25440.38 40062.62   700.69 11064.86 11064.86  7132.00 29376.02
 1.0  9340.64  9340.64 14710.78   220.94  4059.50  4059.50  2614.83 10785.64
 1.1  3701.64  3701.64  5830.66    71.96  1606.95  1606.95  1034.02  4274.29
 1.2  1565.60  1565.60  2466.60    23.32   678.54   678.54   435.97  1807.80
 1.3   700.28   700.28  1103.63     7.01   302.80   302.80   194.14   808.61
 1.4   328.77   328.77   518.35     1.56   141.70   141.70    90.58   379.63
 1.5   160.97   160.97   253.95    -0.15    69.07    69.07    43.97   185.87
 1.6    81.75    81.75   129.06    -0.57    34.86    34.86    22.06    94.39
 1.7    42.84    42.84    67.72    -0.60    18.12    18.12    11.38    49.47
 1.8    23.07    23.07    36.52    -0.60     9.65     9.65     6.00    26.64
 1.9    12.71    12.71    20.16    -0.60     5.24     5.24     3.21    14.68
 2.0     7.14     7.14    11.35    -0.60     2.88     2.88     1.73     8.24
 2.1     4.06     4.06     6.48    -0.60     1.59     1.59     0.93     4.69
 2.2     2.34     2.34     3.74    -0.58     0.88     0.88     0.49     2.70
 2.3     1.35     1.35     2.17    -0.48     0.48     0.48     0.25     1.56
 2.4     0.78     0.78     1.26    -0.37     0.25     0.25     0.11     0.90
 2.5     0.44     0.44     0.72    -0.27     0.12     0.12     0.04     0.51
 2.6     0.24     0.24     0.41    -0.20     0.05     0.05     0.00     0.28
 2.7     0.12     0.12     0.22    -0.14     0.01     0.01    -0.02     0.14
 2.8     0.05     0.05     0.10    -0.10    -0.01    -0.01    -0.03     0.06
 2.9     0.01     0.01     0.04    -0.07    -0.02    -0.02    -0.03     0.02
 3.0    -0.01    -0.01    -0.00    -0.05    -0.03    -0.03    -0.03    -0.01
 3.1    -0.02    -0.02    -0.02    -0.04    -0.03    -0.03    -0.03    -0.02
 3.2    -0.03    -0.03    -0.03    -0.03    -0.03    -0.03    -0.03    -0.03
 3.3    -0.03    -0.03    -0.04    -0.02    -0.03    -0.03    -0.03    -0.03
 3.4    -0.03    -0.03    -0.04    -0.02    -0.03    -0.03    -0.03    -0.03
 3.5    -0.03    -0.03    -0.04    -0.01    -0.03    -0.03    -0.03    -0.03
 3.6    -0.03    -0.03    -0.04    -0.01    -0.03    -0.03    -0.03    -0.03
 3.7    -0.03    -0.03    -0.04    -0.01    -0.03    -0.03    -0.03    -0.03
 3.8    -0.03    -0.03    -0.04    -0.01    -0.03    -0.03    -0.03    -0.03
 3.9    -0.03    -0.03    -0.04    -0.00    -0.02    -0.02    -0.02    -0.03
 4.0    -0.03    -0.03    -0.04    -0.00    -0.02    -0.02    -0.02    -0.03
 4.1    -0.03    -0.03    -0.04    -0.00    -0.02    -0.02    -0.02    -0.03
 4.2    -0.02    -0.02    -0.03    -0.00    -0.02    -0.02    -0.02    -0.03
 4.3    -0.02    -0.02    -0.03    -0.00    -0.02    -0.02    -0.01    -0.02
 4.4    -0.02    -0.02    -0.03    -0.00    -0.01    -0.01    -0.01    -0.02
 4.5    -0.02    -0.02    -0.02    -0.00    -0.01    -0.01    -0.01    -0.02
 4.6    -0.02    -0.02    -0.02    -0.00    -0.01    -0.01    -0.01    -0.02
 4.7    -0.01    -0.01    -0.02    -0.00    -0.01    -0.01    -0.01    -0.02
 4.8    -0.01    -0.01    -0.02    -0.00    -0.01    -0.01    -0.01    -0.01
 4.9    -0.01    -0.01    -0.02    -0.00    -0.01    -0.01    -0.01    -0.01
 5.0    -0.01    -0.01    -0.01    -0.00    -0.01    -0.01    -0.01    -0.01


autogrid4: WARNING:  Found an H-bonding atom with three bonded atoms, atom serial number 485


autogrid4: WARNING:  Found an H-bonding atom with three bonded atoms, atom serial number 487


autogrid4: WARNING:  Found an H-bonding atom with three bonded atoms, atom serial number 1790


autogrid4: WARNING:  Found an H-bonding atom with three bonded atoms, atom serial number 1791


Beginning grid calculations.

Calculating 5 grids over 1707769 elements, around 3270 receptor atoms.

                    Percent   Estimated Time  Time/this plane
XY-plane  Z-coord   Done      Remaining       Real, User, System
            /Ang              /sec            /sec
________  ________  ________  ______________  __________________________

    -63    -49.825     0.8%        5m 30.12s  Real= 2.62,  CPU= 2.48,  System= 0.01
    -62    -49.294     1.6%        5m 26.00s  Real= 2.61,  CPU= 2.48,  System= 0.00
    -61    -48.764     2.4%        5m 17.94s  Real= 2.56,  CPU= 2.48,  System= 0.00
    -60    -48.233     3.1%        5m 17.71s  Real= 2.58,  CPU= 2.53,  System= 0.00
    -59    -47.703     3.9%        5m 19.52s  Real= 2.62,  CPU= 2.46,  System= 0.00
    -58    -47.172     4.7%        5m 20.05s  Real= 2.65,  CPU= 2.51,  System= 0.00
    -57    -46.642     5.5%        5m 26.88s  Real= 2.72,  CPU= 2.56,  System= 0.02
    -56    -46.111     6.3%        5m 14.28s  Real= 2.64,  CPU= 2.59,  System= 0.00
    -55    -45.581     7.1%        5m 15.65s  Real= 2.68,  CPU= 2.56,  System= 0.00
    -54    -45.050     7.9%        5m 07.24s  Real= 2.63,  CPU= 2.54,  System= 0.00
    -53    -44.519     8.7%        5m 00.90s  Real= 2.59,  CPU= 2.53,  System= 0.00
    -52    -43.989     9.4%        4m 59.92s  Real= 2.61,  CPU= 2.53,  System= 0.00
    -51    -43.458    10.2%        4m 56.17s  Real= 2.60,  CPU= 2.53,  System= 0.00
    -50    -42.928    11.0%        4m 56.40s  Real= 2.62,  CPU= 2.53,  System= 0.00
    -49    -42.397    11.8%        4m 51.20s  Real= 2.60,  CPU= 2.51,  System= 0.00
    -48    -41.867    12.6%        4m 50.60s  Real= 2.62,  CPU= 2.48,  System= 0.00
    -47    -41.336    13.4%        4m 46.88s  Real= 2.61,  CPU= 2.50,  System= 0.00
    -46    -40.806    14.2%        4m 51.03s  Real= 2.67,  CPU= 2.53,  System= 0.02
    -45    -40.275    15.0%        4m 43.07s  Real= 2.62,  CPU= 2.57,  System= 0.00
    -44    -39.744    15.7%        4m 41.84s  Real= 2.63,  CPU= 2.54,  System= 0.00
    -43    -39.214    16.5%        4m 39.42s  Real= 2.64,  CPU= 2.50,  System= 0.00
    -42    -38.683    17.3%        4m 39.72s  Real= 2.66,  CPU= 2.56,  System= 0.00
    -41    -38.153    18.1%        4m 37.78s  Real= 2.67,  CPU= 2.53,  System= 0.00
    -40    -37.622    18.9%        4m 34.49s  Real= 2.67,  CPU= 2.61,  System= 0.00
    -39    -37.092    19.7%        4m 34.58s  Real= 2.69,  CPU= 2.53,  System= 0.00
    -38    -36.561    20.5%        4m 30.17s  Real= 2.68,  CPU= 2.56,  System= 0.00
    -37    -36.031    21.3%        4m 29.60s  Real= 2.70,  CPU= 2.62,  System= 0.03
    -36    -35.500    22.0%        4m 27.89s  Real= 2.71,  CPU= 2.61,  System= 0.01
    -35    -34.969    22.8%        4m 24.50s  Real= 2.70,  CPU= 2.57,  System= 0.00
    -34    -34.439    23.6%        4m 22.00s  Real= 2.70,  CPU= 2.64,  System= 0.00
    -33    -33.908    24.4%        4m 20.45s  Real= 2.71,  CPU= 2.59,  System= 0.05
    -32    -33.378    25.2%        4m 17.17s  Real= 2.71,  CPU= 2.62,  System= 0.02
    -31    -32.847    26.0%        4m 18.41s  Real= 2.75,  CPU= 2.54,  System= 0.00
    -30    -32.317    26.8%        4m 10.82s  Real= 2.70,  CPU= 2.57,  System= 0.00
    -29    -31.786    27.6%        4m 09.14s  Real= 2.71,  CPU= 2.62,  System= 0.01
    -28    -31.256    28.3%        4m 06.25s  Real= 2.71,  CPU= 2.64,  System= 0.02
    -27    -30.725    29.1%        4m 07.05s  Real= 2.75,  CPU= 2.61,  System= 0.02
    -26    -30.194    29.9%        4m 00.30s  Real= 2.70,  CPU= 2.65,  System= 0.00
    -25    -29.664    30.7%        4m 02.18s  Real= 2.75,  CPU= 2.61,  System= 0.00
    -24    -29.133    31.5%        4m 01.34s  Real= 2.77,  CPU= 2.61,  System= 0.00
    -23    -28.603    32.3%        3m 53.83s  Real= 2.72,  CPU= 2.68,  System= 0.00
    -22    -28.072    33.1%        3m 51.71s  Real= 2.73,  CPU= 2.59,  System= 0.01
    -21    -27.542    33.9%        3m 48.98s  Real= 2.73,  CPU= 2.64,  System= 0.00
    -20    -27.011    34.6%        3m 45.43s  Real= 2.72,  CPU= 2.61,  System= 0.02
    -19    -26.481    35.4%        3m 43.12s  Real= 2.72,  CPU= 2.62,  System= 0.00
    -18    -25.950    36.2%        3m 44.69s  Real= 2.77,  CPU= 2.70,  System= 0.00
    -17    -25.419    37.0%        3m 38.32s  Real= 2.73,  CPU= 2.64,  System= 0.00
    -16    -24.889    37.8%        3m 34.33s  Real= 2.71,  CPU= 2.59,  System= 0.00
    -15    -24.358    38.6%        3m 30.68s  Real= 2.70,  CPU= 2.62,  System= 0.00
    -14    -23.828    39.4%        3m 33.68s  Real= 2.77,  CPU= 2.67,  System= 0.00
    -13    -23.297    40.2%        3m 24.36s  Real= 2.69,  CPU= 2.61,  System= 0.01
    -12    -22.767    40.9%        3m 21.07s  Real= 2.68,  CPU= 2.64,  System= 0.00
    -11    -22.236    41.7%        3m 17.80s  Real= 2.67,  CPU= 2.56,  System= 0.02
    -10    -21.706    42.5%        3m 15.42s  Real= 2.68,  CPU= 2.50,  System= 0.00
     -9    -21.175    43.3%        3m 11.81s  Real= 2.66,  CPU= 2.51,  System= 0.00
     -8    -20.644    44.1%        3m 09.50s  Real= 2.67,  CPU= 2.62,  System= 0.00
     -7    -20.114    44.9%        3m 06.55s  Real= 2.67,  CPU= 2.48,  System= 0.00
     -6    -19.583    45.7%        3m 04.37s  Real= 2.67,  CPU= 2.61,  System= 0.00
     -5    -19.053    46.5%        3m 01.49s  Real= 2.67,  CPU= 2.61,  System= 0.02
     -4    -18.522    47.2%        3m 00.50s  Real= 2.69,  CPU= 2.54,  System= 0.00
     -3    -17.992    48.0%        2m 57.14s  Real= 2.68,  CPU= 2.64,  System= 0.01
     -2    -17.461    48.8%        2m 56.80s  Real= 2.72,  CPU= 2.67,  System= 0.02
     -1    -16.931    49.6%        2m 50.94s  Real= 2.67,  CPU= 2.53,  System= 0.00
      0    -16.400    50.4%        2m 49.66s  Real= 2.69,  CPU= 2.54,  System= 0.00
      1    -15.869    51.2%        2m 46.90s  Real= 2.69,  CPU= 2.54,  System= 0.00
      2    -15.339    52.0%        2m 44.76s  Real= 2.70,  CPU= 2.61,  System= 0.00
      3    -14.808    52.8%        2m 47.04s  Real= 2.78,  CPU= 2.64,  System= 0.00
      4    -14.278    53.5%        2m 40.83s  Real= 2.73,  CPU= 2.65,  System= 0.00
      5    -13.747    54.3%        2m 39.56s  Real= 2.75,  CPU= 2.65,  System= 0.01
      6    -13.217    55.1%        2m 35.32s  Real= 2.73,  CPU= 2.57,  System= 0.00
      7    -12.686    55.9%        2m 31.31s  Real= 2.70,  CPU= 2.62,  System= 0.00
      8    -12.156    56.7%        2m 31.52s  Real= 2.75,  CPU= 2.62,  System= 0.00
      9    -11.625    57.5%        2m 26.23s  Real= 2.71,  CPU= 2.62,  System= 0.00
     10    -11.094    58.3%        2m 23.74s  Real= 2.71,  CPU= 2.57,  System= 0.00
     11    -10.564    59.1%        2m 20.45s  Real= 2.70,  CPU= 2.64,  System= 0.00
     12    -10.033    59.8%        2m 18.36s  Real= 2.71,  CPU= 2.56,  System= 0.00
     13     -9.503    60.6%        2m 16.10s  Real= 2.72,  CPU= 2.65,  System= 0.02
     14     -8.972    61.4%        2m 13.04s  Real= 2.71,  CPU= 2.61,  System= 0.00
     15     -8.442    62.2%        2m 12.91s  Real= 2.77,  CPU= 2.62,  System= 0.00
     16     -7.911    63.0%        2m 05.91s  Real= 2.68,  CPU= 2.54,  System= 0.00
     17     -7.381    63.8%        2m 02.64s  Real= 2.67,  CPU= 2.61,  System= 0.00
     18     -6.850    64.6%        1m 59.43s  Real= 2.65,  CPU= 2.53,  System= 0.00
     19     -6.319    65.4%        1m 57.04s  Real= 2.66,  CPU= 2.46,  System= 0.00
     20     -5.789    66.1%        1m 54.68s  Real= 2.67,  CPU= 2.51,  System= 0.02
[truncated: 4,063 more chars]
