# Supplementary material for: 18ï ¢-Glycyrrhetinic acid suppresses glioblastoma by regulating p38 signaling pathway: an integrative approach combining network analysis, transcriptomics, and experimental assessment
Source: Front Pharmacol. 2026 Feb 17;17:1727072. doi: 10.3389/fphar.2026.1727072 (PMC12953517; doi:10.3389/fphar.2026.1727072)
Supplement: Supplementary file 3 [file DataSheet2.zip › grid_mapk11.gpf]

npts 112 118 126                     # num.grid points in xyz
gridfld 3gp0.maps.fld                # grid_data_file
spacing 0.530555555556               # spacing(A)
receptor_types A C Cl HD N NA OA SA  # receptor atom types
ligand_types C HD OA                 # ligand atom types
receptor 3gp0.pdbqt                  # macromolecule
gridcenter 23.506 60.496 17.025      # xyz-coordinates or auto
smooth 0.5                           # store minimum energy w/in rad(A)
map 3gp0.C.map                       # atom-specific affinity map
map 3gp0.HD.map                      # atom-specific affinity map
map 3gp0.OA.map                      # atom-specific affinity map
elecmap 3gp0.e.map                   # electrostatic potential map
dsolvmap 3gp0.d.map              # desolvation potential map
dielectric -0.1465                   # <0, AD4 distance-dep.diel;>0, constant
